# Supplementary material for: Associations between Meteorological Factors and Reported Mumps Cases from 1999 to 2020 in Japan
Source: Epidemiologia (Basel). 2021 Apr 2;2(2):162–78. doi: 10.3390/epidemiologia2020013 (PMC9620933; doi:10.3390/epidemiologia2020013)
Supplement: Supplementary file 1 [file epidemiologia-02-00013-s001.zip]

Archive with 48 entries (48 files):
- Dataset_S1/1_MUMPS_Hokkaido.txt
- Dataset_S1/10_MUMPS_Gunma.txt
- Dataset_S1/11_MUMPS_Saitama.txt
- Dataset_S1/12_MUMPS_Chiba.txt
- Dataset_S1/13_MUMPS_Tokyo.txt
- Dataset_S1/14_MUMPS_Kanagawa.txt
- Dataset_S1/15_MUMPS_Nigata.txt
- Dataset_S1/16_MUMPS_Toyama.txt
- Dataset_S1/17_MUMPS_Ishikawa.txt
- Dataset_S1/18_MUMPS_Fukui.txt
- Dataset_S1/19_MUMPS_Yamanashi.txt
- Dataset_S1/2_MUMPS_Aomori.txt
- Dataset_S1/20_MUMPS_Nagano.txt
- Dataset_S1/21_MUMPS_Gifu.txt
- Dataset_S1/22_MUMPS_Shizuoka.txt
- Dataset_S1/23_MUMPS_Aichi.txt
- Dataset_S1/24_MUMPS_Mie.txt
- Dataset_S1/25_MUMPS_Shiga.txt
- Dataset_S1/26_MUMPS_Kyoto.txt
- Dataset_S1/27_MUMPS_Osaka.txt
- Dataset_S1/28_MUMPS_Hyogo.txt
- Dataset_S1/29_MUMPS_Nara.txt
- Dataset_S1/3_Mumps_Iwate.txt
- Dataset_S1/30_MUMPS_Wakayama.txt
- Dataset_S1/31_MUMPS_Tottori.txt
- Dataset_S1/32_MUMPS_SHimane.txt
- Dataset_S1/33_MUMPS_Okayama.txt
- Dataset_S1/34_MUMPS_Hiroshima.txt
- Dataset_S1/35_MUMPS_Yamaguchi.txt
- Dataset_S1/36_MUMPS_Tokushima.txt
- Dataset_S1/37_MUMPS_Kagawa.txt
- Dataset_S1/38_MUMPS_Ehime.txt
- Dataset_S1/39_MUMPS_Kochi.txt
- Dataset_S1/4_MUMPS_Miyagi.txt
- Dataset_S1/40_MUMPS_Fukuoka.txt
- Dataset_S1/41_MUMPS_Saga.txt
- Dataset_S1/42_MUMPS_Nagasaki.txt
- Dataset_S1/43_MUMPS_Kumamoto.txt
- Dataset_S1/44_MUMPS_Oita.txt
- Dataset_S1/45_MUMPS_Miyazaki.txt
- Dataset_S1/46_MUMPS_Kagoshima.txt
- Dataset_S1/47_MUMPS_Okinawa.txt
- Dataset_S1/5_MUMPS_Akita.txt
- Dataset_S1/6_MUMPS_Yamagata.txt
- Dataset_S1/7_MUMPS_Fukushima.txt
- Dataset_S1/8_MUMPS_Ibaragi.txt
- Dataset_S1/9_MUMPS_Tochigi.txt
- Dataset_S1/JPN_MUMPS_1981_2020.txt
