# Supplementary material for: Associations between Meteorological Factors and Reported Mumps Cases from 1999 to 2020 in Japan
Source: Epidemiologia (Basel). 2021 Apr 2;2(2):162–78. doi: 10.3390/epidemiologia2020013 (PMC9620933; doi:10.3390/epidemiologia2020013)
Supplement: Supplementary file 1 [file epidemiologia-02-00013-s001.zip › Dataset_S1/10_MUMPS_Gunma.txt]

1999/4/11	0.68
1999/4/18	1.18
1999/4/25	0.77
1999/5/2	1.08
1999/5/9	0.85
1999/5/16	0.89
1999/5/23	1.34
1999/5/30	1.02
1999/6/6	1.37
1999/6/13	1.32
1999/6/20	1.23
1999/6/27	1.34
1999/7/4	1.48
1999/7/11	1.23
1999/7/18	1.18
1999/7/25	1.26
1999/8/1	1.16
1999/8/8	1.07
1999/8/15	1.04
1999/8/22	1.27
1999/8/29	0.89
1999/9/5	0.61
1999/9/12	0.77
1999/9/19	0.53
1999/9/26	0.87
1999/10/3	0.68
1999/10/10	0.95
1999/10/17	1.11
1999/10/24	1.15
1999/10/31	1.19
1999/11/7	1.42
1999/11/14	1.34
1999/11/21	1.6
1999/11/28	1.39
1999/12/5	1.82
1999/12/12	1.61
1999/12/19	1.56
1999/12/26	1.92
2000/1/2	1.29
2000/1/9	1.89
2000/1/16	1.42
2000/1/23	1
2000/1/30	0.6
2000/2/6	1.11
2000/2/13	0.92
2000/2/20	1.16
2000/2/27	1.19
2000/3/5	1.1
2000/3/12	1.63
2000/3/19	1.6
2000/3/26	1.31
2000/4/2	1.89
2000/4/9	1.4
2000/4/16	1.48
2000/4/23	1.13
2000/4/30	0.97
2000/5/7	1.48
2000/5/14	1.61
2000/5/21	2.1
2000/5/28	1.34
2000/6/4	2.27
2000/6/11	2.65
2000/6/18	2.37
2000/6/25	2.55
2000/7/2	2.77
2000/7/9	2.58
2000/7/16	2.85
2000/7/23	2.6
2000/7/30	2.68
2000/8/6	2.41
2000/8/13	2.15
2000/8/20	1.56
2000/8/27	1.71
2000/9/3	1.61
2000/9/10	1.58
2000/9/17	1.66
2000/9/24	1.42
2000/10/1	2.1
2000/10/8	1.97
2000/10/15	1.35
2000/10/22	1.98
2000/10/29	1.23
2000/11/5	1.16
2000/11/12	1.85
2000/11/19	1.58
2000/11/26	1.6
2000/12/3	1.73
2000/12/10	1.56
2000/12/17	1.48
2000/12/24	1.52
2000/12/31	1.15
2001/1/7	1.26
2001/1/14	1.23
2001/1/21	0.89
2001/1/28	0.77
2001/2/4	1.24
2001/2/11	1.03
2001/2/18	1.24
2001/2/25	1.27
2001/3/4	1.1
2001/3/11	1.05
2001/3/18	1.24
2001/3/25	1.13
2001/4/1	0.84
2001/4/8	1.21
2001/4/15	0.94
2001/4/22	0.71
2001/4/29	0.89
2001/5/6	0.68
2001/5/13	0.92
2001/5/20	1.18
2001/5/27	0.82
2001/6/3	1.13
2001/6/10	1.11
2001/6/17	1.19
2001/6/24	1.16
2001/7/1	0.92
2001/7/8	1.03
2001/7/15	1.03
2001/7/22	0.93
2001/7/29	0.89
2001/8/5	0.9
2001/8/12	0.88
2001/8/19	0.55
2001/8/26	0.85
2001/9/2	0.7
2001/9/9	0.69
2001/9/16	0.62
2001/9/23	0.85
2001/9/30	0.84
2001/10/7	0.62
2001/10/14	0.58
2001/10/21	0.55
2001/10/28	0.75
2001/11/4	0.52
2001/11/11	1
2001/11/18	0.81
2001/11/25	1
2001/12/2	1.08
2001/12/9	0.94
2001/12/16	0.79
2001/12/23	1.02
2001/12/30	1.29
2002/1/6	0.58
2002/1/13	1.11
2002/1/20	0.82
2002/1/27	0.74
2002/2/3	0.73
2002/2/10	0.42
2002/2/17	0.69
2002/2/24	0.9
2002/3/3	0.79
2002/3/10	1.34
2002/3/17	0.98
2002/3/24	0.76
2002/3/31	1.13
2002/4/7	0.94
2002/4/14	1.21
2002/4/21	0.92
2002/4/28	1.1
2002/5/5	1.1
2002/5/12	1.02
2002/5/19	1.13
2002/5/26	0.82
2002/6/2	1.5
2002/6/9	1.56
2002/6/16	1.56
2002/6/23	1.58
2002/6/30	1.68
2002/7/7	1.78
2002/7/14	2.35
2002/7/21	2.08
2002/7/28	1.56
2002/8/4	1.58
2002/8/11	0.92
2002/8/18	0.6
2002/8/25	1.24
2002/9/1	0.85
2002/9/8	0.81
2002/9/15	0.98
2002/9/22	0.79
2002/9/29	0.84
2002/10/6	0.95
2002/10/13	0.71
2002/10/20	1.35
2002/10/27	1.13
2002/11/3	0.61
2002/11/10	1.11
2002/11/17	1.19
2002/11/24	0.79
2002/12/1	1.4
2002/12/8	1.11
2002/12/15	1.23
2002/12/22	1.13
2002/12/29	1.24
2003/1/5	0.89
2003/1/12	1.79
2003/1/19	1.35
2003/1/26	0.79
2003/2/2	1.03
2003/2/9	1.13
2003/2/16	0.94
2003/2/23	1.13
2003/3/2	1
2003/3/9	1.27
2003/3/16	1.4
2003/3/23	1.18
2003/3/30	1.37
2003/4/6	1.53
2003/4/13	1.58
2003/4/20	1.31
2003/4/27	1.26
2003/5/4	1.5
2003/5/11	1.24
2003/5/18	1.63
2003/5/25	1.43
2003/6/1	1.31
2003/6/8	1.75
2003/6/15	1.48
2003/6/22	1.35
2003/6/29	1.92
2003/7/6	1.56
2003/7/13	1.56
2003/7/20	1.82
2003/7/27	1.39
2003/8/3	1.44
2003/8/10	1.26
2003/8/17	1.16
2003/8/24	1.26
2003/8/31	0.9
2003/9/7	0.81
2003/9/14	0.73
2003/9/21	0.77
2003/9/28	0.63
2003/10/5	0.61
2003/10/12	0.85
2003/10/19	0.84
2003/10/26	1.02
2003/11/2	0.97
2003/11/9	1.37
2003/11/16	1.18
2003/11/23	0.9
2003/11/30	1
2003/12/7	0.82
2003/12/14	1.45
2003/12/21	1.03
2003/12/28	0.98
2004/1/4	0.54
2004/1/11	1.93
2004/1/18	1.07
2004/1/25	0.8
2004/2/1	0.69
2004/2/8	0.77
2004/2/15	0.84
2004/2/22	0.9
2004/2/29	1.02
2004/3/7	1.15
2004/3/14	1.08
2004/3/21	0.72
2004/3/28	1.35
2004/4/4	0.68
2004/4/11	1.1
2004/4/18	0.95
2004/4/25	0.74
2004/5/2	0.97
2004/5/9	0.68
2004/5/16	0.92
2004/5/23	0.76
2004/5/30	0.97
2004/6/6	1.24
2004/6/13	1.4
2004/6/20	1.08
2004/6/27	1.48
2004/7/4	1.35
2004/7/11	1.76
2004/7/18	1.55
2004/7/25	1.45
2004/8/1	1.69
2004/8/8	1.5
2004/8/15	0.98
2004/8/22	0.95
2004/8/29	0.77
2004/9/5	0.82
2004/9/12	0.73
2004/9/19	0.87
2004/9/26	0.56
2004/10/3	1.05
2004/10/10	0.81
2004/10/17	1.21
2004/10/24	1.4
2004/10/31	1.16
2004/11/7	1.05
2004/11/14	1.31
2004/11/21	0.71
2004/11/28	0.89
2004/12/5	1.23
2004/12/12	0.92
2004/12/19	0.98
2004/12/26	0.97
2005/1/2	0.68
2005/1/9	1.21
2005/1/16	1.03
2005/1/23	0.74
2005/1/30	0.61
2005/2/6	0.68
2005/2/13	0.52
2005/2/20	0.5
2005/2/27	0.56
2005/3/6	0.39
2005/3/13	0.52
2005/3/20	0.5
2005/3/27	0.32
2005/4/3	0.58
2005/4/10	0.47
2005/4/17	0.65
2005/4/24	0.47
2005/5/1	0.65
2005/5/8	0.71
2005/5/15	0.74
2005/5/22	0.68
2005/5/29	0.85
2005/6/5	0.84
2005/6/12	0.97
2005/6/19	1.06
2005/6/26	0.95
2005/7/3	1.15
2005/7/10	1.4
2005/7/17	0.85
2005/7/24	0.98
2005/7/31	0.94
2005/8/7	0.68
2005/8/14	0.63
2005/8/21	0.73
2005/8/28	0.66
2005/9/4	0.56
2005/9/11	0.57
2005/9/18	0.87
2005/9/25	0.64
2005/10/2	0.49
2005/10/9	0.61
2005/10/16	0.51
2005/10/23	0.51
2005/10/30	0.7
2005/11/6	0.84
2005/11/13	1
2005/11/20	0.92
2005/11/27	0.61
2005/12/4	0.74
2005/12/11	0.85
2005/12/18	0.73
2005/12/25	1.08
2006/1/1	0.69
2006/1/8	1.31
2006/1/15	1.61
2006/1/22	0.97
2006/1/29	0.93
2006/2/5	1.26
2006/2/12	0.61
2006/2/19	0.9
2006/2/26	1.18
2006/3/5	1.29
2006/3/12	1.47
2006/3/19	1.39
2006/3/26	1.16
2006/4/2	1.42
2006/4/9	1.5
2006/4/16	1.21
2006/4/23	1.66
2006/4/30	1.61
2006/5/7	2.03
2006/5/14	1.56
2006/5/21	1.87
2006/5/28	1.97
2006/6/4	1.84
2006/6/11	2.15
2006/6/18	1.71
2006/6/25	2.15
2006/7/2	2.92
2006/7/9	2.11
2006/7/16	2.71
2006/7/23	2.65
2006/7/30	1.94
2006/8/6	2.85
2006/8/13	2.57
2006/8/20	1.38
2006/8/27	1.92
2006/9/3	1.39
2006/9/10	1.45
2006/9/17	1.11
2006/9/24	1.19
2006/10/1	1.48
2006/10/8	1.4
2006/10/15	1.29
2006/10/22	1.34
2006/10/29	1.48
2006/11/5	1.2
2006/11/12	1.42
2006/11/19	1.57
2006/11/26	1.38
2006/12/3	1.48
2006/12/10	1.5
2006/12/17	1.29
2006/12/24	1.33
2006/12/31	1.18
2007/1/7	1.24
2007/1/14	1.18
2007/1/21	0.76
2007/1/28	0.56
2007/2/4	0.81
2007/2/11	0.73
2007/2/18	0.68
2007/2/25	0.87
2007/3/4	0.71
2007/3/11	0.66
2007/3/18	0.67
2007/3/25	0.5
2007/4/1	0.67
2007/4/8	0.62
2007/4/15	0.51
2007/4/22	0.54
2007/4/29	0.48
2007/5/6	0.35
2007/5/13	0.8
2007/5/20	0.74
2007/5/27	0.56
2007/6/3	0.75
2007/6/10	0.82
2007/6/17	0.8
2007/6/24	0.66
2007/7/1	0.72
2007/7/8	0.53
2007/7/15	0.66
2007/7/22	0.66
2007/7/29	0.45
2007/8/5	0.43
2007/8/12	0.39
2007/8/19	0.43
2007/8/26	0.43
2007/9/2	0.36
2007/9/9	0.31
2007/9/16	0.43
2007/9/23	0.23
2007/9/30	0.44
2007/10/7	0.64
2007/10/14	0.45
2007/10/21	0.88
2007/10/28	0.46
2007/11/4	0.61
2007/11/11	0.82
2007/11/18	0.77
2007/11/25	0.77
2007/12/2	0.84
2007/12/9	0.82
2007/12/16	0.9
2007/12/23	0.79
2007/12/30	0.62
2008/1/6	0.79
2008/1/13	1.05
2008/1/20	0.72
2008/1/27	0.56
2008/2/3	0.97
2008/2/10	0.45
2008/2/17	0.71
2008/2/24	0.76
2008/3/2	0.39
2008/3/9	1
2008/3/16	0.95
2008/3/23	0.92
2008/3/30	0.95
2008/4/6	1
2008/4/13	1.15
2008/4/20	1.18
2008/4/27	0.82
2008/5/4	1.53
2008/5/11	1.19
2008/5/18	1.05
2008/5/25	1.1
2008/6/1	0.84
2008/6/8	1.13
2008/6/15	0.92
2008/6/22	1.23
2008/6/29	1.42
2008/7/6	1.21
2008/7/13	1.68
2008/7/20	1.41
2008/7/27	0.9
2008/8/3	1.4
2008/8/10	1.57
2008/8/17	1.05
2008/8/24	1.34
2008/8/31	1.17
2008/9/7	0.47
2008/9/14	1.52
2008/9/21	1.16
2008/9/28	0.79
2008/10/5	1.27
2008/10/12	1.18
2008/10/19	0.92
2008/10/26	1
2008/11/2	0.87
2008/11/9	0.76
2008/11/16	0.74
2008/11/23	0.97
2008/11/30	1.08
2008/12/7	1
2008/12/14	1.05
2008/12/21	0.76
2008/12/28	1.05
2009/1/4	0.3
2009/1/11	0.87
2009/1/18	0.63
2009/1/25	0.53
2009/2/1	0.48
2009/2/8	0.46
2009/2/15	0.47
2009/2/22	0.45
2009/3/1	0.31
2009/3/8	0.42
2009/3/15	0.47
2009/3/22	0.4
2009/3/29	0.35
2009/4/5	0.27
2009/4/12	0.39
2009/4/19	0.27
2009/4/26	0.19
2009/5/3	0.25
2009/5/10	0.35
2009/5/17	0.31
2009/5/24	0.5
2009/5/31	0.4
2009/6/7	0.48
2009/6/14	0.32
2009/6/21	0.5
2009/6/28	0.47
2009/7/5	0.45
2009/7/12	0.47
2009/7/19	0.61
2009/7/26	0.55
2009/8/2	0.34
2009/8/9	0.28
2009/8/16	0.6
2009/8/23	0.48
2009/8/30	0.5
2009/9/6	0.53
2009/9/13	0.32
2009/9/20	0.37
2009/9/27	0.45
2009/10/4	0.37
2009/10/11	0.34
2009/10/18	0.31
2009/10/25	0.71
2009/11/1	0.39
2009/11/8	0.53
2009/11/15	1
2009/11/22	0.56
2009/11/29	0.92
2009/12/6	0.68
2009/12/13	0.65
2009/12/20	0.82
2009/12/27	0.71
2010/1/3	0.47
2010/1/10	1.23
2010/1/17	0.57
2010/1/24	0.46
2010/1/31	0.7
2010/2/7	0.51
2010/2/14	0.39
2010/2/21	0.67
2010/2/28	0.51
2010/3/7	0.57
2010/3/14	0.56
2010/3/21	0.52
2010/3/28	0.69
2010/4/4	0.77
2010/4/11	0.8
2010/4/18	0.67
2010/4/25	0.62
2010/5/2	0.8
2010/5/9	0.77
2010/5/16	1.08
2010/5/23	0.7
2010/5/30	0.64
2010/6/6	1.13
2010/6/13	0.82
2010/6/20	0.77
2010/6/27	0.82
2010/7/4	0.67
2010/7/11	0.87
2010/7/18	0.97
2010/7/25	1.02
2010/8/1	0.97
2010/8/8	0.8
2010/8/15	0.81
2010/8/22	0.57
2010/8/29	0.75
2010/9/5	0.92
2010/9/12	0.74
2010/9/19	0.72
2010/9/26	0.7
2010/10/3	0.79
2010/10/10	1.28
2010/10/17	1
2010/10/24	1.02
2010/10/31	0.87
2010/11/7	0.98
2010/11/14	0.87
2010/11/21	1.1
2010/11/28	1.05
2010/12/5	0.77
2010/12/12	0.87
2010/12/19	0.85
2010/12/26	1.07
2011/1/2	0.53
2011/1/9	1.07
2011/1/16	0.9
2011/1/23	0.35
2011/1/30	0.68
2011/2/6	0.52
2011/2/13	0.58
2011/2/20	0.72
2011/2/27	0.63
2011/3/6	0.65
2011/3/13	0.73
2011/3/20	0.85
2011/3/27	0.72
2011/4/3	0.73
2011/4/10	0.58
2011/4/17	0.8
2011/4/24	0.77
2011/5/1	0.58
2011/5/8	0.93
2011/5/15	0.98
2011/5/22	0.9
2011/5/29	1.07
2011/6/5	1.25
2011/6/12	1.52
2011/6/19	1.16
2011/6/26	1.38
2011/7/3	1.07
2011/7/10	1.33
2011/7/17	1.16
2011/7/24	0.88
2011/7/31	1.26
2011/8/7	0.61
2011/8/14	0.82
2011/8/21	0.63
2011/8/28	0.62
2011/9/4	0.54
2011/9/11	0.67
2011/9/18	0.87
2011/9/25	0.69
2011/10/2	0.7
2011/10/9	0.75
2011/10/16	0.85
2011/10/23	0.7
2011/10/30	0.95
2011/11/6	1.18
2011/11/13	1.26
2011/11/20	1.25
2011/11/27	0.97
2011/12/4	1.02
2011/12/11	1.02
2011/12/18	0.79
2011/12/25	0.97
2012/1/1	1.07
2012/1/8	1.21
2012/1/15	1.7
2012/1/22	1.07
2012/1/29	1.25
2012/2/5	1.17
2012/2/12	0.9
2012/2/19	1.08
2012/2/26	1.05
2012/3/4	1.15
2012/3/11	0.92
2012/3/18	0.78
2012/3/25	1.02
2012/4/1	0.8
2012/4/8	0.65
2012/4/15	0.63
2012/4/22	0.48
2012/4/29	0.7
2012/5/6	0.74
2012/5/13	0.72
2012/5/20	0.83
2012/5/27	0.75
2012/6/3	0.82
2012/6/10	0.82
2012/6/17	0.77
2012/6/24	0.93
2012/7/1	0.75
2012/7/8	0.65
2012/7/15	0.63
2012/7/22	0.72
2012/7/29	0.93
2012/8/5	0.7
2012/8/12	0.64
2012/8/19	0.64
2012/8/26	0.67
2012/9/2	0.42
2012/9/9	0.43
2012/9/16	0.55
2012/9/23	0.42
2012/9/30	0.48
2012/10/7	0.55
2012/10/14	0.42
2012/10/21	0.4
2012/10/28	0.32
2012/11/4	0.35
2012/11/11	0.32
2012/11/18	0.6
2012/11/25	0.35
2012/12/2	0.63
2012/12/9	0.6
2012/12/16	0.4
2012/12/23	0.6
2012/12/30	0.37
2013/1/6	0.3
2013/1/13	0.42
2013/1/20	0.37
2013/1/27	0.15
2013/2/3	0.33
2013/2/10	0.2
2013/2/17	0.28
2013/2/24	0.32
2013/3/3	0.28
2013/3/10	0.27
2013/3/17	0.2
2013/3/24	0.3
2013/3/31	0.37
2013/4/7	0.32
2013/4/14	0.37
2013/4/21	0.37
2013/4/28	0.27
2013/5/5	0.22
2013/5/12	0.35
2013/5/19	0.43
2013/5/26	0.4
2013/6/2	0.3
2013/6/9	0.33
2013/6/16	0.42
2013/6/23	0.3
2013/6/30	0.12
2013/7/7	0.3
2013/7/14	0.32
2013/7/21	0.23
2013/7/28	0.3
2013/8/4	0.12
2013/8/11	0.17
2013/8/18	0.16
2013/8/25	0.15
2013/9/1	0.19
2013/9/8	0.23
2013/9/15	0.17
2013/9/22	0.12
2013/9/29	0.17
2013/10/6	0.15
2013/10/13	0.17
2013/10/20	0.05
2013/10/27	0.12
2013/11/3	0.15
2013/11/10	0.18
2013/11/17	0.08
2013/11/24	0.17
2013/12/1	0.2
2013/12/8	0.27
2013/12/15	0.12
2013/12/22	0.17
2013/12/29	0.13
2014/1/5	0.23
2014/1/12	0.08
2014/1/19	0.08
2014/1/26	0.12
2014/2/2	0.1
2014/2/9	0.17
2014/2/16	0.12
2014/2/23	0.15
2014/3/2	0.2
2014/3/9	0.08
2014/3/16	0.23
2014/3/23	0.17
2014/3/30	0.1
2014/4/6	0.15
2014/4/13	0.07
2014/4/20	0.13
2014/4/27	0.13
2014/5/4	0.15
2014/5/11	0.15
2014/5/18	0.12
2014/5/25	0.05
2014/6/1	0.2
2014/6/8	0.23
2014/6/15	0.12
2014/6/22	0.27
2014/6/29	0.17
2014/7/6	0.12
2014/7/13	0.07
2014/7/20	0.17
2014/7/27	0.12
2014/8/3	0.18
2014/8/10	0.18
2014/8/17	0.05
2014/8/24	0.07
2014/8/31	0.12
2014/9/7	0.13
2014/9/14	0.2
2014/9/21	0.12
2014/9/28	0.08
2014/10/5	0.23
2014/10/12	0.1
2014/10/19	0.13
2014/10/26	0.2
2014/11/2	0.17
2014/11/9	0.08
2014/11/16	0.17
2014/11/23	0.15
2014/11/30	0.1
2014/12/7	0.1
2014/12/14	0.18
2014/12/21	0.37
2014/12/28	0.23
2015/1/4	0.11
2015/1/11	0.5
2015/1/18	0.1
2015/1/25	0.12
2015/2/1	0.28
2015/2/8	0.13
2015/2/15	0.12
2015/2/22	0.33
2015/3/1	0.15
2015/3/8	0.27
2015/3/15	0.49
2015/3/22	0.15
2015/3/29	0.45
2015/4/5	0.23
2015/4/12	0.48
2015/4/19	0.53
2015/4/26	0.32
2015/5/3	0.55
2015/5/10	0.32
2015/5/17	0.37
2015/5/24	0.5
2015/5/31	0.32
2015/6/7	0.37
2015/6/14	0.42
2015/6/21	0.33
2015/6/28	0.55
2015/7/5	0.42
2015/7/12	0.52
2015/7/19	0.33
2015/7/26	0.41
2015/8/2	0.68
2015/8/9	0.44
2015/8/16	0.25
2015/8/23	0.4
2015/8/30	0.68
2015/9/6	0.33
2015/9/13	0.35
2015/9/20	0.3
2015/9/27	0.35
2015/10/4	0.35
2015/10/11	0.37
2015/10/18	0.25
2015/10/25	0.43
2015/11/1	0.32
2015/11/8	0.38
2015/11/15	0.22
2015/11/22	0.35
2015/11/29	0.52
2015/12/6	0.2
2015/12/13	0.33
2015/12/20	0.3
2015/12/27	0.3
2016/1/3	0.25
2016/1/10	0.47
2016/1/17	0.22
2016/1/24	0.26
2016/1/31	0.32
2016/2/7	0.29
2016/2/14	0.24
2016/2/21	0.29
2016/2/28	0.34
2016/3/6	0.16
2016/3/13	0.19
2016/3/20	0.29
2016/3/27	0.16
2016/4/3	0.47
2016/4/10	0.24
2016/4/17	0.45
2016/4/24	0.52
2016/5/1	0.48
2016/5/8	0.43
2016/5/15	0.67
2016/5/22	0.17
2016/5/29	0.4
2016/6/5	0.48
2016/6/12	0.31
2016/6/19	0.78
2016/6/26	0.57
2016/7/3	0.67
2016/7/10	0.72
2016/7/17	0.78
2016/7/24	0.76
2016/7/31	0.84
2016/8/7	1
2016/8/14	0.8
2016/8/21	0.89
2016/8/28	0.9
2016/9/4	0.69
2016/9/11	0.86
2016/9/18	0.95
2016/9/25	0.79
2016/10/2	0.95
2016/10/9	0.86
2016/10/16	0.9
2016/10/23	1.1
2016/10/30	0.52
2016/11/6	0.67
2016/11/13	0.68
2016/11/20	0.53
2016/11/27	0.52
2016/12/4	0.62
2016/12/11	0.6
2016/12/18	0.72
2016/12/25	0.36
2017/1/1	0.4
2017/1/8	0.6
2017/1/15	0.6
2017/1/22	0.4
2017/1/29	0.29
2017/2/5	0.52
2017/2/12	0.33
2017/2/19	0.81
2017/2/26	0.62
2017/3/5	0.76
2017/3/12	0.79
2017/3/19	0.6
2017/3/26	0.93
2017/4/2	0.69
2017/4/9	0.53
2017/4/16	0.52
2017/4/23	0.69
2017/4/30	0.64
2017/5/7	0.58
2017/5/14	0.78
2017/5/21	0.74
2017/5/28	0.5
2017/6/4	0.88
2017/6/11	0.69
2017/6/18	0.95
2017/6/25	0.86
2017/7/2	0.98
2017/7/9	1.05
2017/7/16	1.09
2017/7/23	0.88
2017/7/30	1.25
2017/8/6	0.95
2017/8/13	0.56
2017/8/20	0.54
2017/8/27	0.7
2017/9/3	0.59
2017/9/10	0.33
2017/9/17	0.66
2017/9/24	0.33
2017/10/1	0.57
2017/10/8	0.6
2017/10/15	0.52
2017/10/22	0.45
2017/10/29	0.38
2017/11/5	0.66
2017/11/12	0.64
2017/11/19	0.33
2017/11/26	0.38
2017/12/3	0.66
2017/12/10	0.6
2017/12/17	0.74
2017/12/24	0.6
2017/12/31	0.45
2018/1/7	0.26
2018/1/14	0.33
2018/1/21	0.41
2018/1/28	0.24
2018/2/4	0.22
2018/2/11	0.22
2018/2/18	0.28
2018/2/25	0.5
2018/3/4	0.35
2018/3/11	0.28
2018/3/18	0.22
2018/3/25	0.26
2018/4/1	0.26
2018/4/8	0.24
2018/4/15	0.24
2018/4/22	0.22
2018/4/29	0.17
2018/5/6	0.09
2018/5/13	0.2
2018/5/20	0.11
2018/5/27	0.09
2018/6/3	0.15
2018/6/10	0.19
2018/6/17	0.13
2018/6/24	0.15
2018/7/1	0.15
2018/7/8	0.24
2018/7/15	0.09
2018/7/22	0.15
2018/7/29	0.11
2018/8/5	0.08
2018/8/12	0.15
2018/8/19	0.09
2018/8/26	0.23
2018/9/2	0.13
2018/9/9	0.17
2018/9/16	0.09
2018/9/23	0.11
2018/9/30	0.19
2018/10/7	0.13
2018/10/14	0.06
2018/10/21	0.19
2018/10/28	0.17
2018/11/4	0.06
2018/11/11	0.09
2018/11/18	0.06
2018/11/25	0.11
2018/12/2	0.02
2018/12/9	0.11
2018/12/16	0.02
2018/12/23	0.11
2018/12/30	0.04
2019/1/6	0
2019/1/13	0.07
2019/1/20	0.09
2019/1/27	0.09
2019/2/3	0.07
2019/2/10	0.07
2019/2/17	0.04
2019/2/24	0.06
2019/3/3	0.06
2019/3/10	0.07
2019/3/17	0.07
2019/3/24	0.07
2019/3/31	0.11
2019/4/7	0.06
2019/4/14	0.04
2019/4/21	0.09
2019/4/28	0.06
2019/5/5	0.13
2019/5/12	0.04
2019/5/19	0.15
2019/5/26	0.11
2019/6/2	0.11
2019/6/9	0.08
2019/6/16	0.06
2019/6/23	0.06
2019/6/30	0.19
2019/7/7	0.13
2019/7/14	0.17
2019/7/21	0.06
2019/7/28	0.07
2019/8/4	0.09
2019/8/11	0.06
2019/8/18	0.03
2019/8/25	0.07
2019/9/1	0.15
2019/9/8	0.02
2019/9/15	0.04
2019/9/22	0.04
2019/9/29	0.07
2019/10/6	0.07
2019/10/13	0.04
2019/10/20	0.04
2019/10/27	0.09
2019/11/3	0.11
2019/11/10	0.09
2019/11/17	0.09
2019/11/24	0.11
2019/12/1	0.11
2019/12/8	0.06
2019/12/15	0.06
2019/12/22	0.07
2019/12/29	0.07
2020/1/5	0
2020/1/12	0.02
2020/1/19	0.07
2020/1/26	0.04
2020/2/2	0.06
2020/2/9	0.09
2020/2/16	0.06
2020/2/23	0.07
2020/3/1	0.02
2020/3/8	0.02
2020/3/15	0.07
2020/3/22	0.09
2020/3/29	0.09
2020/4/5	0.04
2020/4/12	0
2020/4/19	0
2020/4/26	0.09
2020/5/3	0.02
2020/5/10	0.06
2020/5/17	0.02
2020/5/24	0.02
2020/5/31	0
2020/6/7	0.09
2020/6/14	0.09
2020/6/21	0.13
2020/6/28	0.06
2020/7/5	0.11
2020/7/12	0.04
2020/7/19	0.04
2020/7/26	0.04
2020/8/2	0.09
2020/8/9	0.02
2020/8/16	0.04
2020/8/23	0.04
2020/8/30	0.07
2020/9/6	0.09
2020/9/13	0.07
2020/9/20	0.07
2020/9/27	0.06
2020/10/4	0.06
2020/10/11	0.09
2020/10/18	0.08
2020/10/25	0.04
2020/11/1	0.02
2020/11/8	0.06
2020/11/15	0.06
2020/11/22	0.06
2020/11/29	0.02
2020/12/6	0.09
2020/12/13	0.02
2020/12/20	0.07
2020/12/27	0.06
2021/1/3	0.02
