# Supplementary material for: Associations between Meteorological Factors and Reported Mumps Cases from 1999 to 2020 in Japan
Source: Epidemiologia (Basel). 2021 Apr 2;2(2):162–78. doi: 10.3390/epidemiologia2020013 (PMC9620933; doi:10.3390/epidemiologia2020013)
Supplement: Supplementary file 1 [file epidemiologia-02-00013-s001.zip › Dataset_S1/12_MUMPS_Chiba.txt]

1135	2
1999/4/11	0
1999/4/18	0
1999/4/25	0
1999/5/2	0
1999/5/9	0
1999/5/16	0
1999/5/23	0
1999/5/30	0.89
1999/6/6	1.01
1999/6/13	1.13
1999/6/20	1.13
1999/6/27	1.1
1999/7/4	0.9
1999/7/11	0.99
1999/7/18	1.33
1999/7/25	0.73
1999/8/1	1.04
1999/8/8	0.77
1999/8/15	0.43
1999/8/22	0.61
1999/8/29	0.48
1999/9/5	0.46
1999/9/12	0.38
1999/9/19	0.27
1999/9/26	0.4
1999/10/3	0.33
1999/10/10	0.43
1999/10/17	0.37
1999/10/24	0.34
1999/10/31	0.43
1999/11/7	0.36
1999/11/14	0.47
1999/11/21	0.69
1999/11/28	0.69
1999/12/5	0.59
1999/12/12	0.59
1999/12/19	0.85
1999/12/26	0.58
2000/1/2	0.39
2000/1/9	0.63
2000/1/16	0.63
2000/1/23	0.4
2000/1/30	0.4
2000/2/6	0.39
2000/2/13	0.37
2000/2/20	0.57
2000/2/27	0.65
2000/3/5	0.6
2000/3/12	0.92
2000/3/19	0.9
2000/3/26	0.68
2000/4/2	0.68
2000/4/9	0.74
2000/4/16	0.89
2000/4/23	0.53
2000/4/30	0.65
2000/5/7	0.66
2000/5/14	0.94
2000/5/21	1.05
2000/5/28	0.76
2000/6/4	1.29
2000/6/11	1.13
2000/6/18	1.06
2000/6/25	1.23
2000/7/2	1.41
2000/7/9	1.55
2000/7/16	1.45
2000/7/23	1.53
2000/7/30	1.78
2000/8/6	1.47
2000/8/13	0.96
2000/8/20	1.04
2000/8/27	0.99
2000/9/3	0.65
2000/9/10	0.75
2000/9/17	0.79
2000/9/24	0.74
2000/10/1	1.03
2000/10/8	0.89
2000/10/15	0.91
2000/10/22	1.35
2000/10/29	1.01
2000/11/5	1.17
2000/11/12	1.77
2000/11/19	1.55
2000/11/26	1.78
2000/12/3	2.35
2000/12/10	2.27
2000/12/17	2.33
2000/12/24	1.86
2000/12/31	2.19
2001/1/7	1.7
2001/1/14	2.74
2001/1/21	1.76
2001/1/28	1.56
2001/2/4	1.81
2001/2/11	1.29
2001/2/18	1.68
2001/2/25	2.07
2001/3/4	2.24
2001/3/11	2.14
2001/3/18	2.02
2001/3/25	1.99
2001/4/1	2.13
2001/4/8	2.23
2001/4/15	2.24
2001/4/22	1.79
2001/4/29	1.72
2001/5/6	1.19
2001/5/13	2.25
2001/5/20	2.25
2001/5/27	1.65
2001/6/3	2.64
2001/6/10	1.92
2001/6/17	2.31
2001/6/24	2.76
2001/7/1	2.2
2001/7/8	2.64
2001/7/15	3.07
2001/7/22	2.47
2001/7/29	2.56
2001/8/5	2.3
2001/8/12	1.28
2001/8/19	1.24
2001/8/26	1.23
2001/9/2	1.1
2001/9/9	0.65
2001/9/16	0.77
2001/9/23	0.88
2001/9/30	0.69
2001/10/7	0.63
2001/10/14	0.81
2001/10/21	1.07
2001/10/28	1.1
2001/11/4	1.05
2001/11/11	1.54
2001/11/18	1.02
2001/11/25	1.11
2001/12/2	2.09
2001/12/9	1.18
2001/12/16	1.72
2001/12/23	1.49
2001/12/30	1.39
2002/1/6	0.94
2002/1/13	1.64
2002/1/20	1.24
2002/1/27	1.08
2002/2/3	1.3
2002/2/10	0.97
2002/2/17	1.08
2002/2/24	1.27
2002/3/3	1.07
2002/3/10	1.05
2002/3/17	1.17
2002/3/24	1.04
2002/3/31	1.07
2002/4/7	0.9
2002/4/14	0.83
2002/4/21	0.85
2002/4/28	1.01
2002/5/5	0.55
2002/5/12	1.03
2002/5/19	1.13
2002/5/26	1.14
2002/6/2	1.41
2002/6/9	1.36
2002/6/16	1.21
2002/6/23	1.39
2002/6/30	1.23
2002/7/7	1.19
2002/7/14	1.23
2002/7/21	1.02
2002/7/28	0.94
2002/8/4	0.92
2002/8/11	0.76
2002/8/18	0.49
2002/8/25	0.76
2002/9/1	0.6
2002/9/8	0.51
2002/9/15	0.45
2002/9/22	0.49
2002/9/29	0.46
2002/10/6	0.57
2002/10/13	0.45
2002/10/20	0.7
2002/10/27	0.55
2002/11/3	0.37
2002/11/10	0.53
2002/11/17	0.53
2002/11/24	0.35
2002/12/1	0.55
2002/12/8	0.5
2002/12/15	0.56
2002/12/22	0.67
2002/12/29	0.5
2003/1/5	0.21
2003/1/12	0.82
2003/1/19	0.41
2003/1/26	0.27
2003/2/2	0.35
2003/2/9	0.3
2003/2/16	0.32
2003/2/23	0.4
2003/3/2	0.37
2003/3/9	0.37
2003/3/16	0.43
2003/3/23	0.25
2003/3/30	0.38
2003/4/6	0.38
2003/4/13	0.37
2003/4/20	0.38
2003/4/27	0.26
2003/5/4	0.31
2003/5/11	0.4
2003/5/18	0.42
2003/5/25	0.48
2003/6/1	0.45
2003/6/8	0.49
2003/6/15	0.46
2003/6/22	0.48
2003/6/29	0.47
2003/7/6	0.41
2003/7/13	0.42
2003/7/20	0.39
2003/7/27	0.37
2003/8/3	0.45
2003/8/10	0.34
2003/8/17	0.21
2003/8/24	0.28
2003/8/31	0.25
2003/9/7	0.37
2003/9/14	0.34
2003/9/21	0.25
2003/9/28	0.19
2003/10/5	0.33
2003/10/12	0.31
2003/10/19	0.26
2003/10/26	0.48
2003/11/2	0.38
2003/11/9	0.42
2003/11/16	0.6
2003/11/23	0.38
2003/11/30	0.45
2003/12/7	0.48
2003/12/14	0.38
2003/12/21	0.52
2003/12/28	0.23
2004/1/4	0.19
2004/1/11	0.53
2004/1/18	0.34
2004/1/25	0.25
2004/2/1	0.42
2004/2/8	0.31
2004/2/15	0.25
2004/2/22	0.47
2004/2/29	0.51
2004/3/7	0.53
2004/3/14	0.71
2004/3/21	0.55
2004/3/28	0.78
2004/4/4	0.72
2004/4/11	0.82
2004/4/18	0.73
2004/4/25	0.42
2004/5/2	0.56
2004/5/9	0.61
2004/5/16	0.72
2004/5/23	1.11
2004/5/30	0.74
2004/6/6	1.2
2004/6/13	1.49
2004/6/20	1.3
2004/6/27	1.6
2004/7/4	1.67
2004/7/11	1.49
2004/7/18	1.78
2004/7/25	1.25
2004/8/1	1.52
2004/8/8	1.46
2004/8/15	0.91
2004/8/22	1.31
2004/8/29	0.98
2004/9/5	0.9
2004/9/12	0.82
2004/9/19	0.93
2004/9/26	1.03
2004/10/3	1.16
2004/10/10	0.87
2004/10/17	1.16
2004/10/24	1.56
2004/10/31	1.37
2004/11/7	1.45
2004/11/14	2.09
2004/11/21	1.64
2004/11/28	1.76
2004/12/5	1.98
2004/12/12	2
2004/12/19	2.25
2004/12/26	2.25
2005/1/2	1.17
2005/1/9	2.06
2005/1/16	1.9
2005/1/23	0.98
2005/1/30	1.57
2005/2/6	1.29
2005/2/13	0.9
2005/2/20	1.37
2005/2/27	1.05
2005/3/6	1.31
2005/3/13	1.18
2005/3/20	1.15
2005/3/27	1.53
2005/4/3	1.46
2005/4/10	1.62
2005/4/17	1.55
2005/4/24	1.15
2005/5/1	1.12
2005/5/8	1.15
2005/5/15	1.51
2005/5/22	1.44
2005/5/29	1.27
2005/6/5	1.67
2005/6/12	1.5
2005/6/19	1.79
2005/6/26	2.22
2005/7/3	1.54
2005/7/10	1.86
2005/7/17	1.65
2005/7/24	1.72
2005/7/31	2.03
2005/8/7	1.83
2005/8/14	1.2
2005/8/21	1.2
2005/8/28	1.21
2005/9/4	0.95
2005/9/11	1.16
2005/9/18	1.1
2005/9/25	0.83
2005/10/2	1.07
2005/10/9	0.86
2005/10/16	0.87
2005/10/23	1.36
2005/10/30	0.98
2005/11/6	1.05
2005/11/13	1.4
2005/11/20	1.38
2005/11/27	1.26
2005/12/4	1.16
2005/12/11	1.34
2005/12/18	1.17
2005/12/25	1.3
2006/1/1	0.74
2006/1/8	0.92
2006/1/15	1.01
2006/1/22	0.74
2006/1/29	0.65
2006/2/5	0.86
2006/2/12	0.49
2006/2/19	0.76
2006/2/26	0.73
2006/3/5	0.57
2006/3/12	1.05
2006/3/19	0.83
2006/3/26	0.73
2006/4/2	0.97
2006/4/9	1
2006/4/16	0.79
2006/4/23	0.77
2006/4/30	0.79
2006/5/7	0.71
2006/5/14	0.8
2006/5/21	1.02
2006/5/28	0.8
2006/6/4	1.22
2006/6/11	1.34
2006/6/18	0.99
2006/6/25	1.46
2006/7/2	1.48
2006/7/9	1.4
2006/7/16	1.36
2006/7/23	1.27
2006/7/30	1.25
2006/8/6	1.11
2006/8/13	0.85
2006/8/20	0.57
2006/8/27	0.73
2006/9/3	0.74
2006/9/10	0.38
2006/9/17	0.55
2006/9/24	0.3
2006/10/1	0.57
2006/10/8	0.57
2006/10/15	0.49
2006/10/22	0.65
2006/10/29	0.63
2006/11/5	0.46
2006/11/12	0.6
2006/11/19	0.52
2006/11/26	0.45
2006/12/3	0.42
2006/12/10	0.42
2006/12/17	0.43
2006/12/24	0.39
2006/12/31	0.36
2007/1/7	0.34
2007/1/14	0.49
2007/1/21	0.37
2007/1/28	0.36
2007/2/4	0.41
2007/2/11	0.5
2007/2/18	0.35
2007/2/25	0.24
2007/3/4	0.41
2007/3/11	0.31
2007/3/18	0.37
2007/3/25	0.27
2007/4/1	0.35
2007/4/8	0.29
2007/4/15	0.3
2007/4/22	0.23
2007/4/29	0.28
2007/5/6	0.21
2007/5/13	0.37
2007/5/20	0.51
2007/5/27	0.33
2007/6/3	0.44
2007/6/10	0.39
2007/6/17	0.5
2007/6/24	0.55
2007/7/1	0.57
2007/7/8	0.53
2007/7/15	0.5
2007/7/22	0.33
2007/7/29	0.45
2007/8/5	0.27
2007/8/12	0.26
2007/8/19	0.21
2007/8/26	0.23
2007/9/2	0.2
2007/9/9	0.21
2007/9/16	0.29
2007/9/23	0.17
2007/9/30	0.23
2007/10/7	0.21
2007/10/14	0.18
2007/10/21	0.28
2007/10/28	0.22
2007/11/4	0.2
2007/11/11	0.27
2007/11/18	0.29
2007/11/25	0.14
2007/12/2	0.34
2007/12/9	0.3
2007/12/16	0.33
2007/12/23	0.38
2007/12/30	0.24
2008/1/6	0.2
2008/1/13	0.45
2008/1/20	0.27
2008/1/27	0.28
2008/2/3	0.32
2008/2/10	0.33
2008/2/17	0.22
2008/2/24	0.42
2008/3/2	0.35
2008/3/9	0.33
2008/3/16	0.27
2008/3/23	0.25
2008/3/30	0.32
2008/4/6	0.37
2008/4/13	0.4
2008/4/20	0.33
2008/4/27	0.24
2008/5/4	0.25
2008/5/11	0.4
2008/5/18	0.35
2008/5/25	0.51
2008/6/1	0.63
2008/6/8	0.58
2008/6/15	0.57
2008/6/22	0.81
2008/6/29	0.7
2008/7/6	0.82
2008/7/13	0.75
2008/7/20	0.63
2008/7/27	0.39
2008/8/3	0.56
2008/8/10	0.55
2008/8/17	0.22
2008/8/24	0.33
2008/8/31	0.31
2008/9/7	0.36
2008/9/14	0.34
2008/9/21	0.4
2008/9/28	0.26
2008/10/5	0.25
2008/10/12	0.32
2008/10/19	0.4
2008/10/26	0.41
2008/11/2	0.29
2008/11/9	0.5
2008/11/16	0.45
2008/11/23	0.42
2008/11/30	0.54
2008/12/7	0.52
2008/12/14	0.53
2008/12/21	0.76
2008/12/28	0.58
2009/1/4	0.23
2009/1/11	0.94
2009/1/18	0.49
2009/1/25	0.35
2009/2/1	0.57
2009/2/8	0.52
2009/2/15	0.36
2009/2/22	0.53
2009/3/1	0.58
2009/3/8	0.4
2009/3/15	0.63
2009/3/22	0.5
2009/3/29	0.53
2009/4/5	0.39
2009/4/12	0.45
2009/4/19	0.46
2009/4/26	0.44
2009/5/3	0.59
2009/5/10	0.47
2009/5/17	0.73
2009/5/24	0.56
2009/5/31	0.77
2009/6/7	0.74
2009/6/14	0.77
2009/6/21	1.02
2009/6/28	1.1
2009/7/5	1.42
2009/7/12	1.31
2009/7/19	1.57
2009/7/26	1.2
2009/8/2	1.28
2009/8/9	1.46
2009/8/16	1.01
2009/8/23	1.01
2009/8/30	0.99
2009/9/6	1.01
2009/9/13	1.02
2009/9/20	1.42
2009/9/27	0.78
2009/10/4	1.24
2009/10/11	0.98
2009/10/18	0.82
2009/10/25	1.24
2009/11/1	0.91
2009/11/8	0.96
2009/11/15	1.05
2009/11/22	1.02
2009/11/29	1.07
2009/12/6	1.08
2009/12/13	1.2
2009/12/20	1.03
2009/12/27	1.21
2010/1/3	0.58
2010/1/10	1.28
2010/1/17	0.91
2010/1/24	0.74
2010/1/31	0.73
2010/2/7	0.68
2010/2/14	0.72
2010/2/21	1.32
2010/2/28	1.18
2010/3/7	1.39
2010/3/14	1.59
2010/3/21	1.59
2010/3/28	1.63
2010/4/4	2.01
2010/4/11	1.58
2010/4/18	1.59
2010/4/25	1.48
2010/5/2	1.75
2010/5/9	1.21
2010/5/16	1.83
2010/5/23	1.63
2010/5/30	1.23
2010/6/6	1.96
2010/6/13	1.87
2010/6/20	1.65
2010/6/27	1.84
2010/7/4	1.61
2010/7/11	1.99
2010/7/18	1.7
2010/7/25	1.35
2010/8/1	1.4
2010/8/8	0.96
2010/8/15	1.14
2010/8/22	1.15
2010/8/29	1.02
2010/9/5	0.88
2010/9/12	0.94
2010/9/19	0.74
2010/9/26	0.81
2010/10/3	1.03
2010/10/10	1.01
2010/10/17	1.08
2010/10/24	1.08
2010/10/31	0.83
2010/11/7	0.89
2010/11/14	1.02
2010/11/21	1.26
2010/11/28	1.04
2010/12/5	0.85
2010/12/12	1.06
2010/12/19	0.84
2010/12/26	0.9
2011/1/2	0.55
2011/1/9	0.89
2011/1/16	0.76
2011/1/23	0.41
2011/1/30	0.6
2011/2/6	0.58
2011/2/13	0.37
2011/2/20	0.73
2011/2/27	0.65
2011/3/6	0.61
2011/3/13	0.56
2011/3/20	0.61
2011/3/27	0.61
2011/4/3	0.63
2011/4/10	0.59
2011/4/17	0.68
2011/4/24	0.52
2011/5/1	0.54
2011/5/8	0.5
2011/5/15	0.74
2011/5/22	0.64
2011/5/29	0.57
2011/6/5	0.71
2011/6/12	0.54
2011/6/19	0.66
2011/6/26	0.72
2011/7/3	0.53
2011/7/10	0.63
2011/7/17	0.66
2011/7/24	0.35
2011/7/31	0.5
2011/8/7	0.4
2011/8/14	0.32
2011/8/21	0.3
2011/8/28	0.27
2011/9/4	0.29
2011/9/11	0.28
2011/9/18	0.34
2011/9/25	0.26
2011/10/2	0.31
2011/10/9	0.27
2011/10/16	0.34
2011/10/23	0.38
2011/10/30	0.3
2011/11/6	0.35
2011/11/13	0.23
2011/11/20	0.31
2011/11/27	0.36
2011/12/4	0.45
2011/12/11	0.38
2011/12/18	0.33
2011/12/25	0.36
2012/1/1	0.3
2012/1/8	0.39
2012/1/15	0.45
2012/1/22	0.39
2012/1/29	0.19
2012/2/5	0.24
2012/2/12	0.22
2012/2/19	0.28
2012/2/26	0.21
2012/3/4	0.24
2012/3/11	0.31
2012/3/18	0.21
2012/3/25	0.28
2012/4/1	0.22
2012/4/8	0.23
2012/4/15	0.23
2012/4/22	0.17
2012/4/29	0.24
2012/5/6	0.23
2012/5/13	0.4
2012/5/20	0.34
2012/5/27	0.28
2012/6/3	0.35
2012/6/10	0.41
2012/6/17	0.37
2012/6/24	0.52
2012/7/1	0.46
2012/7/8	0.47
2012/7/15	0.48
2012/7/22	0.39
2012/7/29	0.32
2012/8/5	0.4
2012/8/12	0.25
2012/8/19	0.2
2012/8/26	0.37
2012/9/2	0.28
2012/9/9	0.34
2012/9/16	0.4
2012/9/23	0.36
2012/9/30	0.33
2012/10/7	0.48
2012/10/14	0.3
2012/10/21	0.42
2012/10/28	0.35
2012/11/4	0.34
2012/11/11	0.56
2012/11/18	0.36
2012/11/25	0.46
2012/12/2	0.41
2012/12/9	0.45
2012/12/16	0.26
2012/12/23	0.39
2012/12/30	0.33
2013/1/6	0.11
2013/1/13	0.28
2013/1/20	0.24
2013/1/27	0.16
2013/2/3	0.27
2013/2/10	0.13
2013/2/17	0.2
2013/2/24	0.25
2013/3/3	0.3
2013/3/10	0.23
2013/3/17	0.3
2013/3/24	0.26
2013/3/31	0.33
2013/4/7	0.29
2013/4/14	0.27
2013/4/21	0.23
2013/4/28	0.2
2013/5/5	0.11
2013/5/12	0.33
2013/5/19	0.23
2013/5/26	0.28
2013/6/2	0.21
2013/6/9	0.35
2013/6/16	0.31
2013/6/23	0.35
2013/6/30	0.3
2013/7/7	0.31
2013/7/14	0.3
2013/7/21	0.21
2013/7/28	0.31
2013/8/4	0.26
2013/8/11	0.17
2013/8/18	0.26
2013/8/25	0.27
2013/9/1	0.3
2013/9/8	0.19
2013/9/15	0.22
2013/9/22	0.35
2013/9/29	0.28
2013/10/6	0.27
2013/10/13	0.19
2013/10/20	0.25
2013/10/27	0.26
2013/11/3	0.22
2013/11/10	0.3
2013/11/17	0.24
2013/11/24	0.32
2013/12/1	0.35
2013/12/8	0.32
2013/12/15	0.42
2013/12/22	0.36
2013/12/29	0.4
2014/1/5	0.22
2014/1/12	0.53
2014/1/19	0.27
2014/1/26	0.34
2014/2/2	0.42
2014/2/9	0.35
2014/2/16	0.32
2014/2/23	0.34
2014/3/2	0.28
2014/3/9	0.36
2014/3/16	0.43
2014/3/23	0.35
2014/3/30	0.38
2014/4/6	0.27
2014/4/13	0.37
2014/4/20	0.24
2014/4/27	0.23
2014/5/4	0.29
2014/5/11	0.29
2014/5/18	0.29
2014/5/25	0.39
2014/6/1	0.46
2014/6/8	0.49
2014/6/15	0.41
2014/6/22	0.41
2014/6/29	0.54
2014/7/6	0.56
2014/7/13	0.6
2014/7/20	0.61
2014/7/27	0.56
2014/8/3	0.63
2014/8/10	0.61
2014/8/17	0.48
2014/8/24	0.54
2014/8/31	0.5
2014/9/7	0.39
2014/9/14	0.68
2014/9/21	0.5
2014/9/28	0.44
2014/10/5	0.53
2014/10/12	0.37
2014/10/19	0.44
2014/10/26	0.41
2014/11/2	0.36
2014/11/9	0.55
2014/11/16	0.48
2014/11/23	0.35
2014/11/30	0.47
2014/12/7	0.52
2014/12/14	0.54
2014/12/21	0.42
2014/12/28	0.32
2015/1/4	0.13
2015/1/11	0.48
2015/1/18	0.36
2015/1/25	0.36
2015/2/1	0.31
2015/2/8	0.3
2015/2/15	0.32
2015/2/22	0.25
2015/3/1	0.41
2015/3/8	0.39
2015/3/15	0.35
2015/3/22	0.39
2015/3/29	0.39
2015/4/5	0.38
2015/4/12	0.43
2015/4/19	0.46
2015/4/26	0.42
2015/5/3	0.6
2015/5/10	0.37
2015/5/17	0.56
2015/5/24	0.62
2015/5/31	0.45
2015/6/7	0.53
2015/6/14	0.67
2015/6/21	0.62
2015/6/28	0.76
2015/7/5	0.69
2015/7/12	0.84
2015/7/19	0.65
2015/7/26	0.49
2015/8/2	0.63
2015/8/9	0.79
2015/8/16	0.58
2015/8/23	0.68
2015/8/30	0.68
2015/9/6	0.59
2015/9/13	0.56
2015/9/20	0.71
2015/9/27	0.55
2015/10/4	0.84
2015/10/11	0.98
2015/10/18	0.75
2015/10/25	0.96
2015/11/1	0.81
2015/11/8	0.7
2015/11/15	0.75
2015/11/22	0.95
2015/11/29	1.04
2015/12/6	1.01
2015/12/13	1.01
2015/12/20	1.22
2015/12/27	1.07
2016/1/3	0.58
2016/1/10	1.77
2016/1/17	0.95
2016/1/24	0.92
2016/1/31	1.02
2016/2/7	0.9
2016/2/14	1.01
2016/2/21	1.29
2016/2/28	1.11
2016/3/6	1.24
2016/3/13	1.16
2016/3/20	1.24
2016/3/27	1.16
2016/4/3	1.13
2016/4/10	0.97
2016/4/17	1.22
2016/4/24	0.96
2016/5/1	0.97
2016/5/8	0.82
2016/5/15	1.01
2016/5/22	1.07
2016/5/29	0.98
2016/6/5	1.43
2016/6/12	1.04
2016/6/19	1.08
2016/6/26	1.14
2016/7/3	1.09
2016/7/10	1.2
2016/7/17	1
2016/7/24	0.85
2016/7/31	1.04
2016/8/7	0.81
2016/8/14	0.68
2016/8/21	0.55
2016/8/28	0.5
2016/9/4	0.52
2016/9/11	0.5
2016/9/18	0.64
2016/9/25	0.36
2016/10/2	0.61
2016/10/9	0.73
2016/10/16	0.39
2016/10/23	0.75
2016/10/30	0.59
2016/11/6	0.53
2016/11/13	0.59
2016/11/20	0.38
2016/11/27	0.5
2016/12/4	0.49
2016/12/11	0.5
2016/12/18	0.37
2016/12/25	0.28
2017/1/1	0.24
2017/1/8	0.3
2017/1/15	0.27
2017/1/22	0.22
2017/1/29	0.24
2017/2/5	0.19
2017/2/12	0.24
2017/2/19	0.3
2017/2/26	0.17
2017/3/5	0.2
2017/3/12	0.19
2017/3/19	0.29
2017/3/26	0.18
2017/4/2	0.2
2017/4/9	0.27
2017/4/16	0.24
2017/4/23	0.3
2017/4/30	0.33
2017/5/7	0.22
2017/5/14	0.32
2017/5/21	0.36
2017/5/28	0.27
2017/6/4	0.34
2017/6/11	0.31
2017/6/18	0.24
2017/6/25	0.33
2017/7/2	0.4
2017/7/9	0.33
2017/7/16	0.39
2017/7/23	0.18
2017/7/30	0.31
2017/8/6	0.23
2017/8/13	0.19
2017/8/20	0.14
2017/8/27	0.18
2017/9/3	0.26
2017/9/10	0.28
2017/9/17	0.25
2017/9/24	0.22
2017/10/1	0.27
2017/10/8	0.2
2017/10/15	0.18
2017/10/22	0.11
2017/10/29	0.19
2017/11/5	0.21
2017/11/12	0.21
2017/11/19	0.2
2017/11/26	0.21
2017/12/3	0.16
2017/12/10	0.23
2017/12/17	0.16
2017/12/24	0.17
2017/12/31	0.11
2018/1/7	0.11
2018/1/14	0.15
2018/1/21	0.14
2018/1/28	0.04
2018/2/4	0.11
2018/2/11	0.05
2018/2/18	0.06
2018/2/25	0.1
2018/3/4	0.09
2018/3/11	0.05
2018/3/18	0.13
2018/3/25	0.1
2018/4/1	0.07
2018/4/8	0.08
2018/4/15	0.11
2018/4/22	0.13
2018/4/29	0.13
2018/5/6	0.05
2018/5/13	0.15
2018/5/20	0.13
2018/5/27	0.08
2018/6/3	0.2
2018/6/10	0.13
2018/6/17	0.13
2018/6/24	0.2
2018/7/1	0.18
2018/7/8	0.21
2018/7/15	0.24
2018/7/22	0.13
2018/7/29	0.13
2018/8/5	0.08
2018/8/12	0.07
2018/8/19	0.04
2018/8/26	0.1
2018/9/2	0.1
2018/9/9	0.1
2018/9/16	0.11
2018/9/23	0.12
2018/9/30	0.03
2018/10/7	0.13
2018/10/14	0.13
2018/10/21	0.15
2018/10/28	0.1
2018/11/4	0.08
2018/11/11	0.11
2018/11/18	0.07
2018/11/25	0.08
2018/12/2	0.07
2018/12/9	0.1
2018/12/16	0.08
2018/12/23	0.06
2018/12/30	0.02
2019/1/6	0.04
2019/1/13	0.02
2019/1/20	0.05
2019/1/27	0.08
2019/2/3	0.05
2019/2/10	0.05
2019/2/17	0.05
2019/2/24	0.11
2019/3/3	0.05
2019/3/10	0.08
2019/3/17	0.06
2019/3/24	0.09
2019/3/31	0.05
2019/4/7	0.08
2019/4/14	0.11
2019/4/21	0.05
2019/4/28	0.14
2019/5/5	0.02
2019/5/12	0.1
2019/5/19	0.11
2019/5/26	0.21
2019/6/2	0.19
2019/6/9	0.2
2019/6/16	0.18
2019/6/23	0.22
2019/6/30	0.13
2019/7/7	0.19
2019/7/14	0.11
2019/7/21	0.1
2019/7/28	0.14
2019/8/4	0.08
2019/8/11	0.09
2019/8/18	0.05
2019/8/25	0.09
2019/9/1	0.09
2019/9/8	0.08
2019/9/15	0.09
2019/9/22	0.18
2019/9/29	0.11
2019/10/6	0.09
2019/10/13	0.11
2019/10/20	0.08
2019/10/27	0.1
2019/11/3	0.02
2019/11/10	0.1
2019/11/17	0.07
2019/11/24	0.1
2019/12/1	0.11
2019/12/8	0.07
2019/12/15	0.09
2019/12/22	0.06
2019/12/29	0.04
2020/1/5	0.03
2020/1/12	0.05
2020/1/19	0.06
2020/1/26	0.07
2020/2/2	0.05
2020/2/9	0.08
2020/2/16	0.1
2020/2/23	0.07
2020/3/1	0.07
2020/3/8	0.03
2020/3/15	0.05
2020/3/22	0.09
2020/3/29	0.06
2020/4/5	0.04
2020/4/12	0.05
2020/4/19	0.05
2020/4/26	0.04
2020/5/3	0.03
2020/5/10	0.02
2020/5/17	0.05
2020/5/24	0.01
2020/5/31	0.04
2020/6/7	0.11
2020/6/14	0.09
2020/6/21	0.08
2020/6/28	0.09
2020/7/5	0.1
2020/7/12	0.06
2020/7/19	0.04
2020/7/26	0.09
2020/8/2	0.08
2020/8/9	0.07
2020/8/16	0.06
2020/8/23	0.07
2020/8/30	0.08
2020/9/6	0.05
2020/9/13	0.07
2020/9/20	0.09
2020/9/27	0.05
2020/10/4	0.08
2020/10/11	0.11
2020/10/18	0.06
2020/10/25	0.04
2020/11/1	0.05
2020/11/8	0.04
2020/11/15	0.08
2020/11/22	0.08
2020/11/29	0.06
2020/12/6	0.05
2020/12/13	0.1
2020/12/20	0.05
2020/12/27	0.04
2021/1/3	0.02
