# Supplementary material for: Associations between Meteorological Factors and Reported Mumps Cases from 1999 to 2020 in Japan
Source: Epidemiologia (Basel). 2021 Apr 2;2(2):162–78. doi: 10.3390/epidemiologia2020013 (PMC9620933; doi:10.3390/epidemiologia2020013)
Supplement: Supplementary file 1 [file epidemiologia-02-00013-s001.zip › Dataset_S1/13_MUMPS_Tokyo.txt]

1135	2
1999/4/11	0.31
1999/4/18	0.31
1999/4/25	0.37
1999/5/2	0.19
1999/5/9	0.27
1999/5/16	0.48
1999/5/23	0.38
1999/5/30	0.4
1999/6/6	0.3
1999/6/13	0.37
1999/6/20	0.37
1999/6/27	0.51
1999/7/4	0.45
1999/7/11	0.44
1999/7/18	0.33
1999/7/25	0.48
1999/8/1	0.42
1999/8/8	0.4
1999/8/15	0.15
1999/8/22	0.32
1999/8/29	0.3
1999/9/5	0.27
1999/9/12	0.35
1999/9/19	0.27
1999/9/26	0.42
1999/10/3	0.46
1999/10/10	0.38
1999/10/17	0.5
1999/10/24	0.42
1999/10/31	0.56
1999/11/7	0.4
1999/11/14	0.6
1999/11/21	0.58
1999/11/28	0.42
1999/12/5	0.57
1999/12/12	0.55
1999/12/19	0.63
1999/12/26	0.53
2000/1/2	0.36
2000/1/9	0.63
2000/1/16	0.48
2000/1/23	0.39
2000/1/30	0.25
2000/2/6	0.32
2000/2/13	0.35
2000/2/20	0.35
2000/2/27	0.31
2000/3/5	0.4
2000/3/12	0.46
2000/3/19	0.46
2000/3/26	0.4
2000/4/2	0.54
2000/4/9	0.51
2000/4/16	0.42
2000/4/23	0.38
2000/4/30	0.49
2000/5/7	0.28
2000/5/14	0.5
2000/5/21	0.57
2000/5/28	0.49
2000/6/4	0.68
2000/6/11	0.56
2000/6/18	0.62
2000/6/25	0.78
2000/7/2	0.82
2000/7/9	0.73
2000/7/16	0.63
2000/7/23	0.85
2000/7/30	0.73
2000/8/6	0.8
2000/8/13	0.65
2000/8/20	0.4
2000/8/27	0.53
2000/9/3	0.57
2000/9/10	0.54
2000/9/17	0.6
2000/9/24	0.49
2000/10/1	0.94
2000/10/8	0.7
2000/10/15	0.64
2000/10/22	0.92
2000/10/29	0.73
2000/11/5	0.87
2000/11/12	1.02
2000/11/19	0.88
2000/11/26	0.96
2000/12/3	1.13
2000/12/10	1.27
2000/12/17	1.23
2000/12/24	1.04
2000/12/31	1.21
2001/1/7	0.65
2001/1/14	1.25
2001/1/21	0.86
2001/1/28	0.63
2001/2/4	1.04
2001/2/11	0.79
2001/2/18	0.77
2001/2/25	1.04
2001/3/4	1
2001/3/11	1.05
2001/3/18	1
2001/3/25	0.92
2001/4/1	1.11
2001/4/8	1.06
2001/4/15	0.82
2001/4/22	0.96
2001/4/29	0.83
2001/5/6	0.47
2001/5/13	0.97
2001/5/20	1.18
2001/5/27	0.71
2001/6/3	1.06
2001/6/10	1.03
2001/6/17	1.02
2001/6/24	0.94
2001/7/1	0.88
2001/7/8	1.24
2001/7/15	0.98
2001/7/22	1.04
2001/7/29	0.94
2001/8/5	0.77
2001/8/12	0.75
2001/8/19	0.44
2001/8/26	0.82
2001/9/2	0.71
2001/9/9	0.68
2001/9/16	0.51
2001/9/23	0.51
2001/9/30	0.65
2001/10/7	0.58
2001/10/14	0.62
2001/10/21	0.68
2001/10/28	0.79
2001/11/4	0.59
2001/11/11	0.77
2001/11/18	0.75
2001/11/25	0.76
2001/12/2	1.08
2001/12/9	0.94
2001/12/16	0.85
2001/12/23	0.96
2001/12/30	0.68
2002/1/6	0.35
2002/1/13	0.96
2002/1/20	0.39
2002/1/27	0.51
2002/2/3	0.73
2002/2/10	0.51
2002/2/17	0.51
2002/2/24	0.46
2002/3/3	0.56
2002/3/10	0.57
2002/3/17	0.63
2002/3/24	0.58
2002/3/31	0.61
2002/4/7	0.66
2002/4/14	0.64
2002/4/21	0.63
2002/4/28	0.64
2002/5/5	0.42
2002/5/12	0.63
2002/5/19	0.58
2002/5/26	0.54
2002/6/2	0.7
2002/6/9	0.76
2002/6/16	0.66
2002/6/23	0.73
2002/6/30	0.65
2002/7/7	0.76
2002/7/14	0.87
2002/7/21	0.6
2002/7/28	0.54
2002/8/4	0.46
2002/8/11	0.51
2002/8/18	0.35
2002/8/25	0.39
2002/9/1	0.37
2002/9/8	0.37
2002/9/15	0.33
2002/9/22	0.32
2002/9/29	0.35
2002/10/6	0.34
2002/10/13	0.25
2002/10/20	0.46
2002/10/27	0.39
2002/11/3	0.27
2002/11/10	0.25
2002/11/17	0.29
2002/11/24	0.32
2002/12/1	0.31
2002/12/8	0.34
2002/12/15	0.3
2002/12/22	0.35
2002/12/29	0.17
2003/1/5	0.04
2003/1/12	0.32
2003/1/19	0.21
2003/1/26	0.15
2003/2/2	0.22
2003/2/9	0.15
2003/2/16	0.14
2003/2/23	0.16
2003/3/2	0.09
2003/3/9	0.18
2003/3/16	0.2
2003/3/23	0.12
2003/3/30	0.26
2003/4/6	0.28
2003/4/13	0.21
2003/4/20	0.2
2003/4/27	0.17
2003/5/4	0.13
2003/5/11	0.21
2003/5/18	0.18
2003/5/25	0.18
2003/6/1	0.2
2003/6/8	0.16
2003/6/15	0.33
2003/6/22	0.18
2003/6/29	0.29
2003/7/6	0.16
2003/7/13	0.18
2003/7/20	0.21
2003/7/27	0.21
2003/8/3	0.19
2003/8/10	0.09
2003/8/17	0.06
2003/8/24	0.11
2003/8/31	0.11
2003/9/7	0.15
2003/9/14	0.11
2003/9/21	0.16
2003/9/28	0.12
2003/10/5	0.13
2003/10/12	0.15
2003/10/19	0.13
2003/10/26	0.24
2003/11/2	0.14
2003/11/9	0.18
2003/11/16	0.22
2003/11/23	0.12
2003/11/30	0.12
2003/12/7	0.22
2003/12/14	0.19
2003/12/21	0.16
2003/12/28	0.23
2004/1/4	0.04
2004/1/11	0.44
2004/1/18	0.21
2004/1/25	0.15
2004/2/1	0.27
2004/2/8	0.16
2004/2/15	0.26
2004/2/22	0.18
2004/2/29	0.18
2004/3/7	0.21
2004/3/14	0.19
2004/3/21	0.17
2004/3/28	0.2
2004/4/4	0.23
2004/4/11	0.31
2004/4/18	0.28
2004/4/25	0.27
2004/5/2	0.27
2004/5/9	0.27
2004/5/16	0.45
2004/5/23	0.49
2004/5/30	0.33
2004/6/6	0.47
2004/6/13	0.44
2004/6/20	0.35
2004/6/27	0.38
2004/7/4	0.54
2004/7/11	0.49
2004/7/18	0.58
2004/7/25	0.5
2004/8/1	0.53
2004/8/8	0.44
2004/8/15	0.31
2004/8/22	0.54
2004/8/29	0.45
2004/9/5	0.32
2004/9/12	0.36
2004/9/19	0.4
2004/9/26	0.42
2004/10/3	0.58
2004/10/10	0.62
2004/10/17	0.48
2004/10/24	0.57
2004/10/31	0.62
2004/11/7	0.63
2004/11/14	0.7
2004/11/21	0.51
2004/11/28	0.63
2004/12/5	0.93
2004/12/12	0.93
2004/12/19	0.94
2004/12/26	0.92
2005/1/2	0.53
2005/1/9	0.83
2005/1/16	0.87
2005/1/23	0.63
2005/1/30	0.61
2005/2/6	0.62
2005/2/13	0.6
2005/2/20	0.77
2005/2/27	0.68
2005/3/6	0.55
2005/3/13	0.7
2005/3/20	0.63
2005/3/27	0.63
2005/4/3	1.04
2005/4/10	1
2005/4/17	0.97
2005/4/24	0.86
2005/5/1	0.92
2005/5/8	0.7
2005/5/15	1
2005/5/22	1.02
2005/5/29	0.94
2005/6/5	1.36
2005/6/12	1.01
2005/6/19	1.39
2005/6/26	1.45
2005/7/3	0.96
2005/7/10	1.68
2005/7/17	1.39
2005/7/24	1.28
2005/7/31	1.57
2005/8/7	1.2
2005/8/14	0.94
2005/8/21	0.81
2005/8/28	0.78
2005/9/4	0.8
2005/9/11	0.88
2005/9/18	0.87
2005/9/25	0.95
2005/10/2	1.31
2005/10/9	1.02
2005/10/16	0.92
2005/10/23	1.02
2005/10/30	1.08
2005/11/6	1.17
2005/11/13	1.25
2005/11/20	1.25
2005/11/27	1.26
2005/12/4	1.13
2005/12/11	1.17
2005/12/18	0.98
2005/12/25	1.08
2006/1/1	0.7
2006/1/8	0.79
2006/1/15	0.99
2006/1/22	0.63
2006/1/29	0.56
2006/2/5	0.71
2006/2/12	0.48
2006/2/19	0.68
2006/2/26	0.58
2006/3/5	0.59
2006/3/12	0.78
2006/3/19	0.83
2006/3/26	0.89
2006/4/2	0.67
2006/4/9	0.82
2006/4/16	0.8
2006/4/23	0.63
2006/4/30	0.66
2006/5/7	0.43
2006/5/14	0.64
2006/5/21	0.7
2006/5/28	0.74
2006/6/4	0.8
2006/6/11	0.74
2006/6/18	0.7
2006/6/25	0.89
2006/7/2	0.89
2006/7/9	0.71
2006/7/16	0.88
2006/7/23	0.74
2006/7/30	0.71
2006/8/6	0.7
2006/8/13	0.56
2006/8/20	0.51
2006/8/27	0.48
2006/9/3	0.46
2006/9/10	0.42
2006/9/17	0.37
2006/9/24	0.38
2006/10/1	0.56
2006/10/8	0.48
2006/10/15	0.3
2006/10/22	0.69
2006/10/29	0.39
2006/11/5	0.53
2006/11/12	0.48
2006/11/19	0.32
2006/11/26	0.37
2006/12/3	0.52
2006/12/10	0.42
2006/12/17	0.39
2006/12/24	0.37
2006/12/31	0.3
2007/1/7	0.26
2007/1/14	0.31
2007/1/21	0.22
2007/1/28	0.23
2007/2/4	0.32
2007/2/11	0.14
2007/2/18	0.21
2007/2/25	0.3
2007/3/4	0.21
2007/3/11	0.26
2007/3/18	0.28
2007/3/25	0.16
2007/4/1	0.27
2007/4/8	0.23
2007/4/15	0.3
2007/4/22	0.18
2007/4/29	0.22
2007/5/6	0.17
2007/5/13	0.4
2007/5/20	0.3
2007/5/27	0.25
2007/6/3	0.3
2007/6/10	0.39
2007/6/17	0.4
2007/6/24	0.39
2007/7/1	0.48
2007/7/8	0.41
2007/7/15	0.38
2007/7/22	0.41
2007/7/29	0.29
2007/8/5	0.3
2007/8/12	0.3
2007/8/19	0.13
2007/8/26	0.21
2007/9/2	0.19
2007/9/9	0.18
2007/9/16	0.18
2007/9/23	0.18
2007/9/30	0.14
2007/10/7	0.21
2007/10/14	0.26
2007/10/21	0.21
2007/10/28	0.17
2007/11/4	0.11
2007/11/11	0.22
2007/11/18	0.26
2007/11/25	0.27
2007/12/2	0.19
2007/12/9	0.2
2007/12/16	0.15
2007/12/23	0.26
2007/12/30	0.22
2008/1/6	0.05
2008/1/13	0.35
2008/1/20	0.19
2008/1/27	0.18
2008/2/3	0.21
2008/2/10	0.19
2008/2/17	0.32
2008/2/24	0.3
2008/3/2	0.25
2008/3/9	0.39
2008/3/16	0.31
2008/3/23	0.34
2008/3/30	0.49
2008/4/6	0.28
2008/4/13	0.44
2008/4/20	0.3
2008/4/27	0.31
2008/5/4	0.44
2008/5/11	0.32
2008/5/18	0.39
2008/5/25	0.42
2008/6/1	0.34
2008/6/8	0.64
2008/6/15	0.42
2008/6/22	0.83
2008/6/29	0.78
2008/7/6	0.68
2008/7/13	0.99
2008/7/20	0.61
2008/7/27	0.81
2008/8/3	0.68
2008/8/10	0.64
2008/8/17	0.38
2008/8/24	0.63
2008/8/31	0.54
2008/9/7	0.33
2008/9/14	0.46
2008/9/21	0.63
2008/9/28	0.51
2008/10/5	0.51
2008/10/12	0.53
2008/10/19	0.71
2008/10/26	0.58
2008/11/2	0.49
2008/11/9	0.69
2008/11/16	0.55
2008/11/23	0.55
2008/11/30	0.58
2008/12/7	0.59
2008/12/14	0.61
2008/12/21	0.68
2008/12/28	0.67
2009/1/4	0.14
2009/1/11	0.77
2009/1/18	0.42
2009/1/25	0.35
2009/2/1	0.41
2009/2/8	0.32
2009/2/15	0.42
2009/2/22	0.43
2009/3/1	0.53
2009/3/8	0.49
2009/3/15	0.59
2009/3/22	0.52
2009/3/29	0.77
2009/4/5	0.76
2009/4/12	0.53
2009/4/19	0.64
2009/4/26	0.65
2009/5/3	0.73
2009/5/10	0.62
2009/5/17	0.97
2009/5/24	0.93
2009/5/31	0.78
2009/6/7	0.87
2009/6/14	0.78
2009/6/21	0.96
2009/6/28	0.93
2009/7/5	0.86
2009/7/12	1.01
2009/7/19	0.97
2009/7/26	0.98
2009/8/2	0.86
2009/8/9	0.97
2009/8/16	0.62
2009/8/23	0.7
2009/8/30	0.74
2009/9/6	0.52
2009/9/13	0.62
2009/9/20	0.62
2009/9/27	0.63
2009/10/4	0.72
2009/10/11	0.59
2009/10/18	0.54
2009/10/25	0.79
2009/11/1	0.54
2009/11/8	0.56
2009/11/15	0.77
2009/11/22	0.54
2009/11/29	0.65
2009/12/6	0.68
2009/12/13	0.65
2009/12/20	0.87
2009/12/27	0.58
2010/1/3	0.35
2010/1/10	0.99
2010/1/17	0.61
2010/1/24	0.49
2010/1/31	0.53
2010/2/7	0.41
2010/2/14	0.47
2010/2/21	0.62
2010/2/28	0.64
2010/3/7	0.73
2010/3/14	0.7
2010/3/21	0.69
2010/3/28	0.67
2010/4/4	0.75
2010/4/11	0.73
2010/4/18	0.66
2010/4/25	0.67
2010/5/2	0.65
2010/5/9	0.72
2010/5/16	1.1
2010/5/23	0.89
2010/5/30	0.81
2010/6/6	0.97
2010/6/13	0.94
2010/6/20	1.18
2010/6/27	1.14
2010/7/4	0.9
2010/7/11	1.15
2010/7/18	1.04
2010/7/25	0.93
2010/8/1	0.86
2010/8/8	0.83
2010/8/15	0.53
2010/8/22	0.74
2010/8/29	0.65
2010/9/5	0.47
2010/9/12	0.59
2010/9/19	0.61
2010/9/26	0.36
2010/10/3	0.5
2010/10/10	0.6
2010/10/17	0.45
2010/10/24	0.47
2010/10/31	0.4
2010/11/7	0.44
2010/11/14	0.55
2010/11/21	0.48
2010/11/28	0.39
2010/12/5	0.48
2010/12/12	0.37
2010/12/19	0.43
2010/12/26	0.28
2011/1/2	0.25
2011/1/9	0.54
2011/1/16	0.44
2011/1/23	0.35
2011/1/30	0.35
2011/2/6	0.29
2011/2/13	0.22
2011/2/20	0.28
2011/2/27	0.31
2011/3/6	0.28
2011/3/13	0.24
2011/3/20	0.25
2011/3/27	0.32
2011/4/3	0.27
2011/4/10	0.26
2011/4/17	0.3
2011/4/24	0.23
2011/5/1	0.34
2011/5/8	0.25
2011/5/15	0.39
2011/5/22	0.37
2011/5/29	0.3
2011/6/5	0.54
2011/6/12	0.45
2011/6/19	0.43
2011/6/26	0.51
2011/7/3	0.38
2011/7/10	0.55
2011/7/17	0.42
2011/7/24	0.44
2011/7/31	0.55
2011/8/7	0.45
2011/8/14	0.32
2011/8/21	0.23
2011/8/28	0.28
2011/9/4	0.22
2011/9/11	0.31
2011/9/18	0.25
2011/9/25	0.28
2011/10/2	0.3
2011/10/9	0.24
2011/10/16	0.29
2011/10/23	0.36
2011/10/30	0.25
2011/11/6	0.28
2011/11/13	0.34
2011/11/20	0.31
2011/11/27	0.3
2011/12/4	0.38
2011/12/11	0.31
2011/12/18	0.33
2011/12/25	0.32
2012/1/1	0.21
2012/1/8	0.3
2012/1/15	0.26
2012/1/22	0.16
2012/1/29	0.19
2012/2/5	0.15
2012/2/12	0.15
2012/2/19	0.25
2012/2/26	0.16
2012/3/4	0.16
2012/3/11	0.22
2012/3/18	0.15
2012/3/25	0.17
2012/4/1	0.17
2012/4/8	0.19
2012/4/15	0.18
2012/4/22	0.16
2012/4/29	0.19
2012/5/6	0.12
2012/5/13	0.31
2012/5/20	0.29
2012/5/27	0.17
2012/6/3	0.29
2012/6/10	0.27
2012/6/17	0.21
2012/6/24	0.31
2012/7/1	0.32
2012/7/8	0.4
2012/7/15	0.3
2012/7/22	0.31
2012/7/29	0.29
2012/8/5	0.23
2012/8/12	0.26
2012/8/19	0.18
2012/8/26	0.22
2012/9/2	0.26
2012/9/9	0.22
2012/9/16	0.29
2012/9/23	0.26
2012/9/30	0.22
2012/10/7	0.29
2012/10/14	0.29
2012/10/21	0.2
2012/10/28	0.23
2012/11/4	0.18
2012/11/11	0.27
2012/11/18	0.26
2012/11/25	0.21
2012/12/2	0.21
2012/12/9	0.23
2012/12/16	0.22
2012/12/23	0.15
2012/12/30	0.17
2013/1/6	0.09
2013/1/13	0.22
2013/1/20	0.15
2013/1/27	0.13
2013/2/3	0.14
2013/2/10	0.16
2013/2/17	0.17
2013/2/24	0.14
2013/3/3	0.17
2013/3/10	0.26
2013/3/17	0.15
2013/3/24	0.21
2013/3/31	0.14
2013/4/7	0.2
2013/4/14	0.22
2013/4/21	0.15
2013/4/28	0.15
2013/5/5	0.12
2013/5/12	0.2
2013/5/19	0.22
2013/5/26	0.23
2013/6/2	0.25
2013/6/9	0.21
2013/6/16	0.28
2013/6/23	0.29
2013/6/30	0.25
2013/7/7	0.3
2013/7/14	0.35
2013/7/21	0.24
2013/7/28	0.19
2013/8/4	0.23
2013/8/11	0.17
2013/8/18	0.12
2013/8/25	0.19
2013/9/1	0.19
2013/9/8	0.23
2013/9/15	0.18
2013/9/22	0.15
2013/9/29	0.18
2013/10/6	0.19
2013/10/13	0.19
2013/10/20	0.18
2013/10/27	0.12
2013/11/3	0.19
2013/11/10	0.16
2013/11/17	0.17
2013/11/24	0.15
2013/12/1	0.15
2013/12/8	0.21
2013/12/15	0.17
2013/12/22	0.23
2013/12/29	0.14
2014/1/5	0.05
2014/1/12	0.23
2014/1/19	0.13
2014/1/26	0.13
2014/2/2	0.14
2014/2/9	0.08
2014/2/16	0.13
2014/2/23	0.13
2014/3/2	0.08
2014/3/9	0.11
2014/3/16	0.11
2014/3/23	0.1
2014/3/30	0.1
2014/4/6	0.15
2014/4/13	0.16
2014/4/20	0.14
2014/4/27	0.22
2014/5/4	0.18
2014/5/11	0.16
2014/5/18	0.19
2014/5/25	0.22
2014/6/1	0.23
2014/6/8	0.36
2014/6/15	0.27
2014/6/22	0.22
2014/6/29	0.3
2014/7/6	0.37
2014/7/13	0.38
2014/7/20	0.38
2014/7/27	0.3
2014/8/3	0.37
2014/8/10	0.35
2014/8/17	0.35
2014/8/24	0.34
2014/8/31	0.43
2014/9/7	0.28
2014/9/14	0.26
2014/9/21	0.22
2014/9/28	0.28
2014/10/5	0.28
2014/10/12	0.21
2014/10/19	0.16
2014/10/26	0.27
2014/11/2	0.19
2014/11/9	0.23
2014/11/16	0.23
2014/11/23	0.2
2014/11/30	0.28
2014/12/7	0.23
2014/12/14	0.25
2014/12/21	0.23
2014/12/28	0.27
2015/1/4	0.05
2015/1/11	0.33
2015/1/18	0.22
2015/1/25	0.16
2015/2/1	0.25
2015/2/8	0.18
2015/2/15	0.2
2015/2/22	0.26
2015/3/1	0.25
2015/3/8	0.19
2015/3/15	0.34
2015/3/22	0.22
2015/3/29	0.22
2015/4/5	0.25
2015/4/12	0.23
2015/4/19	0.22
2015/4/26	0.24
2015/5/3	0.43
2015/5/10	0.25
2015/5/17	0.26
2015/5/24	0.28
2015/5/31	0.26
2015/6/7	0.33
2015/6/14	0.3
2015/6/21	0.3
2015/6/28	0.31
2015/7/5	0.34
2015/7/12	0.37
2015/7/19	0.41
2015/7/26	0.34
2015/8/2	0.37
2015/8/9	0.36
2015/8/16	0.28
2015/8/23	0.37
2015/8/30	0.41
2015/9/6	0.31
2015/9/13	0.36
2015/9/20	0.29
2015/9/27	0.3
2015/10/4	0.56
2015/10/11	0.5
2015/10/18	0.48
2015/10/25	0.6
2015/11/1	0.55
2015/11/8	0.6
2015/11/15	0.54
2015/11/22	0.57
2015/11/29	0.66
2015/12/6	0.6
2015/12/13	0.59
2015/12/20	0.75
2015/12/27	0.59
2016/1/3	0.26
2016/1/10	0.79
2016/1/17	0.73
2016/1/24	0.45
2016/1/31	0.54
2016/2/7	0.56
2016/2/14	0.45
2016/2/21	0.63
2016/2/28	0.43
2016/3/6	0.47
2016/3/13	0.46
2016/3/20	0.47
2016/3/27	0.42
2016/4/3	0.43
2016/4/10	0.43
2016/4/17	0.42
2016/4/24	0.43
2016/5/1	0.46
2016/5/8	0.41
2016/5/15	0.54
2016/5/22	0.61
2016/5/29	0.47
2016/6/5	0.56
2016/6/12	0.67
2016/6/19	0.61
2016/6/26	0.67
2016/7/3	0.72
2016/7/10	0.84
2016/7/17	0.8
2016/7/24	0.82
2016/7/31	0.99
2016/8/7	0.91
2016/8/14	0.71
2016/8/21	0.79
2016/8/28	0.76
2016/9/4	0.57
2016/9/11	0.56
2016/9/18	0.72
2016/9/25	0.72
2016/10/2	0.85
2016/10/9	0.83
2016/10/16	0.83
2016/10/23	0.95
2016/10/30	0.72
2016/11/6	0.82
2016/11/13	0.9
2016/11/20	0.69
2016/11/27	0.6
2016/12/4	0.66
2016/12/11	0.55
2016/12/18	0.54
2016/12/25	0.45
2017/1/1	0.32
2017/1/8	0.28
2017/1/15	0.46
2017/1/22	0.25
2017/1/29	0.26
2017/2/5	0.31
2017/2/12	0.26
2017/2/19	0.3
2017/2/26	0.22
2017/3/5	0.32
2017/3/12	0.22
2017/3/19	0.25
2017/3/26	0.23
2017/4/2	0.25
2017/4/9	0.28
2017/4/16	0.21
2017/4/23	0.16
2017/4/30	0.16
2017/5/7	0.15
2017/5/14	0.21
2017/5/21	0.27
2017/5/28	0.17
2017/6/4	0.25
2017/6/11	0.23
2017/6/18	0.24
2017/6/25	0.29
2017/7/2	0.31
2017/7/9	0.35
2017/7/16	0.34
2017/7/23	0.33
2017/7/30	0.26
2017/8/6	0.18
2017/8/13	0.19
2017/8/20	0.14
2017/8/27	0.16
2017/9/3	0.18
2017/9/10	0.22
2017/9/17	0.17
2017/9/24	0.15
2017/10/1	0.17
2017/10/8	0.16
2017/10/15	0.14
2017/10/22	0.2
2017/10/29	0.15
2017/11/5	0.13
2017/11/12	0.18
2017/11/19	0.18
2017/11/26	0.14
2017/12/3	0.11
2017/12/10	0.12
2017/12/17	0.12
2017/12/24	0.06
2017/12/31	0.12
2018/1/7	0.06
2018/1/14	0.07
2018/1/21	0.05
2018/1/28	0.1
2018/2/4	0.07
2018/2/11	0.08
2018/2/18	0.08
2018/2/25	0.08
2018/3/4	0.07
2018/3/11	0.08
2018/3/18	0.1
2018/3/25	0.05
2018/4/1	0.05
2018/4/8	0.07
2018/4/15	0.07
2018/4/22	0.12
2018/4/29	0.09
2018/5/6	0.05
2018/5/13	0.11
2018/5/20	0.08
2018/5/27	0.13
2018/6/3	0.11
2018/6/10	0.11
2018/6/17	0.18
2018/6/24	0.16
2018/7/1	0.17
2018/7/8	0.13
2018/7/15	0.15
2018/7/22	0.19
2018/7/29	0.11
2018/8/5	0.08
2018/8/12	0.09
2018/8/19	0.03
2018/8/26	0.05
2018/9/2	0.12
2018/9/9	0.11
2018/9/16	0.13
2018/9/23	0.11
2018/9/30	0.1
2018/10/7	0.12
2018/10/14	0.06
2018/10/21	0.08
2018/10/28	0.08
2018/11/4	0.05
2018/11/11	0.08
2018/11/18	0.08
2018/11/25	0.05
2018/12/2	0.1
2018/12/9	0.13
2018/12/16	0.06
2018/12/23	0.06
2018/12/30	0.05
2019/1/6	0.01
2019/1/13	0.08
2019/1/20	0.03
2019/1/27	0.09
2019/2/3	0.07
2019/2/10	0.05
2019/2/17	0.04
2019/2/24	0.05
2019/3/3	0.05
2019/3/10	0.1
2019/3/17	0.04
2019/3/24	0.07
2019/3/31	0.06
2019/4/7	0.08
2019/4/14	0.03
2019/4/21	0.07
2019/4/28	0.07
2019/5/5	0.04
2019/5/12	0.08
2019/5/19	0.08
2019/5/26	0.11
2019/6/2	0.09
2019/6/9	0.09
2019/6/16	0.12
2019/6/23	0.08
2019/6/30	0.15
2019/7/7	0.17
2019/7/14	0.13
2019/7/21	0.1
2019/7/28	0.18
2019/8/4	0.07
2019/8/11	0.09
2019/8/18	0.04
2019/8/25	0.1
2019/9/1	0.07
2019/9/8	0.07
2019/9/15	0.07
2019/9/22	0.08
2019/9/29	0.08
2019/10/6	0.1
2019/10/13	0.07
2019/10/20	0.08
2019/10/27	0.1
2019/11/3	0.08
2019/11/10	0.05
2019/11/17	0.06
2019/11/24	0.08
2019/12/1	0.07
2019/12/8	0.06
2019/12/15	0.04
2019/12/22	0.06
2019/12/29	0.05
2020/1/5	0.03
2020/1/12	0.06
2020/1/19	0.04
2020/1/26	0.05
2020/2/2	0.04
2020/2/9	0.07
2020/2/16	0.04
2020/2/23	0.05
2020/3/1	0.05
2020/3/8	0.06
2020/3/15	0.03
2020/3/22	0.06
2020/3/29	0.06
2020/4/5	0.03
2020/4/12	0.04
2020/4/19	0.04
2020/4/26	0.04
2020/5/3	0.04
2020/5/10	0.04
2020/5/17	0.03
2020/5/24	0.03
2020/5/31	0.05
2020/6/7	0.04
2020/6/14	0.06
2020/6/21	0.08
2020/6/28	0.11
2020/7/5	0.06
2020/7/12	0.08
2020/7/19	0.08
2020/7/26	0.04
2020/8/2	0.03
2020/8/9	0.07
2020/8/16	0.03
2020/8/23	0.06
2020/8/30	0.03
2020/9/6	0.04
2020/9/13	0.06
2020/9/20	0.07
2020/9/27	0.07
2020/10/4	0.04
2020/10/11	0.06
2020/10/18	0.05
2020/10/25	0.07
2020/11/1	0.05
2020/11/8	0.05
2020/11/15	0.08
2020/11/22	0.07
2020/11/29	0.04
2020/12/6	0.05
2020/12/13	0.03
2020/12/20	0.02
2020/12/27	0.06
2021/1/3	0.02
