# Supplementary material for: Associations between Meteorological Factors and Reported Mumps Cases from 1999 to 2020 in Japan
Source: Epidemiologia (Basel). 2021 Apr 2;2(2):162–78. doi: 10.3390/epidemiologia2020013 (PMC9620933; doi:10.3390/epidemiologia2020013)
Supplement: Supplementary file 1 [file epidemiologia-02-00013-s001.zip › Dataset_S1/15_MUMPS_Nigata.txt]

1999/4/11	0.2
1999/4/18	0.5
1999/4/25	0.1
1999/5/2	0.23
1999/5/9	0.18
1999/5/16	0.52
1999/5/23	0.35
1999/5/30	0.34
1999/6/6	0.51
1999/6/13	0.52
1999/6/20	0.75
1999/6/27	0.45
1999/7/4	0.59
1999/7/11	0.7
1999/7/18	0.43
1999/7/25	0.28
1999/8/1	0.3
1999/8/8	0.15
1999/8/15	0.28
1999/8/22	0.25
1999/8/29	0.15
1999/9/5	0.25
1999/9/12	0.13
1999/9/19	0.32
1999/9/26	0.35
1999/10/3	0.48
1999/10/10	0.42
1999/10/17	0.38
1999/10/24	0.58
1999/10/31	0.48
1999/11/7	0.58
1999/11/14	0.72
1999/11/21	0.5
1999/11/28	0.4
1999/12/5	0.6
1999/12/12	0.67
1999/12/19	0.35
1999/12/26	0.55
2000/1/2	0.32
2000/1/9	0.4
2000/1/16	0.52
2000/1/23	0.33
2000/1/30	0.57
2000/2/6	0.27
2000/2/13	0.32
2000/2/20	0.33
2000/2/27	0.4
2000/3/5	0.37
2000/3/12	0.28
2000/3/19	0.35
2000/3/26	0.38
2000/4/2	0.57
2000/4/9	0.7
2000/4/16	0.4
2000/4/23	0.45
2000/4/30	0.25
2000/5/7	0.6
2000/5/14	0.52
2000/5/21	0.58
2000/5/28	0.47
2000/6/4	0.93
2000/6/11	0.7
2000/6/18	0.65
2000/6/25	0.68
2000/7/2	0.77
2000/7/9	1.07
2000/7/16	0.92
2000/7/23	0.93
2000/7/30	1.4
2000/8/6	1.43
2000/8/13	0.72
2000/8/20	0.9
2000/8/27	1.1
2000/9/3	0.88
2000/9/10	0.88
2000/9/17	0.9
2000/9/24	0.88
2000/10/1	1.63
2000/10/8	1
2000/10/15	1.32
2000/10/22	1.63
2000/10/29	1.17
2000/11/5	2.13
2000/11/12	2.27
2000/11/19	1.95
2000/11/26	2.52
2000/12/3	2.93
2000/12/10	3.52
2000/12/17	3.47
2000/12/24	3.98
2000/12/31	3.45
2001/1/7	2.52
2001/1/14	3.83
2001/1/21	2.57
2001/1/28	2.68
2001/2/4	3.13
2001/2/11	2.07
2001/2/18	3.03
2001/2/25	3.42
2001/3/4	3.75
2001/3/11	3.5
2001/3/18	3.53
2001/3/25	2.88
2001/4/1	3.63
2001/4/8	3.48
2001/4/15	2.52
2001/4/22	2.5
2001/4/29	2.48
2001/5/6	2.45
2001/5/13	3.41
2001/5/20	4.18
2001/5/27	2.78
2001/6/3	3.35
2001/6/10	3.77
2001/6/17	3.28
2001/6/24	3.69
2001/7/1	3.73
2001/7/8	3.43
2001/7/15	3.95
2001/7/22	3.52
2001/7/29	3.42
2001/8/5	3.38
2001/8/12	2.52
2001/8/19	2.05
2001/8/26	2.55
2001/9/2	2.08
2001/9/9	1.83
2001/9/16	1.98
2001/9/23	1.82
2001/9/30	2.07
2001/10/7	2.92
2001/10/14	2.22
2001/10/21	3.19
2001/10/28	1.92
2001/11/4	1.97
2001/11/11	3.95
2001/11/18	2.42
2001/11/25	2.81
2001/12/2	3.15
2001/12/9	2.9
2001/12/16	3.85
2001/12/23	3.7
2001/12/30	2.8
2002/1/6	1.87
2002/1/13	3.32
2002/1/20	2.4
2002/1/27	1.93
2002/2/3	2.77
2002/2/10	2.62
2002/2/17	2.8
2002/2/24	2.88
2002/3/3	2.54
2002/3/10	2.66
2002/3/17	3.24
2002/3/24	3.22
2002/3/31	3
2002/4/7	3.06
2002/4/14	2.88
2002/4/21	2.04
2002/4/28	2.46
2002/5/5	2.14
2002/5/12	2.14
2002/5/19	2.94
2002/5/26	2.37
2002/6/2	2.95
2002/6/9	2.75
2002/6/16	2.9
2002/6/23	2.53
2002/6/30	2.33
2002/7/7	2.12
2002/7/14	1.87
2002/7/21	1.72
2002/7/28	2.03
2002/8/4	1.92
2002/8/11	2.53
2002/8/18	0.73
2002/8/25	1.72
2002/9/1	1.32
2002/9/8	1.05
2002/9/15	1.3
2002/9/22	0.97
2002/9/29	0.63
2002/10/6	1.05
2002/10/13	0.98
2002/10/20	0.97
2002/10/27	1.33
2002/11/3	0.58
2002/11/10	1.5
2002/11/17	1.42
2002/11/24	1.43
2002/12/1	1.62
2002/12/8	1.32
2002/12/15	1.22
2002/12/22	1.28
2002/12/29	1.05
2003/1/5	0.32
2003/1/12	1.18
2003/1/19	0.83
2003/1/26	0.52
2003/2/2	0.97
2003/2/9	0.83
2003/2/16	0.78
2003/2/23	0.88
2003/3/2	0.87
2003/3/9	0.93
2003/3/16	0.68
2003/3/23	0.93
2003/3/30	0.8
2003/4/6	0.85
2003/4/13	1.05
2003/4/20	0.78
2003/4/27	0.6
2003/5/4	0.78
2003/5/11	0.7
2003/5/18	0.82
2003/5/25	0.88
2003/6/1	0.77
2003/6/8	1
2003/6/15	0.8
2003/6/22	1.07
2003/6/29	0.88
2003/7/6	1.02
2003/7/13	1.22
2003/7/20	0.95
2003/7/27	1
2003/8/3	0.82
2003/8/10	0.7
2003/8/17	0.82
2003/8/24	0.77
2003/8/31	0.93
2003/9/7	0.62
2003/9/14	0.55
2003/9/21	0.62
2003/9/28	0.72
2003/10/5	0.52
2003/10/12	0.53
2003/10/19	0.58
2003/10/26	0.67
2003/11/2	0.58
2003/11/9	0.83
2003/11/16	1.02
2003/11/23	0.78
2003/11/30	1
2003/12/7	1.05
2003/12/14	0.68
2003/12/21	0.98
2003/12/28	0.9
2004/1/4	0.27
2004/1/11	1.15
2004/1/18	0.57
2004/1/25	0.52
2004/2/1	0.85
2004/2/8	0.67
2004/2/15	0.75
2004/2/22	0.9
2004/2/29	1
2004/3/7	0.82
2004/3/14	1.05
2004/3/21	1.28
2004/3/28	1.07
2004/4/4	0.88
2004/4/11	1.38
2004/4/18	1.02
2004/4/25	0.93
2004/5/2	1.27
2004/5/9	0.62
2004/5/16	1.15
2004/5/23	0.88
2004/5/30	0.92
2004/6/6	1.35
2004/6/13	1.3
2004/6/20	0.85
2004/6/27	1.03
2004/7/4	0.83
2004/7/11	1.05
2004/7/18	1.1
2004/7/25	1
2004/8/1	1.17
2004/8/8	0.98
2004/8/15	1.02
2004/8/22	1
2004/8/29	0.97
2004/9/5	0.93
2004/9/12	0.65
2004/9/19	0.6
2004/9/26	0.58
2004/10/3	0.95
2004/10/10	1.05
2004/10/17	0.85
2004/10/24	1.35
2004/10/31	1.08
2004/11/7	0.97
2004/11/14	1.15
2004/11/21	0.63
2004/11/28	0.88
2004/12/5	1.13
2004/12/12	0.6
2004/12/19	1.18
2004/12/26	1.2
2005/1/2	0.68
2005/1/9	1.47
2005/1/16	1.12
2005/1/23	0.55
2005/1/30	0.92
2005/2/6	0.57
2005/2/13	0.5
2005/2/20	0.72
2005/2/27	0.63
2005/3/6	0.6
2005/3/13	0.68
2005/3/20	0.87
2005/3/27	0.47
2005/4/3	0.88
2005/4/10	1.08
2005/4/17	0.72
2005/4/24	0.77
2005/5/1	0.7
2005/5/8	0.6
2005/5/15	0.93
2005/5/22	0.65
2005/5/29	0.73
2005/6/5	1.08
2005/6/12	0.98
2005/6/19	0.97
2005/6/26	0.8
2005/7/3	1
2005/7/10	1.13
2005/7/17	0.76
2005/7/24	0.71
2005/7/31	1.18
2005/8/7	0.66
2005/8/14	0.69
2005/8/21	0.65
2005/8/28	0.63
2005/9/4	0.74
2005/9/11	0.81
2005/9/18	0.55
2005/9/25	0.52
2005/10/2	0.58
2005/10/9	0.77
2005/10/16	0.61
2005/10/23	0.85
2005/10/30	0.9
2005/11/6	0.6
2005/11/13	1
2005/11/20	1.37
2005/11/27	1
2005/12/4	1.52
2005/12/11	1.27
2005/12/18	1.45
2005/12/25	0.97
2006/1/1	1.1
2006/1/8	1.06
2006/1/15	0.95
2006/1/22	0.6
2006/1/29	0.65
2006/2/5	0.89
2006/2/12	0.79
2006/2/19	1.34
2006/2/26	1.19
2006/3/5	1.53
2006/3/12	1.92
2006/3/19	1.74
2006/3/26	1.68
2006/4/2	2.32
2006/4/9	1.74
2006/4/16	2.26
2006/4/23	2.24
2006/4/30	2.47
2006/5/7	2.68
2006/5/14	3.82
2006/5/21	3.69
2006/5/28	3.71
2006/6/4	3.2
2006/6/11	3.21
2006/6/18	3.59
2006/6/25	3.93
2006/7/2	3.39
2006/7/9	3.89
2006/7/16	4.33
2006/7/23	3.77
2006/7/30	4.59
2006/8/6	4.07
2006/8/13	4.33
2006/8/20	3.61
2006/8/27	3.97
2006/9/3	3.33
2006/9/10	3
2006/9/17	3.33
2006/9/24	2.95
2006/10/1	3.66
2006/10/8	3.57
2006/10/15	4.03
2006/10/22	4.11
2006/10/29	3.84
2006/11/5	3.05
2006/11/12	3.49
2006/11/19	3.9
2006/11/26	2.61
2006/12/3	3.13
2006/12/10	3.38
2006/12/17	2.8
2006/12/24	3.41
2006/12/31	3
2007/1/7	2.15
2007/1/14	3.39
2007/1/21	2.25
2007/1/28	1.89
2007/2/4	3.34
2007/2/11	2.36
2007/2/18	2.35
2007/2/25	2.89
2007/3/4	2.13
2007/3/11	2.05
2007/3/18	1.64
2007/3/25	1.57
2007/4/1	2.28
2007/4/8	1.48
2007/4/15	1.62
2007/4/22	1.03
2007/4/29	1.28
2007/5/6	0.84
2007/5/13	1.92
2007/5/20	1.82
2007/5/27	1.23
2007/6/3	1.64
2007/6/10	1.13
2007/6/17	0.79
2007/6/24	1.36
2007/7/1	0.77
2007/7/8	1
2007/7/15	1.31
2007/7/22	0.69
2007/7/29	0.98
2007/8/5	0.97
2007/8/12	0.64
2007/8/19	0.7
2007/8/26	0.6
2007/9/2	0.46
2007/9/9	0.44
2007/9/16	0.39
2007/9/23	0.48
2007/9/30	0.52
2007/10/7	0.8
2007/10/14	0.84
2007/10/21	0.92
2007/10/28	0.52
2007/11/4	0.48
2007/11/11	1.18
2007/11/18	0.84
2007/11/25	0.85
2007/12/2	1.03
2007/12/9	1.11
2007/12/16	1
2007/12/23	1.16
2007/12/30	0.87
2008/1/6	0.57
2008/1/13	0.69
2008/1/20	0.43
2008/1/27	0.61
2008/2/3	0.44
2008/2/10	0.36
2008/2/17	0.7
2008/2/24	0.52
2008/3/2	0.49
2008/3/9	0.59
2008/3/16	0.54
2008/3/23	0.75
2008/3/30	0.72
2008/4/6	0.77
2008/4/13	0.47
2008/4/20	0.71
2008/4/27	0.68
2008/5/4	0.63
2008/5/11	0.67
2008/5/18	0.7
2008/5/25	0.57
2008/6/1	0.58
2008/6/8	0.52
2008/6/15	0.45
2008/6/22	0.4
2008/6/29	0.53
2008/7/6	0.6
2008/7/13	0.38
2008/7/20	0.47
2008/7/27	0.32
2008/8/3	0.33
2008/8/10	0.4
2008/8/17	0.32
2008/8/24	0.2
2008/8/31	0.17
2008/9/7	0.15
2008/9/14	0.16
2008/9/21	0.1
2008/9/28	0.16
2008/10/5	0.28
2008/10/12	0.21
2008/10/19	0.23
2008/10/26	0.11
2008/11/2	0.15
2008/11/9	0.17
2008/11/16	0.22
2008/11/23	0.25
2008/11/30	0.18
2008/12/7	0.13
2008/12/14	0.13
2008/12/21	0.08
2008/12/28	0.1
2009/1/4	0.05
2009/1/11	0.23
2009/1/18	0.23
2009/1/25	0.34
2009/2/1	0.28
2009/2/8	0.18
2009/2/15	0.18
2009/2/22	0.21
2009/3/1	0.1
2009/3/8	0.3
2009/3/15	0.2
2009/3/22	0.39
2009/3/29	0.26
2009/4/5	0.48
2009/4/12	0.25
2009/4/19	0.28
2009/4/26	0.18
2009/5/3	0.18
2009/5/10	0.18
2009/5/17	0.41
2009/5/24	0.36
2009/5/31	0.34
2009/6/7	0.61
2009/6/14	0.34
2009/6/21	0.67
2009/6/28	0.59
2009/7/5	0.72
2009/7/12	0.8
2009/7/19	0.5
2009/7/26	0.69
2009/8/2	0.64
2009/8/9	0.51
2009/8/16	0.43
2009/8/23	0.61
2009/8/30	0.38
2009/9/6	0.43
2009/9/13	0.47
2009/9/20	0.63
2009/9/27	0.23
2009/10/4	0.49
2009/10/11	0.77
2009/10/18	0.28
2009/10/25	0.49
2009/11/1	0.41
2009/11/8	0.25
2009/11/15	0.75
2009/11/22	0.64
2009/11/29	0.7
2009/12/6	0.72
2009/12/13	0.66
2009/12/20	0.69
2009/12/27	0.62
2010/1/3	0.39
2010/1/10	0.7
2010/1/17	0.26
2010/1/24	0.26
2010/1/31	0.39
2010/2/7	0.59
2010/2/14	0.64
2010/2/21	0.8
2010/2/28	1.05
2010/3/7	0.84
2010/3/14	0.95
2010/3/21	1.21
2010/3/28	1.11
2010/4/4	0.92
2010/4/11	1.1
2010/4/18	1.07
2010/4/25	0.89
2010/5/2	0.9
2010/5/9	0.95
2010/5/16	1.08
2010/5/23	0.8
2010/5/30	1.13
2010/6/6	1.02
2010/6/13	1.3
2010/6/20	1.52
2010/6/27	1.2
2010/7/4	1.52
2010/7/11	1.38
2010/7/18	2.05
2010/7/25	1.15
2010/8/1	1.8
2010/8/8	2
2010/8/15	2.05
2010/8/22	2.33
2010/8/29	2.03
2010/9/5	1.9
2010/9/12	1.92
2010/9/19	2.25
2010/9/26	1.95
2010/10/3	2.31
2010/10/10	2.85
2010/10/17	2.23
2010/10/24	2.92
2010/10/31	1.87
2010/11/7	2.38
2010/11/14	2.89
2010/11/21	2.87
2010/11/28	3.3
2010/12/5	3.34
2010/12/12	3.69
2010/12/19	3.51
2010/12/26	3.02
2011/1/2	2.38
2011/1/9	3.62
2011/1/16	2.41
2011/1/23	2.08
2011/1/30	2.11
2011/2/6	2.11
2011/2/13	1.85
2011/2/20	2.03
2011/2/27	2.46
2011/3/6	2.3
2011/3/13	2.08
2011/3/20	3.07
2011/3/27	1.59
2011/4/3	2.2
2011/4/10	1.97
2011/4/17	1.93
2011/4/24	1.62
2011/5/1	1.43
2011/5/8	1.85
2011/5/15	2.18
2011/5/22	1.9
2011/5/29	1.57
2011/6/5	1.95
2011/6/12	1.82
2011/6/19	1.8
2011/6/26	2.5
2011/7/3	1.88
2011/7/10	2.23
2011/7/17	1.87
2011/7/24	1.8
2011/7/31	1.62
2011/8/7	1.97
2011/8/14	1.87
2011/8/21	1.68
2011/8/28	2
2011/9/4	1.48
2011/9/11	1.77
2011/9/18	1.98
2011/9/25	1.52
2011/10/2	2.17
2011/10/9	1.83
2011/10/16	1.97
2011/10/23	1.77
2011/10/30	1.9
2011/11/6	2
2011/11/13	2.08
2011/11/20	1.93
2011/11/27	2.12
2011/12/4	1.97
2011/12/11	2.43
2011/12/18	2.42
2011/12/25	1.82
2012/1/1	2.33
2012/1/8	2.08
2012/1/15	1.93
2012/1/22	1.62
2012/1/29	1.67
2012/2/5	1.28
2012/2/12	1.27
2012/2/19	1.68
2012/2/26	1.37
2012/3/4	1.22
2012/3/11	1.12
2012/3/18	0.8
2012/3/25	0.75
2012/4/1	0.65
2012/4/8	0.7
2012/4/15	0.4
2012/4/22	0.52
2012/4/29	0.7
2012/5/6	0.25
2012/5/13	0.85
2012/5/20	0.8
2012/5/27	0.48
2012/6/3	0.83
2012/6/10	0.55
2012/6/17	1.1
2012/6/24	0.58
2012/7/1	0.42
2012/7/8	0.45
2012/7/15	0.37
2012/7/22	0.43
2012/7/29	0.47
2012/8/5	0.2
2012/8/12	0.23
2012/8/19	0.38
2012/8/26	0.52
2012/9/2	0.33
2012/9/9	0.3
2012/9/16	0.55
2012/9/23	0.3
2012/9/30	0.4
2012/10/7	0.37
2012/10/14	0.23
2012/10/21	0.32
2012/10/28	0.35
2012/11/4	0.32
2012/11/11	0.33
2012/11/18	0.27
2012/11/25	0.28
2012/12/2	0.15
2012/12/9	0.2
2012/12/16	0.22
2012/12/23	0.17
2012/12/30	0.2
2013/1/6	0.2
2013/1/13	0.15
2013/1/20	0.13
2013/1/27	0.15
2013/2/3	0.08
2013/2/10	0.12
2013/2/17	0.03
2013/2/24	0.12
2013/3/3	0.08
2013/3/10	0.05
2013/3/17	0.13
2013/3/24	0.1
2013/3/31	0.1
2013/4/7	0.12
2013/4/14	0.08
2013/4/21	0.07
2013/4/28	0.1
2013/5/5	0.13
2013/5/12	0.11
2013/5/19	0.25
2013/5/26	0.07
2013/6/2	0.07
2013/6/9	0.1
2013/6/16	0.31
2013/6/23	0.1
2013/6/30	0.18
2013/7/7	0.18
2013/7/14	0.16
2013/7/21	0.1
2013/7/28	0.1
2013/8/4	0.16
2013/8/11	0.05
2013/8/18	0.1
2013/8/25	0.13
2013/9/1	0.08
2013/9/8	0.16
2013/9/15	0.11
2013/9/22	0.08
2013/9/29	0.08
2013/10/6	0.07
2013/10/13	0.1
2013/10/20	0.02
2013/10/27	0.1
2013/11/3	0.05
2013/11/10	0.07
2013/11/17	0.08
2013/11/24	0.05
2013/12/1	0.05
2013/12/8	0.03
2013/12/15	0.08
2013/12/22	0.08
2013/12/29	0.07
2014/1/5	0.07
2014/1/12	0.07
2014/1/19	0.03
2014/1/26	0.07
2014/2/2	0.05
2014/2/9	0.02
2014/2/16	0.05
2014/2/23	0.1
2014/3/2	0.02
2014/3/9	0.1
2014/3/16	0.05
2014/3/23	0.08
2014/3/30	0.08
2014/4/6	0.11
2014/4/13	0.07
2014/4/20	0.05
2014/4/27	0.07
2014/5/4	0.05
2014/5/11	0.11
2014/5/18	0.07
2014/5/25	0.15
2014/6/1	0.03
2014/6/8	0.15
2014/6/15	0.26
2014/6/22	0.1
2014/6/29	0.15
2014/7/6	0.1
2014/7/13	0.08
2014/7/20	0.23
2014/7/27	0.25
2014/8/3	0.18
2014/8/10	0.28
2014/8/17	0.18
2014/8/24	0.15
2014/8/31	0.13
2014/9/7	0.13
2014/9/14	0.11
2014/9/21	0.28
2014/9/28	0.1
2014/10/5	0.18
2014/10/12	0.16
2014/10/19	0.07
2014/10/26	0.2
2014/11/2	0.15
2014/11/9	0.25
2014/11/16	0.2
2014/11/23	0.31
2014/11/30	0.33
2014/12/7	0.23
2014/12/14	0.18
2014/12/21	0.08
2014/12/28	0.2
2015/1/4	0.03
2015/1/11	0.33
2015/1/18	0.21
2015/1/25	0.1
2015/2/1	0.21
2015/2/8	0.18
2015/2/15	0.25
2015/2/22	0.08
2015/3/1	0.13
2015/3/8	0.13
2015/3/15	0.08
2015/3/22	0.15
2015/3/29	0.11
2015/4/5	0.17
2015/4/12	0.41
2015/4/19	0.42
2015/4/26	0.2
2015/5/3	0.32
2015/5/10	0.17
2015/5/17	0.54
2015/5/24	0.22
2015/5/31	0.31
2015/6/7	0.34
2015/6/14	0.19
2015/6/21	0.14
2015/6/28	0.34
2015/7/5	0.37
2015/7/12	0.36
2015/7/19	0.42
2015/7/26	0.34
2015/8/2	0.32
2015/8/9	0.58
2015/8/16	0.27
2015/8/23	0.37
2015/8/30	0.41
2015/9/6	0.31
2015/9/13	0.29
2015/9/20	0.31
2015/9/27	0.27
2015/10/4	0.41
2015/10/11	0.37
2015/10/18	0.2
2015/10/25	0.63
2015/11/1	0.17
2015/11/8	0.68
2015/11/15	0.69
2015/11/22	0.39
2015/11/29	0.85
2015/12/6	0.86
2015/12/13	0.93
2015/12/20	1.1
2015/12/27	0.88
2016/1/3	0.54
2016/1/10	1.27
2016/1/17	1.08
2016/1/24	0.64
2016/1/31	1.2
2016/2/7	1.1
2016/2/14	1.02
2016/2/21	1.22
2016/2/28	1.07
2016/3/6	1.2
2016/3/13	1.51
2016/3/20	1.56
2016/3/27	1.19
2016/4/3	1.36
2016/4/10	0.95
2016/4/17	1.16
2016/4/24	0.67
2016/5/1	0.98
2016/5/8	1.19
2016/5/15	1.21
2016/5/22	1.31
2016/5/29	0.98
2016/6/5	1.47
2016/6/12	1.28
2016/6/19	1.1
2016/6/26	1.52
2016/7/3	2.05
2016/7/10	2.07
2016/7/17	1.74
2016/7/24	3.22
2016/7/31	2.66
2016/8/7	2.62
2016/8/14	1.97
2016/8/21	2.71
2016/8/28	3.57
2016/9/4	2.4
2016/9/11	2.81
2016/9/18	3.55
2016/9/25	3.64
2016/10/2	4.29
2016/10/9	3.81
2016/10/16	2.78
2016/10/23	3.84
2016/10/30	2.97
2016/11/6	3.29
2016/11/13	3.47
2016/11/20	2.81
2016/11/27	2.91
2016/12/4	4.02
2016/12/11	2.93
2016/12/18	3.95
2016/12/25	3.17
2017/1/1	2.71
2017/1/8	4.34
2017/1/15	2.72
2017/1/22	2.38
2017/1/29	2.24
2017/2/5	2.16
2017/2/12	1.98
2017/2/19	2.1
2017/2/26	2.1
2017/3/5	2.05
2017/3/12	2.17
2017/3/19	1.67
2017/3/26	1.79
2017/4/2	1.78
2017/4/9	1.53
2017/4/16	1.86
2017/4/23	1.28
2017/4/30	1.53
2017/5/7	1.39
2017/5/14	1.67
2017/5/21	2.02
2017/5/28	1.32
2017/6/4	1.28
2017/6/11	1.25
2017/6/18	1.11
2017/6/25	2.84
2017/7/2	1.49
2017/7/9	1.63
2017/7/16	1.32
2017/7/23	1.44
2017/7/30	1.33
2017/8/6	1.72
2017/8/13	0.82
2017/8/20	0.98
2017/8/27	1.25
2017/9/3	0.79
2017/9/10	1.02
2017/9/17	0.82
2017/9/24	0.84
2017/10/1	0.88
2017/10/8	0.46
2017/10/15	0.93
2017/10/22	0.72
2017/10/29	0.82
2017/11/5	0.46
2017/11/12	0.82
2017/11/19	0.6
2017/11/26	0.6
2017/12/3	0.82
2017/12/10	0.89
2017/12/17	0.82
2017/12/24	0.98
2017/12/31	0.74
2018/1/7	0.54
2018/1/14	0.53
2018/1/21	0.37
2018/1/28	0.35
2018/2/4	0.33
2018/2/11	0.23
2018/2/18	0.14
2018/2/25	0.39
2018/3/4	0.09
2018/3/11	0.28
2018/3/18	0.07
2018/3/25	0.07
2018/4/1	0.19
2018/4/8	0.26
2018/4/15	0.42
2018/4/22	0.28
2018/4/29	0.32
2018/5/6	0.32
2018/5/13	0.33
2018/5/20	0.4
2018/5/27	0.16
2018/6/3	0.28
2018/6/10	0.32
2018/6/17	0.35
2018/6/24	0.21
2018/7/1	0.3
2018/7/8	0.21
2018/7/15	0.14
2018/7/22	0.14
2018/7/29	0.26
2018/8/5	0.21
2018/8/12	0.23
2018/8/19	0.26
2018/8/26	0.19
2018/9/2	0.18
2018/9/9	0.18
2018/9/16	0.19
2018/9/23	0.21
2018/9/30	0.07
2018/10/7	0.14
2018/10/14	0.14
2018/10/21	0.18
2018/10/28	0.26
2018/11/4	0.11
2018/11/11	0.23
2018/11/18	0.12
2018/11/25	0.14
2018/12/2	0.14
2018/12/9	0.16
2018/12/16	0.05
2018/12/23	0.3
2018/12/30	0.21
2019/1/6	0.09
2019/1/13	0.07
2019/1/20	0.05
2019/1/27	0.16
2019/2/3	0.11
2019/2/10	0.12
2019/2/17	0.11
2019/2/24	0.09
2019/3/3	0.11
2019/3/10	0.09
2019/3/17	0.12
2019/3/24	0.11
2019/3/31	0.07
2019/4/7	0.09
2019/4/14	0.09
2019/4/21	0.19
2019/4/28	0.07
2019/5/5	0
2019/5/12	0.14
2019/5/19	0.18
2019/5/26	0.09
2019/6/2	0.19
2019/6/9	0.12
2019/6/16	0.12
2019/6/23	0.19
2019/6/30	0.23
2019/7/7	0.12
2019/7/14	0.07
2019/7/21	0.02
2019/7/28	0.14
2019/8/4	0.09
2019/8/11	0.07
2019/8/18	0.04
2019/8/25	0.09
2019/9/1	0.09
2019/9/8	0.07
2019/9/15	0.16
2019/9/22	0.12
2019/9/29	0.16
2019/10/6	0.07
2019/10/13	0.12
2019/10/20	0.02
2019/10/27	0.05
2019/11/3	0.12
2019/11/10	0.11
2019/11/17	0.05
2019/11/24	0.05
2019/12/1	0.02
2019/12/8	0.07
2019/12/15	0.04
2019/12/22	0.14
2019/12/29	0.09
2020/1/5	0
2020/1/12	0.04
2020/1/19	0.04
2020/1/26	0.04
2020/2/2	0.04
2020/2/9	0.02
2020/2/16	0.04
2020/2/23	0.11
2020/3/1	0.05
2020/3/8	0.05
2020/3/15	0.05
2020/3/22	0.07
2020/3/29	0.04
2020/4/5	0.04
2020/4/12	0.02
2020/4/19	0.05
2020/4/26	0.09
2020/5/3	0.09
2020/5/10	0.07
2020/5/17	0.05
2020/5/24	0.05
2020/5/31	0.02
2020/6/7	0.04
2020/6/14	0.09
2020/6/21	0.16
2020/6/28	0.02
2020/7/5	0.07
2020/7/12	0.09
2020/7/19	0.02
2020/7/26	0.02
2020/8/2	0.07
2020/8/9	0.05
2020/8/16	0.02
2020/8/23	0.05
2020/8/30	0.07
2020/9/6	0.05
2020/9/13	0.07
2020/9/20	0.07
2020/9/27	0.05
2020/10/4	0.02
2020/10/11	0.11
2020/10/18	0.05
2020/10/25	0.02
2020/11/1	0.09
2020/11/8	0.07
2020/11/15	0.02
2020/11/22	0.04
2020/11/29	0.04
2020/12/6	0.04
2020/12/13	0.05
2020/12/20	0.02
2020/12/27	0
2021/1/3	0
