# Supplementary material for: Associations between Meteorological Factors and Reported Mumps Cases from 1999 to 2020 in Japan
Source: Epidemiologia (Basel). 2021 Apr 2;2(2):162–78. doi: 10.3390/epidemiologia2020013 (PMC9620933; doi:10.3390/epidemiologia2020013)
Supplement: Supplementary file 1 [file epidemiologia-02-00013-s001.zip › Dataset_S1/16_MUMPS_Toyama.txt]

1999/4/11	0.07
1999/4/18	0.14
1999/4/25	0.21
1999/5/2	0.31
1999/5/9	0.03
1999/5/16	0.14
1999/5/23	0.14
1999/5/30	0.1
1999/6/6	0.14
1999/6/13	0
1999/6/20	0.1
1999/6/27	0.14
1999/7/4	0
1999/7/11	0.07
1999/7/18	0.07
1999/7/25	0.07
1999/8/1	0.07
1999/8/8	0.03
1999/8/15	0.07
1999/8/22	0.14
1999/8/29	0.03
1999/9/5	0.07
1999/9/12	0.07
1999/9/19	0.07
1999/9/26	0.07
1999/10/3	0.03
1999/10/10	0.03
1999/10/17	0
1999/10/24	0.1
1999/10/31	0.07
1999/11/7	0.1
1999/11/14	0.03
1999/11/21	0.14
1999/11/28	0.03
1999/12/5	0.07
1999/12/12	0
1999/12/19	0.03
1999/12/26	0.14
2000/1/2	0.03
2000/1/9	0.24
2000/1/16	0.1
2000/1/23	0.17
2000/1/30	0.17
2000/2/6	0.07
2000/2/13	0.31
2000/2/20	0.14
2000/2/27	0.28
2000/3/5	0.17
2000/3/12	0.28
2000/3/19	0.24
2000/3/26	0.17
2000/4/2	0.07
2000/4/9	0.03
2000/4/16	0.17
2000/4/23	0.24
2000/4/30	0.14
2000/5/7	0.07
2000/5/14	0.14
2000/5/21	0.31
2000/5/28	0.17
2000/6/4	0.41
2000/6/11	0.17
2000/6/18	0.21
2000/6/25	0.34
2000/7/2	0.17
2000/7/9	0.38
2000/7/16	0.55
2000/7/23	0.1
2000/7/30	0.21
2000/8/6	0.21
2000/8/13	0.21
2000/8/20	0.24
2000/8/27	0.31
2000/9/3	0.17
2000/9/10	0.1
2000/9/17	0.1
2000/9/24	0
2000/10/1	0.21
2000/10/8	0.14
2000/10/15	0.17
2000/10/22	0.34
2000/10/29	0.21
2000/11/5	0.28
2000/11/12	0.14
2000/11/19	0.24
2000/11/26	0.31
2000/12/3	0.24
2000/12/10	0.24
2000/12/17	0.21
2000/12/24	0.07
2000/12/31	0.28
2001/1/7	0.17
2001/1/14	0.21
2001/1/21	0.45
2001/1/28	0.31
2001/2/4	0.48
2001/2/11	0.34
2001/2/18	0.72
2001/2/25	0.97
2001/3/4	1.38
2001/3/11	1.03
2001/3/18	1.55
2001/3/25	1.21
2001/4/1	1.1
2001/4/8	1.34
2001/4/15	1.48
2001/4/22	1.17
2001/4/29	0.86
2001/5/6	0.79
2001/5/13	1.38
2001/5/20	1.97
2001/5/27	1.76
2001/6/3	1.21
2001/6/10	1.83
2001/6/17	2.59
2001/6/24	2.38
2001/7/1	2.38
2001/7/8	2.28
2001/7/15	3.07
2001/7/22	2.28
2001/7/29	2.45
2001/8/5	2.38
2001/8/12	2.62
2001/8/19	1.66
2001/8/26	2.55
2001/9/2	2.31
2001/9/9	2.03
2001/9/16	1.79
2001/9/23	3.45
2001/9/30	1.83
2001/10/7	4.17
2001/10/14	3.07
2001/10/21	4.38
2001/10/28	4.24
2001/11/4	4.24
2001/11/11	6.14
2001/11/18	4.83
2001/11/25	5.17
2001/12/2	6.17
2001/12/9	4.72
2001/12/16	4.52
2001/12/23	5.55
2001/12/30	4.1
2002/1/6	3.07
2002/1/13	5.86
2002/1/20	3.24
2002/1/27	4
2002/2/3	3.9
2002/2/10	2.9
2002/2/17	4.28
2002/2/24	4.69
2002/3/3	2.97
2002/3/10	4.21
2002/3/17	3.55
2002/3/24	4.14
2002/3/31	4.9
2002/4/7	3.07
2002/4/14	3.59
2002/4/21	3.45
2002/4/28	3.41
2002/5/5	2.79
2002/5/12	3.55
2002/5/19	3.83
2002/5/26	3.93
2002/6/2	4.07
2002/6/9	3.17
2002/6/16	2.83
2002/6/23	2.97
2002/6/30	2.24
2002/7/7	2.24
2002/7/14	1.86
2002/7/21	1.83
2002/7/28	1.93
2002/8/4	0.83
2002/8/11	1.34
2002/8/18	1.03
2002/8/25	1.14
2002/9/1	1.31
2002/9/8	0.52
2002/9/15	1.07
2002/9/22	1.1
2002/9/29	0.62
2002/10/6	0.83
2002/10/13	0.83
2002/10/20	1.07
2002/10/27	0.83
2002/11/3	0.69
2002/11/10	0.76
2002/11/17	0.62
2002/11/24	0.66
2002/12/1	0.62
2002/12/8	0.93
2002/12/15	0.52
2002/12/22	0.59
2002/12/29	0.41
2003/1/5	0.21
2003/1/12	0.66
2003/1/19	0.21
2003/1/26	0.28
2003/2/2	0.31
2003/2/9	0.34
2003/2/16	0.1
2003/2/23	0.28
2003/3/2	0.28
2003/3/9	0.21
2003/3/16	0.17
2003/3/23	0
2003/3/30	0.21
2003/4/6	0.1
2003/4/13	0.1
2003/4/20	0.1
2003/4/27	0.14
2003/5/4	0.07
2003/5/11	0.21
2003/5/18	0
2003/5/25	0.24
2003/6/1	0.1
2003/6/8	0.07
2003/6/15	0.14
2003/6/22	0.03
2003/6/29	0.24
2003/7/6	0.21
2003/7/13	0.24
2003/7/20	0.07
2003/7/27	0.14
2003/8/3	0.07
2003/8/10	0.14
2003/8/17	0.24
2003/8/24	0.07
2003/8/31	0.03
2003/9/7	0.14
2003/9/14	0.03
2003/9/21	0.03
2003/9/28	0.1
2003/10/5	0.1
2003/10/12	0.03
2003/10/19	0
2003/10/26	0.24
2003/11/2	0.28
2003/11/9	0.28
2003/11/16	0.31
2003/11/23	0.34
2003/11/30	0.07
2003/12/7	0.17
2003/12/14	0.32
2003/12/21	0.39
2003/12/28	0.24
2004/1/4	0.07
2004/1/11	0.52
2004/1/18	0.03
2004/1/25	0.07
2004/2/1	0.41
2004/2/8	0.28
2004/2/15	0.17
2004/2/22	0.55
2004/2/29	0.55
2004/3/7	0.59
2004/3/14	0.38
2004/3/21	0.66
2004/3/28	0.83
2004/4/4	0.41
2004/4/11	0.55
2004/4/18	0.38
2004/4/25	0.69
2004/5/2	0.55
2004/5/9	0.55
2004/5/16	1.24
2004/5/23	0.79
2004/5/30	0.79
2004/6/6	1.24
2004/6/13	0.9
2004/6/20	1.1
2004/6/27	1.24
2004/7/4	0.66
2004/7/11	0.93
2004/7/18	0.66
2004/7/25	0.62
2004/8/1	0.48
2004/8/8	0.59
2004/8/15	0.34
2004/8/22	0.41
2004/8/29	0.28
2004/9/5	0.45
2004/9/12	0.34
2004/9/19	0.45
2004/9/26	0.24
2004/10/3	0.52
2004/10/10	0.24
2004/10/17	0.62
2004/10/24	1.03
2004/10/31	0.55
2004/11/7	0.86
2004/11/14	0.79
2004/11/21	0.86
2004/11/28	0.66
2004/12/5	0.79
2004/12/12	1.38
2004/12/19	1.31
2004/12/26	1.24
2005/1/2	1.31
2005/1/9	1.38
2005/1/16	1.59
2005/1/23	1
2005/1/30	1.31
2005/2/6	1.21
2005/2/13	1.38
2005/2/20	2.1
2005/2/27	1.72
2005/3/6	1.34
2005/3/13	1.93
2005/3/20	1.31
2005/3/27	1.48
2005/4/3	1.52
2005/4/10	1.52
2005/4/17	1.41
2005/4/24	1.24
2005/5/1	1.66
2005/5/8	1.72
2005/5/15	1.62
2005/5/22	1.69
2005/5/29	1.55
2005/6/5	2.24
2005/6/12	2.28
2005/6/19	2.14
2005/6/26	1.97
2005/7/3	2.86
2005/7/10	2.76
2005/7/17	2.97
2005/7/24	2.69
2005/7/31	3.1
2005/8/7	2.28
2005/8/14	2
2005/8/21	1.69
2005/8/28	2.14
2005/9/4	2.9
2005/9/11	1.83
2005/9/18	1.93
2005/9/25	2.1
2005/10/2	2.07
2005/10/9	1.52
2005/10/16	2.24
2005/10/23	1.55
2005/10/30	1.62
2005/11/6	2.17
2005/11/13	2.03
2005/11/20	2.62
2005/11/27	2.86
2005/12/4	2.79
2005/12/11	3.72
2005/12/18	2.34
2005/12/25	3.17
2006/1/1	2.72
2006/1/8	2.69
2006/1/15	2.72
2006/1/22	1.83
2006/1/29	2.07
2006/2/5	1.76
2006/2/12	1.59
2006/2/19	1.45
2006/2/26	2.38
2006/3/5	1.62
2006/3/12	1.62
2006/3/19	2.1
2006/3/26	1.59
2006/4/2	1.86
2006/4/9	1.39
2006/4/16	1.14
2006/4/23	1.34
2006/4/30	1.45
2006/5/7	1.24
2006/5/14	1.62
2006/5/21	1.62
2006/5/28	1.59
2006/6/4	2.17
2006/6/11	1.83
2006/6/18	1.62
2006/6/25	1.52
2006/7/2	1.21
2006/7/9	1.41
2006/7/16	1.93
2006/7/23	1.17
2006/7/30	1.1
2006/8/6	1.21
2006/8/13	1.28
2006/8/20	1.03
2006/8/27	0.93
2006/9/3	0.76
2006/9/10	0.72
2006/9/17	0.48
2006/9/24	1.03
2006/10/1	1.07
2006/10/8	0.83
2006/10/15	0.41
2006/10/22	1.21
2006/10/29	0.9
2006/11/5	0.76
2006/11/12	0.86
2006/11/19	0.83
2006/11/26	0.72
2006/12/3	0.76
2006/12/10	1
2006/12/17	0.66
2006/12/24	0.52
2006/12/31	0.59
2007/1/7	0.59
2007/1/14	1.14
2007/1/21	0.97
2007/1/28	0.55
2007/2/4	1.14
2007/2/11	1.17
2007/2/18	0.9
2007/2/25	0.79
2007/3/4	0.83
2007/3/11	0.62
2007/3/18	0.45
2007/3/25	0.55
2007/4/1	0.62
2007/4/8	0.62
2007/4/15	0.55
2007/4/22	0.52
2007/4/29	0.55
2007/5/6	0.28
2007/5/13	0.66
2007/5/20	0.69
2007/5/27	0.69
2007/6/3	1
2007/6/10	1.04
2007/6/17	0.76
2007/6/24	0.59
2007/7/1	0.59
2007/7/8	0.79
2007/7/15	0.48
2007/7/22	0.79
2007/7/29	0.52
2007/8/5	0.41
2007/8/12	0.45
2007/8/19	0.24
2007/8/26	0.28
2007/9/2	0.41
2007/9/9	0.52
2007/9/16	0.28
2007/9/23	0.21
2007/9/30	0.14
2007/10/7	0.17
2007/10/14	0.28
2007/10/21	0.14
2007/10/28	0.17
2007/11/4	0.14
2007/11/11	0.21
2007/11/18	0.41
2007/11/25	0.21
2007/12/2	0.31
2007/12/9	0.21
2007/12/16	0.1
2007/12/23	0.24
2007/12/30	0.24
2008/1/6	0.07
2008/1/13	0.14
2008/1/20	0.24
2008/1/27	0.31
2008/2/3	0.21
2008/2/10	0.07
2008/2/17	0.07
2008/2/24	0.1
2008/3/2	0.1
2008/3/9	0.07
2008/3/16	0.03
2008/3/23	0.1
2008/3/30	0.14
2008/4/6	0.21
2008/4/13	0.17
2008/4/20	0.1
2008/4/27	0.07
2008/5/4	0.21
2008/5/11	0.24
2008/5/18	0.14
2008/5/25	0.28
2008/6/1	0.07
2008/6/8	0.1
2008/6/15	0.21
2008/6/22	0
2008/6/29	0.03
2008/7/6	0.21
2008/7/13	0.24
2008/7/20	0.14
2008/7/27	0.07
2008/8/3	0.31
2008/8/10	0.21
2008/8/17	0.04
2008/8/24	0.1
2008/8/31	0.03
2008/9/7	0.14
2008/9/14	0.28
2008/9/21	0.07
2008/9/28	0.07
2008/10/5	0.1
2008/10/12	0.03
2008/10/19	0
2008/10/26	0.1
2008/11/2	0.1
2008/11/9	0
2008/11/16	0.07
2008/11/23	0.03
2008/11/30	0.17
2008/12/7	0
2008/12/14	0
2008/12/21	0.1
2008/12/28	0.07
2009/1/4	0
2009/1/11	0.07
2009/1/18	0.17
2009/1/25	0.03
2009/2/1	0
2009/2/8	0.17
2009/2/15	0
2009/2/22	0.17
2009/3/1	0.45
2009/3/8	0.17
2009/3/15	0.41
2009/3/22	0.14
2009/3/29	0.28
2009/4/5	0.28
2009/4/12	0.21
2009/4/19	0.11
2009/4/26	0.29
2009/5/3	0.28
2009/5/10	0.24
2009/5/17	0.38
2009/5/24	0.66
2009/5/31	0.83
2009/6/7	0.66
2009/6/14	0.24
2009/6/21	0.66
2009/6/28	0.76
2009/7/5	0.25
2009/7/12	0.54
2009/7/19	0.46
2009/7/26	0.5
2009/8/2	0.61
2009/8/9	0.96
2009/8/16	0.71
2009/8/23	0.54
2009/8/30	0.64
2009/9/6	0.52
2009/9/13	0.93
2009/9/20	0.76
2009/9/27	0.62
2009/10/4	0.76
2009/10/11	1.1
2009/10/18	0.79
2009/10/25	1.07
2009/11/1	0.79
2009/11/8	0.97
2009/11/15	1.07
2009/11/22	0.93
2009/11/29	1.41
2009/12/6	1
2009/12/13	0.79
2009/12/20	0.52
2009/12/27	0.97
2010/1/3	0.86
2010/1/10	0.59
2010/1/17	0.83
2010/1/24	0.79
2010/1/31	0.97
2010/2/7	0.9
2010/2/14	0.72
2010/2/21	1.79
2010/2/28	1.97
2010/3/7	1.76
2010/3/14	2.59
2010/3/21	1.31
2010/3/28	2.07
2010/4/4	1.48
2010/4/11	1.38
2010/4/18	2.07
2010/4/25	1.41
2010/5/2	2.17
2010/5/9	2.1
2010/5/16	2.79
2010/5/23	2.24
2010/5/30	2.48
2010/6/6	2.62
2010/6/13	1.9
2010/6/20	2.21
2010/6/27	2.21
2010/7/4	2.52
2010/7/11	2.17
2010/7/18	2.07
2010/7/25	2.14
2010/8/1	1.71
2010/8/8	1.31
2010/8/15	0.93
2010/8/22	1.1
2010/8/29	1.1
2010/9/5	1.07
2010/9/12	1.28
2010/9/19	1.17
2010/9/26	0.9
2010/10/3	2.31
2010/10/10	1.79
2010/10/17	1.24
2010/10/24	1.76
2010/10/31	1.45
2010/11/7	0.97
2010/11/14	1.41
2010/11/21	1.31
2010/11/28	1.14
2010/12/5	1.24
2010/12/12	1.38
2010/12/19	1.07
2010/12/26	1.24
2011/1/2	0.9
2011/1/9	1.69
2011/1/16	1.24
2011/1/23	0.72
2011/1/30	0.79
2011/2/6	0.79
2011/2/13	0.66
2011/2/20	1.21
2011/2/27	0.93
2011/3/6	0.97
2011/3/13	1.03
2011/3/20	1.52
2011/3/27	0.93
2011/4/3	1.38
2011/4/10	1.38
2011/4/17	1.34
2011/4/24	1.03
2011/5/1	1.83
2011/5/8	1.21
2011/5/15	1.31
2011/5/22	0.72
2011/5/29	1
2011/6/5	1.21
2011/6/12	0.76
2011/6/19	1
2011/6/26	1.24
2011/7/3	0.76
2011/7/10	1
2011/7/17	1.1
2011/7/24	0.72
2011/7/31	0.93
2011/8/7	0.55
2011/8/14	0.66
2011/8/21	0.45
2011/8/28	0.31
2011/9/4	0.48
2011/9/11	0.62
2011/9/18	0.21
2011/9/25	0.72
2011/10/2	0.69
2011/10/9	0.52
2011/10/16	0.83
2011/10/23	0.83
2011/10/30	0.9
2011/11/6	0.86
2011/11/13	1
2011/11/20	0.69
2011/11/27	0.59
2011/12/4	0.41
2011/12/11	0.59
2011/12/18	1
2011/12/25	0.31
2012/1/1	0.41
2012/1/8	0.41
2012/1/15	0.41
2012/1/22	0.62
2012/1/29	0.34
2012/2/5	0.41
2012/2/12	0.14
2012/2/19	0.45
2012/2/26	0.17
2012/3/4	0.21
2012/3/11	0.48
2012/3/18	0.31
2012/3/25	0.14
2012/4/1	0.17
2012/4/8	0.07
2012/4/15	0.21
2012/4/22	0.31
2012/4/29	0.17
2012/5/6	0.1
2012/5/13	0.34
2012/5/20	0.28
2012/5/27	0.34
2012/6/3	0.31
2012/6/10	0.14
2012/6/17	0.14
2012/6/24	0.07
2012/7/1	0.17
2012/7/8	0.14
2012/7/15	0.14
2012/7/22	0.14
2012/7/29	0.24
2012/8/5	0.17
2012/8/12	0.17
2012/8/19	0.1
2012/8/26	0.1
2012/9/2	0.21
2012/9/9	0.21
2012/9/16	0.07
2012/9/23	0.03
2012/9/30	0.1
2012/10/7	0.14
2012/10/14	0.1
2012/10/21	0.03
2012/10/28	0.07
2012/11/4	0.1
2012/11/11	0.1
2012/11/18	0.1
2012/11/25	0.14
2012/12/2	0.17
2012/12/9	0.14
2012/12/16	0
2012/12/23	0.17
2012/12/30	0.03
2013/1/6	0.03
2013/1/13	0.31
2013/1/20	0.28
2013/1/27	0.1
2013/2/3	0.07
2013/2/10	0.1
2013/2/17	0.07
2013/2/24	0.07
2013/3/3	0
2013/3/10	0.07
2013/3/17	0.1
2013/3/24	0.17
2013/3/31	0.07
2013/4/7	0.1
2013/4/14	0.07
2013/4/21	0.1
2013/4/28	0.03
2013/5/5	0
2013/5/12	0.07
2013/5/19	0.14
2013/5/26	0.07
2013/6/2	0.07
2013/6/9	0.1
2013/6/16	0.24
2013/6/23	0.1
2013/6/30	0.24
2013/7/7	0.21
2013/7/14	0.14
2013/7/21	0.14
2013/7/28	0.1
2013/8/4	0.38
2013/8/11	0.14
2013/8/18	0.03
2013/8/25	0.07
2013/9/1	0.24
2013/9/8	0.03
2013/9/15	0.34
2013/9/22	0.03
2013/9/29	0.07
2013/10/6	0.07
2013/10/13	0.14
2013/10/20	0.21
2013/10/27	0.21
2013/11/3	0.1
2013/11/10	0.17
2013/11/17	0.07
2013/11/24	0.21
2013/12/1	0.07
2013/12/8	0.07
2013/12/15	0.07
2013/12/22	0.03
2013/12/29	0
2014/1/5	0.07
2014/1/12	0
2014/1/19	0
2014/1/26	0
2014/2/2	0.03
2014/2/9	0.1
2014/2/16	0.07
2014/2/23	0.03
2014/3/2	0
2014/3/9	0.03
2014/3/16	0
2014/3/23	0.03
2014/3/30	0.07
2014/4/6	0.1
2014/4/13	0.14
2014/4/20	0.1
2014/4/27	0.07
2014/5/4	0
2014/5/11	0
2014/5/18	0.03
2014/5/25	0.17
2014/6/1	0.1
2014/6/8	0
2014/6/15	0.1
2014/6/22	0.03
2014/6/29	0.07
2014/7/6	0.03
2014/7/13	0.14
2014/7/20	0.14
2014/7/27	0.28
2014/8/3	0.28
2014/8/10	0.1
2014/8/17	0.07
2014/8/24	0.14
2014/8/31	0.21
2014/9/7	0.17
2014/9/14	0.1
2014/9/21	0.03
2014/9/28	0.07
2014/10/5	0.07
2014/10/12	0.03
2014/10/19	0.07
2014/10/26	0.03
2014/11/2	0.03
2014/11/9	0.24
2014/11/16	0.07
2014/11/23	0.03
2014/11/30	0.14
2014/12/7	0.17
2014/12/14	0.28
2014/12/21	0.17
2014/12/28	0.07
2015/1/4	0
2015/1/11	0.17
2015/1/18	0.34
2015/1/25	0.17
2015/2/1	0.31
2015/2/8	0.28
2015/2/15	0.28
2015/2/22	0.21
2015/3/1	0.21
2015/3/8	0.24
2015/3/15	0.1
2015/3/22	0.1
2015/3/29	0.28
2015/4/5	0.14
2015/4/12	0.21
2015/4/19	0.41
2015/4/26	0.31
2015/5/3	0.31
2015/5/10	0.17
2015/5/17	0.52
2015/5/24	0.28
2015/5/31	0.21
2015/6/7	0.41
2015/6/14	0.07
2015/6/21	0.52
2015/6/28	0.52
2015/7/5	0.59
2015/7/12	0.31
2015/7/19	0.34
2015/7/26	0.41
2015/8/2	0.34
2015/8/9	0.07
2015/8/16	0.28
2015/8/23	0.28
2015/8/30	0.41
2015/9/6	0.52
2015/9/13	0.24
2015/9/20	0.34
2015/9/27	0.17
2015/10/4	0.31
2015/10/11	0.31
2015/10/18	0.28
2015/10/25	0.24
2015/11/1	0.17
2015/11/8	0.34
2015/11/15	0.48
2015/11/22	0.21
2015/11/29	0.38
2015/12/6	0.38
2015/12/13	0.55
2015/12/20	0.66
2015/12/27	0.38
2016/1/3	0.14
2016/1/10	0.59
2016/1/17	0.38
2016/1/24	0.86
2016/1/31	0.48
2016/2/7	0.83
2016/2/14	0.59
2016/2/21	0.86
2016/2/28	0.66
2016/3/6	0.93
2016/3/13	1.03
2016/3/20	0.38
2016/3/27	0.48
2016/4/3	0.68
2016/4/10	1.04
2016/4/17	0.73
2016/4/24	0.69
2016/5/1	1.04
2016/5/8	1.04
2016/5/15	1.12
2016/5/22	1.59
2016/5/29	1.9
2016/6/5	2.03
2016/6/12	1.83
2016/6/19	2.62
2016/6/26	1.69
2016/7/3	1.48
2016/7/10	2.24
2016/7/17	2.24
2016/7/24	2.03
2016/7/31	2.62
2016/8/7	2.24
2016/8/14	2.25
2016/8/21	1.52
2016/8/28	2.66
2016/9/4	3.48
2016/9/11	2.31
2016/9/18	3.72
2016/9/25	2.24
2016/10/2	2.83
2016/10/9	3.69
2016/10/16	3.79
2016/10/23	4
2016/10/30	2.55
2016/11/6	3.48
2016/11/13	3.31
2016/11/20	3.62
2016/11/27	4.17
2016/12/4	2.93
2016/12/11	5.21
2016/12/18	2.76
2016/12/25	2.86
2017/1/1	3.14
2017/1/8	1.93
2017/1/15	2.31
2017/1/22	1.31
2017/1/29	1.1
2017/2/5	1.76
2017/2/12	1.1
2017/2/19	1.14
2017/2/26	1.76
2017/3/5	1
2017/3/12	1.62
2017/3/19	1.24
2017/3/26	1.41
2017/4/2	1.55
2017/4/9	1.31
2017/4/16	1.24
2017/4/23	1.41
2017/4/30	1.14
2017/5/7	0.93
2017/5/14	1.59
2017/5/21	1
2017/5/28	1
2017/6/4	0.83
2017/6/11	0.76
2017/6/18	0.79
2017/6/25	0.66
2017/7/2	0.9
2017/7/9	0.72
2017/7/16	0.83
2017/7/23	0.34
2017/7/30	0.38
2017/8/6	0.69
2017/8/13	0.32
2017/8/20	0.14
2017/8/27	0.07
2017/9/3	0.38
2017/9/10	0.1
2017/9/17	0.21
2017/9/24	0.03
2017/10/1	0.1
2017/10/8	0.14
2017/10/15	0.17
2017/10/22	0.07
2017/10/29	0.17
2017/11/5	0.1
2017/11/12	0.21
2017/11/19	0.1
2017/11/26	0.03
2017/12/3	0.17
2017/12/10	0.07
2017/12/17	0.14
2017/12/24	0.14
2017/12/31	0
2018/1/7	0.07
2018/1/14	0.14
2018/1/21	0.1
2018/1/28	0.03
2018/2/4	0
2018/2/11	0.03
2018/2/18	0.03
2018/2/25	0
2018/3/4	0
2018/3/11	0.07
2018/3/18	0.03
2018/3/25	0
2018/4/1	0.03
2018/4/8	0.03
2018/4/15	0
2018/4/22	0.07
2018/4/29	0.1
2018/5/6	0
2018/5/13	0.1
2018/5/20	0.03
2018/5/27	0.07
2018/6/3	0.14
2018/6/10	0.1
2018/6/17	0.1
2018/6/24	0.03
2018/7/1	0.17
2018/7/8	0.07
2018/7/15	0.07
2018/7/22	0.1
2018/7/29	0.07
2018/8/5	0.14
2018/8/12	0.1
2018/8/19	0
2018/8/26	0.03
2018/9/2	0.03
2018/9/9	0.03
2018/9/16	0.03
2018/9/23	0.14
2018/9/30	0.03
2018/10/7	0.14
2018/10/14	0.07
2018/10/21	0.14
2018/10/28	0.07
2018/11/4	0.03
2018/11/11	0.03
2018/11/18	0.1
2018/11/25	0
2018/12/2	0.07
2018/12/9	0.14
2018/12/16	0
2018/12/23	0.07
2018/12/30	0
2019/1/6	0
2019/1/13	0.07
2019/1/20	0
2019/1/27	0.03
2019/2/3	0
2019/2/10	0
2019/2/17	0.03
2019/2/24	0.03
2019/3/3	0.1
2019/3/10	0.07
2019/3/17	0.07
2019/3/24	0.07
2019/3/31	0.07
2019/4/7	0.07
2019/4/14	0
2019/4/21	0.03
2019/4/28	0.1
2019/5/5	0.07
2019/5/12	0
2019/5/19	0.03
2019/5/26	0.03
2019/6/2	0.03
2019/6/9	0.03
2019/6/16	0.07
2019/6/23	0.03
2019/6/30	0.03
2019/7/7	0.07
2019/7/14	0
2019/7/21	0
2019/7/28	0.1
2019/8/4	0.03
2019/8/11	0
2019/8/18	0
2019/8/25	0.03
2019/9/1	0.03
2019/9/8	0
2019/9/15	0
2019/9/22	0
2019/9/29	0.03
2019/10/6	0.1
2019/10/13	0.03
2019/10/20	0.03
2019/10/27	0
2019/11/3	0
2019/11/10	0
2019/11/17	0.07
2019/11/24	0.07
2019/12/1	0.07
2019/12/8	0
2019/12/15	0
2019/12/22	0.03
2019/12/29	0.03
2020/1/5	0
2020/1/12	0
2020/1/19	0.07
2020/1/26	0
2020/2/2	0.03
2020/2/9	0
2020/2/16	0.03
2020/2/23	0.07
2020/3/1	0
2020/3/8	0.07
2020/3/15	0
2020/3/22	0
2020/3/29	0
2020/4/5	0
2020/4/12	0.07
2020/4/19	0.03
2020/4/26	0.03
2020/5/3	0.03
2020/5/10	0.03
2020/5/17	0.03
2020/5/24	0.03
2020/5/31	0
2020/6/7	0
2020/6/14	0.03
2020/6/21	0
2020/6/28	0.07
2020/7/5	0.07
2020/7/12	0.03
2020/7/19	0.03
2020/7/26	0.03
2020/8/2	0.07
2020/8/9	0
2020/8/16	0
2020/8/23	0
2020/8/30	0
2020/9/6	0.07
2020/9/13	0.07
2020/9/20	0.03
2020/9/27	0.03
2020/10/4	0
2020/10/11	0.07
2020/10/18	0
2020/10/25	0.03
2020/11/1	0.03
2020/11/8	0.07
2020/11/15	0
2020/11/22	0.03
2020/11/29	0
2020/12/6	0
2020/12/13	0
2020/12/20	0.1
2020/12/27	0.03
2021/1/3	0
