# Supplementary material for: Associations between Meteorological Factors and Reported Mumps Cases from 1999 to 2020 in Japan
Source: Epidemiologia (Basel). 2021 Apr 2;2(2):162–78. doi: 10.3390/epidemiologia2020013 (PMC9620933; doi:10.3390/epidemiologia2020013)
Supplement: Supplementary file 1 [file epidemiologia-02-00013-s001.zip › Dataset_S1/18_MUMPS_Fukui.txt]

1999/4/11	0.09
1999/4/18	0.41
1999/4/25	0.27
1999/5/2	0.27
1999/5/9	0.09
1999/5/16	0.41
1999/5/23	0.18
1999/5/30	0.27
1999/6/6	0.36
1999/6/13	0.45
1999/6/20	0.32
1999/6/27	0.41
1999/7/4	0.14
1999/7/11	0.27
1999/7/18	0.23
1999/7/25	0.18
1999/8/1	0.14
1999/8/8	0.09
1999/8/15	0.05
1999/8/22	0.41
1999/8/29	0.5
1999/9/5	0.36
1999/9/12	0.14
1999/9/19	0.14
1999/9/26	0.05
1999/10/3	0.05
1999/10/10	0.09
1999/10/17	0.27
1999/10/24	0.14
1999/10/31	0.36
1999/11/7	0.27
1999/11/14	0.36
1999/11/21	0.26
1999/11/28	0.18
1999/12/5	0.23
1999/12/12	0.14
1999/12/19	0.09
1999/12/26	0.14
2000/1/2	0.09
2000/1/9	0.09
2000/1/16	0.32
2000/1/23	0.09
2000/1/30	0.05
2000/2/6	0.09
2000/2/13	0
2000/2/20	0.09
2000/2/27	0.05
2000/3/5	0.05
2000/3/12	0.14
2000/3/19	0.14
2000/3/26	0.18
2000/4/2	0.23
2000/4/9	0.18
2000/4/16	0.36
2000/4/23	0.14
2000/4/30	0.27
2000/5/7	0.18
2000/5/14	0.14
2000/5/21	0.23
2000/5/28	0.32
2000/6/4	0.45
2000/6/11	0.5
2000/6/18	0.27
2000/6/25	0.64
2000/7/2	0.5
2000/7/9	0.45
2000/7/16	0.95
2000/7/23	0.27
2000/7/30	1.09
2000/8/6	1.09
2000/8/13	0.59
2000/8/20	0.64
2000/8/27	1.32
2000/9/3	0.82
2000/9/10	1.55
2000/9/17	1.1
2000/9/24	0.68
2000/10/1	1.67
2000/10/8	1.77
2000/10/15	2.05
2000/10/22	1.14
2000/10/29	1.86
2000/11/5	1.81
2000/11/12	3.67
2000/11/19	2.8
2000/11/26	2.81
2000/12/3	3.55
2000/12/10	3.27
2000/12/17	3.09
2000/12/24	4.73
2000/12/31	4.59
2001/1/7	3.95
2001/1/14	6.09
2001/1/21	3.5
2001/1/28	4.36
2001/2/4	5.91
2001/2/11	5.73
2001/2/18	6.91
2001/2/25	7.09
2001/3/4	10.14
2001/3/11	8.23
2001/3/18	8.18
2001/3/25	7.27
2001/4/1	7.27
2001/4/8	7.86
2001/4/15	7.86
2001/4/22	4.95
2001/4/29	6.09
2001/5/6	3.77
2001/5/13	7.09
2001/5/20	8
2001/5/27	5.27
2001/6/3	7.32
2001/6/10	4.5
2001/6/17	6.95
2001/6/24	5.82
2001/7/1	6.09
2001/7/8	4.82
2001/7/15	4.05
2001/7/22	5.14
2001/7/29	5.09
2001/8/5	4
2001/8/12	3.77
2001/8/19	3.91
2001/8/26	2.68
2001/9/2	2.09
2001/9/9	2.09
2001/9/16	2.05
2001/9/23	1.95
2001/9/30	1.64
2001/10/7	1.41
2001/10/14	1.32
2001/10/21	0.95
2001/10/28	1.27
2001/11/4	1.14
2001/11/11	1.18
2001/11/18	0.82
2001/11/25	1.41
2001/12/2	0.91
2001/12/9	0.73
2001/12/16	0.73
2001/12/23	0.41
2001/12/30	0.77
2002/1/6	0.32
2002/1/13	0.45
2002/1/20	0.05
2002/1/27	0.32
2002/2/3	0.68
2002/2/10	0.32
2002/2/17	0.73
2002/2/24	0.32
2002/3/3	0.64
2002/3/10	0.86
2002/3/17	0.64
2002/3/24	0.23
2002/3/31	0.45
2002/4/7	0.41
2002/4/14	0.23
2002/4/21	0.45
2002/4/28	0.41
2002/5/5	0.32
2002/5/12	0.09
2002/5/19	0.27
2002/5/26	0.36
2002/6/2	0.32
2002/6/9	0.32
2002/6/16	0.68
2002/6/23	0.5
2002/6/30	0.41
2002/7/7	0.77
2002/7/14	0.18
2002/7/21	0.36
2002/7/28	0.36
2002/8/4	0.18
2002/8/11	0.82
2002/8/18	0.14
2002/8/25	0.82
2002/9/1	0.27
2002/9/8	0.55
2002/9/15	0.41
2002/9/22	0.18
2002/9/29	0.27
2002/10/6	0.14
2002/10/13	0.14
2002/10/20	0.32
2002/10/27	0.77
2002/11/3	0.45
2002/11/10	0.95
2002/11/17	0.55
2002/11/24	0.45
2002/12/1	0.45
2002/12/8	0.59
2002/12/15	0.41
2002/12/22	0.5
2002/12/29	0.27
2003/1/5	0.32
2003/1/12	0.23
2003/1/19	0.14
2003/1/26	0.05
2003/2/2	0.23
2003/2/9	0.32
2003/2/16	0.14
2003/2/23	0
2003/3/2	0.05
2003/3/9	0.5
2003/3/16	0.23
2003/3/23	0.18
2003/3/30	0.14
2003/4/6	0.14
2003/4/13	0.14
2003/4/20	0.32
2003/4/27	0.27
2003/5/4	0.18
2003/5/11	0.05
2003/5/18	0.05
2003/5/25	0
2003/6/1	0.27
2003/6/8	0.23
2003/6/15	0
2003/6/22	0.14
2003/6/29	0.05
2003/7/6	0.14
2003/7/13	0.05
2003/7/20	0.14
2003/7/27	0.18
2003/8/3	0.05
2003/8/10	0.09
2003/8/17	0.18
2003/8/24	0.18
2003/8/31	0.05
2003/9/7	0.09
2003/9/14	0.18
2003/9/21	0.05
2003/9/28	0
2003/10/5	0
2003/10/12	0.09
2003/10/19	0.09
2003/10/26	0.05
2003/11/2	0.05
2003/11/9	0.05
2003/11/16	0.05
2003/11/23	0
2003/11/30	0.05
2003/12/7	0.05
2003/12/14	0
2003/12/21	0.05
2003/12/28	0.18
2004/1/4	0
2004/1/11	0.05
2004/1/18	0.09
2004/1/25	0.23
2004/2/1	0.09
2004/2/8	0.05
2004/2/15	0.32
2004/2/22	0.09
2004/2/29	0.45
2004/3/7	0.62
2004/3/14	0.45
2004/3/21	0.32
2004/3/28	0.45
2004/4/4	0.32
2004/4/11	0.45
2004/4/18	0.55
2004/4/25	0.5
2004/5/2	0.41
2004/5/9	0.62
2004/5/16	0.52
2004/5/23	0.48
2004/5/30	1.45
2004/6/6	1.45
2004/6/13	1.23
2004/6/20	1.86
2004/6/27	1.82
2004/7/4	1.86
2004/7/11	1.27
2004/7/18	2.36
2004/7/25	0.91
2004/8/1	2.64
2004/8/8	1.68
2004/8/15	1.27
2004/8/22	2.05
2004/8/29	2.5
2004/9/5	2.09
2004/9/12	2.73
2004/9/19	2.18
2004/9/26	2.5
2004/10/3	3.09
2004/10/10	2.45
2004/10/17	3.95
2004/10/24	3.55
2004/10/31	3.68
2004/11/7	4.73
2004/11/14	3.41
2004/11/21	4.55
2004/11/28	3.68
2004/12/5	5
2004/12/12	6.91
2004/12/19	5.64
2004/12/26	8.23
2005/1/2	5.5
2005/1/9	6.73
2005/1/16	6.95
2005/1/23	4.41
2005/1/30	6.36
2005/2/6	7.18
2005/2/13	6.23
2005/2/20	7.36
2005/2/27	6.19
2005/3/6	5.36
2005/3/13	6.36
2005/3/20	6.09
2005/3/27	5.36
2005/4/3	3.68
2005/4/10	3.45
2005/4/17	3.55
2005/4/24	2.62
2005/5/1	3.73
2005/5/8	3.32
2005/5/15	4.95
2005/5/22	3.86
2005/5/29	3.27
2005/6/5	3.73
2005/6/12	3.59
2005/6/19	2.68
2005/6/26	2.68
2005/7/3	2.05
2005/7/10	2.18
2005/7/17	2.09
2005/7/24	1.86
2005/7/31	1.45
2005/8/7	1.77
2005/8/14	1.59
2005/8/21	1.32
2005/8/28	2.45
2005/9/4	0.95
2005/9/11	0.95
2005/9/18	1.05
2005/9/25	0.77
2005/10/2	0.77
2005/10/9	0.91
2005/10/16	0.73
2005/10/23	0.45
2005/10/30	0.36
2005/11/6	0.23
2005/11/13	0.59
2005/11/20	0.18
2005/11/27	0.23
2005/12/4	0.27
2005/12/11	0.68
2005/12/18	0.5
2005/12/25	1.36
2006/1/1	0.77
2006/1/8	0.95
2006/1/15	1.32
2006/1/22	0.45
2006/1/29	0.41
2006/2/5	0.23
2006/2/12	0.36
2006/2/19	0.5
2006/2/26	0.14
2006/3/5	0.55
2006/3/12	0.36
2006/3/19	0.55
2006/3/26	0.41
2006/4/2	0.68
2006/4/9	0.59
2006/4/16	0.23
2006/4/23	0.5
2006/4/30	0.33
2006/5/7	0.32
2006/5/14	0.76
2006/5/21	0.27
2006/5/28	0.32
2006/6/4	0.55
2006/6/11	0.41
2006/6/18	0.5
2006/6/25	0.73
2006/7/2	0.5
2006/7/9	0.32
2006/7/16	0.27
2006/7/23	0.45
2006/7/30	0.27
2006/8/6	0.14
2006/8/13	0.27
2006/8/20	0.18
2006/8/27	0.23
2006/9/3	0.14
2006/9/10	0.32
2006/9/17	0
2006/9/24	0.23
2006/10/1	0.05
2006/10/8	0.09
2006/10/15	0.09
2006/10/22	0.27
2006/10/29	0.14
2006/11/5	0.41
2006/11/12	0.05
2006/11/19	0.09
2006/11/26	0.59
2006/12/3	0.14
2006/12/10	0.68
2006/12/17	0.14
2006/12/24	0.18
2006/12/31	0.09
2007/1/7	0.09
2007/1/14	0.05
2007/1/21	0.14
2007/1/28	0.18
2007/2/4	0.23
2007/2/11	0.09
2007/2/18	0.27
2007/2/25	0.14
2007/3/4	0.14
2007/3/11	0.64
2007/3/18	0.23
2007/3/25	0.09
2007/4/1	0.27
2007/4/8	0.14
2007/4/15	0.18
2007/4/22	0.05
2007/4/29	0.14
2007/5/6	0
2007/5/13	0.09
2007/5/20	0.05
2007/5/27	0.09
2007/6/3	0.14
2007/6/10	0
2007/6/17	0.18
2007/6/24	0.18
2007/7/1	0.45
2007/7/8	0.14
2007/7/15	0.09
2007/7/22	0.18
2007/7/29	0.14
2007/8/5	0.59
2007/8/12	0.45
2007/8/19	0.27
2007/8/26	0.68
2007/9/2	0.91
2007/9/9	0.36
2007/9/16	1.09
2007/9/23	0.27
2007/9/30	0.55
2007/10/7	0.27
2007/10/14	0.23
2007/10/21	0.5
2007/10/28	0.18
2007/11/4	0.41
2007/11/11	0.32
2007/11/18	0.14
2007/11/25	0.32
2007/12/2	0.18
2007/12/9	0.32
2007/12/16	0.36
2007/12/23	0.45
2007/12/30	0.18
2008/1/6	0.18
2008/1/13	0.64
2008/1/20	0.36
2008/1/27	0.32
2008/2/3	0.82
2008/2/10	0.5
2008/2/17	0.5
2008/2/24	0.5
2008/3/2	0.77
2008/3/9	0.68
2008/3/16	0.64
2008/3/23	0.59
2008/3/30	0.41
2008/4/6	0.36
2008/4/13	0.45
2008/4/20	0.45
2008/4/27	0.55
2008/5/4	0.32
2008/5/11	0.45
2008/5/18	0.27
2008/5/25	0.45
2008/6/1	0.45
2008/6/8	0.41
2008/6/15	1
2008/6/22	0.5
2008/6/29	0.95
2008/7/6	0.68
2008/7/13	0.5
2008/7/20	1.14
2008/7/27	0.5
2008/8/3	1
2008/8/10	1.18
2008/8/17	0.45
2008/8/24	1.41
2008/8/31	0.68
2008/9/7	1.05
2008/9/14	1.36
2008/9/21	0.82
2008/9/28	1.27
2008/10/5	0.91
2008/10/12	1.32
2008/10/19	0.95
2008/10/26	1.14
2008/11/2	0.73
2008/11/9	0.55
2008/11/16	2.09
2008/11/23	1.18
2008/11/30	1.86
2008/12/7	2.55
2008/12/14	1.64
2008/12/21	2.68
2008/12/28	3.23
2009/1/4	1.82
2009/1/11	4.36
2009/1/18	2.91
2009/1/25	1.82
2009/2/1	3.36
2009/2/8	1.73
2009/2/15	2.32
2009/2/22	2.45
2009/3/1	2.23
2009/3/8	3.14
2009/3/15	3.68
2009/3/22	1.91
2009/3/29	4
2009/4/5	2.36
2009/4/12	2.95
2009/4/19	3.41
2009/4/26	3.36
2009/5/3	3.68
2009/5/10	3.27
2009/5/17	4.5
2009/5/24	4.05
2009/5/31	4.64
2009/6/7	5.41
2009/6/14	4.41
2009/6/21	4.73
2009/6/28	3.77
2009/7/5	4.45
2009/7/12	4.14
2009/7/19	4.5
2009/7/26	3.95
2009/8/2	4.32
2009/8/9	4.59
2009/8/16	3.18
2009/8/23	4.05
2009/8/30	2.55
2009/9/6	2.36
2009/9/13	2.41
2009/9/20	2.05
2009/9/27	1.91
2009/10/4	2.59
2009/10/11	1.86
2009/10/18	2.14
2009/10/25	4.09
2009/11/1	1.32
2009/11/8	2.77
2009/11/15	2.64
2009/11/22	2.05
2009/11/29	2.41
2009/12/6	2.5
2009/12/13	0.73
2009/12/20	1.73
2009/12/27	1.05
2010/1/3	0.41
2010/1/10	1.09
2010/1/17	1
2010/1/24	0.64
2010/1/31	0.68
2010/2/7	0.82
2010/2/14	1.36
2010/2/21	1.5
2010/2/28	1.68
2010/3/7	1.09
2010/3/14	1.77
2010/3/21	1.68
2010/3/28	1.23
2010/4/4	1.5
2010/4/11	0.91
2010/4/18	0.77
2010/4/25	0.91
2010/5/2	1.68
2010/5/9	1.32
2010/5/16	0.86
2010/5/23	0.68
2010/5/30	0.36
2010/6/6	1.55
2010/6/13	1.18
2010/6/20	0.95
2010/6/27	0.95
2010/7/4	0.41
2010/7/11	0.91
2010/7/18	0.82
2010/7/25	0.95
2010/8/1	1.09
2010/8/8	0.55
2010/8/15	1
2010/8/22	0.68
2010/8/29	0.59
2010/9/5	0.82
2010/9/12	0.77
2010/9/19	0.82
2010/9/26	0.59
2010/10/3	0.82
2010/10/10	0.41
2010/10/17	0.27
2010/10/24	0.45
2010/10/31	0.59
2010/11/7	0.18
2010/11/14	0.32
2010/11/21	0.32
2010/11/28	0.36
2010/12/5	0.14
2010/12/12	0.32
2010/12/19	0.32
2010/12/26	0.23
2011/1/2	0.18
2011/1/9	0.55
2011/1/16	0.45
2011/1/23	0.23
2011/1/30	0.18
2011/2/6	0.23
2011/2/13	0.09
2011/2/20	0.09
2011/2/27	0.05
2011/3/6	0.23
2011/3/13	0.14
2011/3/20	0.05
2011/3/27	0.14
2011/4/3	0.05
2011/4/10	0
2011/4/17	0.14
2011/4/24	0.05
2011/5/1	0
2011/5/8	0.05
2011/5/15	0.05
2011/5/22	0.14
2011/5/29	0.32
2011/6/5	0.05
2011/6/12	0.18
2011/6/19	0.09
2011/6/26	0.14
2011/7/3	0.18
2011/7/10	0.27
2011/7/17	0.14
2011/7/24	0.18
2011/7/31	0.09
2011/8/7	0.09
2011/8/14	0.23
2011/8/21	0.05
2011/8/28	0.09
2011/9/4	0.05
2011/9/11	0.09
2011/9/18	0.05
2011/9/25	0
2011/10/2	0.09
2011/10/9	0.05
2011/10/16	0.14
2011/10/23	0
2011/10/30	0.14
2011/11/6	0.05
2011/11/13	0.27
2011/11/20	0.14
2011/11/27	0
2011/12/4	0.36
2011/12/11	0.09
2011/12/18	0.32
2011/12/25	0.64
2012/1/1	0.27
2012/1/8	0.68
2012/1/15	0.36
2012/1/22	0.09
2012/1/29	0.23
2012/2/5	0.23
2012/2/12	0.05
2012/2/19	0.32
2012/2/26	0.23
2012/3/4	0.14
2012/3/11	0.18
2012/3/18	0.05
2012/3/25	0.18
2012/4/1	0.18
2012/4/8	0.45
2012/4/15	0.32
2012/4/22	0.41
2012/4/29	0.45
2012/5/6	0.27
2012/5/13	0.73
2012/5/20	0.73
2012/5/27	0.27
2012/6/3	0.36
2012/6/10	0.5
2012/6/17	0.14
2012/6/24	0.09
2012/7/1	0.5
2012/7/8	0.5
2012/7/15	0.18
2012/7/22	0.23
2012/7/29	0.27
2012/8/5	0.18
2012/8/12	0.23
2012/8/19	0.18
2012/8/26	0.09
2012/9/2	0.09
2012/9/9	0.36
2012/9/16	0.5
2012/9/23	0.18
2012/9/30	0.23
2012/10/7	0.55
2012/10/14	0.77
2012/10/21	0.77
2012/10/28	0.64
2012/11/4	0.55
2012/11/11	0.77
2012/11/18	0.5
2012/11/25	0.45
2012/12/2	1.18
2012/12/9	0.77
2012/12/16	0.64
2012/12/23	0.64
2012/12/30	1.23
2013/1/6	1.05
2013/1/13	1.27
2013/1/20	0.73
2013/1/27	0.64
2013/2/3	1
2013/2/10	1.14
2013/2/17	0.95
2013/2/24	0.91
2013/3/3	1.27
2013/3/10	1.14
2013/3/17	1.55
2013/3/24	1.41
2013/3/31	1.55
2013/4/7	1.14
2013/4/14	1.27
2013/4/21	1.05
2013/4/28	1.41
2013/5/5	0.86
2013/5/12	0.82
2013/5/19	1.5
2013/5/26	0.73
2013/6/2	1.27
2013/6/9	0.91
2013/6/16	0.77
2013/6/23	1.91
2013/6/30	1.36
2013/7/7	1.18
2013/7/14	1.59
2013/7/21	0.82
2013/7/28	1.32
2013/8/4	1
2013/8/11	0.82
2013/8/18	1.86
2013/8/25	1.27
2013/9/1	1.36
2013/9/8	1.45
2013/9/15	1.41
2013/9/22	2.09
2013/9/29	1.14
2013/10/6	1.05
2013/10/13	1.5
2013/10/20	1.36
2013/10/27	1.55
2013/11/3	1.45
2013/11/10	1.55
2013/11/17	2.23
2013/11/24	1.41
2013/12/1	1.68
2013/12/8	2.14
2013/12/15	1.27
2013/12/22	2.82
2013/12/29	1.14
2014/1/5	1.18
2014/1/12	2.45
2014/1/19	2.09
2014/1/26	1.09
2014/2/2	1.5
2014/2/9	1.55
2014/2/16	1.27
2014/2/23	1.82
2014/3/2	1.09
2014/3/9	1
2014/3/16	0.55
2014/3/23	0.45
2014/3/30	0.64
2014/4/6	0.45
2014/4/13	0.64
2014/4/20	0.59
2014/4/27	0.64
2014/5/4	0.5
2014/5/11	0.59
2014/5/18	0.82
2014/5/25	0.55
2014/6/1	0.5
2014/6/8	1.27
2014/6/15	0.73
2014/6/22	0.68
2014/6/29	1.18
2014/7/6	1.36
2014/7/13	1
2014/7/20	1.23
2014/7/27	1.23
2014/8/3	1.27
2014/8/10	1.23
2014/8/17	1
2014/8/24	1.27
2014/8/31	0.91
2014/9/7	1.14
2014/9/14	0.55
2014/9/21	1.09
2014/9/28	0.55
2014/10/5	0.5
2014/10/12	0.82
2014/10/19	0.55
2014/10/26	0.59
2014/11/2	0.91
2014/11/9	1
2014/11/16	1.14
2014/11/23	0.59
2014/11/30	0.5
2014/12/7	0.86
2014/12/14	0.5
2014/12/21	1.73
2014/12/28	0.91
2015/1/4	0.73
2015/1/11	1.18
2015/1/18	0.5
2015/1/25	0.64
2015/2/1	0.36
2015/2/8	0.73
2015/2/15	0.64
2015/2/22	0.82
2015/3/1	1.59
2015/3/8	0.77
2015/3/15	0.68
2015/3/22	1.05
2015/3/29	0.77
2015/4/5	0.73
2015/4/12	0.55
2015/4/19	0.73
2015/4/26	1
2015/5/3	1.05
2015/5/10	0.68
2015/5/17	0.86
2015/5/24	0.5
2015/5/31	0.64
2015/6/7	0.64
2015/6/14	0.14
2015/6/21	0.55
2015/6/28	0.95
2015/7/5	0.45
2015/7/12	0.41
2015/7/19	0.55
2015/7/26	0.32
2015/8/2	0.23
2015/8/9	0.09
2015/8/16	0.32
2015/8/23	0.36
2015/8/30	0.55
2015/9/6	0.41
2015/9/13	0.68
2015/9/20	0.5
2015/9/27	0.64
2015/10/4	0.5
2015/10/11	0.27
2015/10/18	0.18
2015/10/25	0.41
2015/11/1	0.18
2015/11/8	0.36
2015/11/15	0.18
2015/11/22	0.18
2015/11/29	0.23
2015/12/6	0.23
2015/12/13	0.41
2015/12/20	0.05
2015/12/27	0.36
2016/1/3	0.18
2016/1/10	0.18
2016/1/17	0.32
2016/1/24	0.14
2016/1/31	0.18
2016/2/7	0.41
2016/2/14	0.27
2016/2/21	0.23
2016/2/28	0.18
2016/3/6	0.18
2016/3/13	0.05
2016/3/20	0.09
2016/3/27	0.23
2016/4/3	0.73
2016/4/10	0.32
2016/4/17	0.23
2016/4/24	0.18
2016/5/1	0.23
2016/5/8	0.36
2016/5/15	0.27
2016/5/22	0.36
2016/5/29	0.09
2016/6/5	0.36
2016/6/12	0.32
2016/6/19	0.45
2016/6/26	0.36
2016/7/3	0.27
2016/7/10	0.55
2016/7/17	0.64
2016/7/24	0.55
2016/7/31	0.82
2016/8/7	0.64
2016/8/14	1.09
2016/8/21	0.5
2016/8/28	1.23
2016/9/4	0.5
2016/9/11	0.68
2016/9/18	1.23
2016/9/25	0.55
2016/10/2	0.91
2016/10/9	0.55
2016/10/16	1.05
2016/10/23	0.82
2016/10/30	0.41
2016/11/6	0.77
2016/11/13	0.18
2016/11/20	1.18
2016/11/27	0.59
2016/12/4	0.27
2016/12/11	0.91
2016/12/18	0.68
2016/12/25	0.82
2017/1/1	0.77
2017/1/8	0.55
2017/1/15	0.41
2017/1/22	0.41
2017/1/29	0.55
2017/2/5	0.45
2017/2/12	0.41
2017/2/19	0.68
2017/2/26	0.45
2017/3/5	0.41
2017/3/12	0.59
2017/3/19	0.45
2017/3/26	0.55
2017/4/2	0.32
2017/4/9	0.41
2017/4/16	0.14
2017/4/23	0.32
2017/4/30	0.27
2017/5/7	0.45
2017/5/14	0.64
2017/5/21	0.32
2017/5/28	0.18
2017/6/4	0.18
2017/6/11	0.18
2017/6/18	0.68
2017/6/25	0.18
2017/7/2	0.27
2017/7/9	0.36
2017/7/16	0.18
2017/7/23	0.18
2017/7/30	0.36
2017/8/6	0.23
2017/8/13	0.27
2017/8/20	0.23
2017/8/27	0.14
2017/9/3	0.18
2017/9/10	0.09
2017/9/17	0.14
2017/9/24	0.23
2017/10/1	0.27
2017/10/8	0.05
2017/10/15	0.18
2017/10/22	0.23
2017/10/29	0.05
2017/11/5	0.14
2017/11/12	0.36
2017/11/19	0.27
2017/11/26	0.14
2017/12/3	0.32
2017/12/10	0.14
2017/12/17	0.36
2017/12/24	0.32
2017/12/31	0.27
2018/1/7	0.09
2018/1/14	0
2018/1/21	0
2018/1/28	0.09
2018/2/4	0.18
2018/2/11	0.14
2018/2/18	0.05
2018/2/25	0.41
2018/3/4	0.05
2018/3/11	0.32
2018/3/18	0.18
2018/3/25	0.14
2018/4/1	0.36
2018/4/8	0.23
2018/4/15	0.18
2018/4/22	0.09
2018/4/29	0.23
2018/5/6	0.05
2018/5/13	0.36
2018/5/20	0.14
2018/5/27	0.27
2018/6/3	0.09
2018/6/10	0.05
2018/6/17	0.23
2018/6/24	0.27
2018/7/1	0.32
2018/7/8	0.59
2018/7/15	0.5
2018/7/22	0.36
2018/7/29	0.23
2018/8/5	0.5
2018/8/12	0.5
2018/8/19	0.32
2018/8/26	0.41
2018/9/2	0.18
2018/9/9	0
2018/9/16	0.23
2018/9/23	0.14
2018/9/30	0.05
2018/10/7	0.14
2018/10/14	0.27
2018/10/21	0.55
2018/10/28	0
2018/11/4	0.14
2018/11/11	0.05
2018/11/18	0.14
2018/11/25	0.32
2018/12/2	0.18
2018/12/9	0.23
2018/12/16	0.14
2018/12/23	0
2018/12/30	0.14
2019/1/6	0.05
2019/1/13	0.14
2019/1/20	0.09
2019/1/27	0.09
2019/2/3	0.32
2019/2/10	0.14
2019/2/17	0.18
2019/2/24	0.05
2019/3/3	0.23
2019/3/10	0.14
2019/3/17	0.14
2019/3/24	0.05
2019/3/31	0.05
2019/4/7	0
2019/4/14	0.04
2019/4/21	0.17
2019/4/28	0
2019/5/5	0.09
2019/5/12	0.13
2019/5/19	0.09
2019/5/26	0.26
2019/6/2	0
2019/6/9	0.13
2019/6/16	0
2019/6/23	0
2019/6/30	0.04
2019/7/7	0.17
2019/7/14	0.17
2019/7/21	0.09
2019/7/28	0.13
2019/8/4	0.04
2019/8/11	0.09
2019/8/18	0
2019/8/25	0
2019/9/1	0.13
2019/9/8	0.13
2019/9/15	0
2019/9/22	0.13
2019/9/29	0.04
2019/10/6	0
2019/10/13	0
2019/10/20	0.04
2019/10/27	0.13
2019/11/3	0.04
2019/11/10	0
2019/11/17	0
2019/11/24	0.04
2019/12/1	0
2019/12/8	0.04
2019/12/15	0.04
2019/12/22	0.04
2019/12/29	0.04
2020/1/5	0
2020/1/12	0
2020/1/19	0
2020/1/26	0
2020/2/2	0.09
2020/2/9	0
2020/2/16	0
2020/2/23	0
2020/3/1	0
2020/3/8	0
2020/3/15	0.09
2020/3/22	0
2020/3/29	0
2020/4/5	0
2020/4/12	0
2020/4/19	0.04
2020/4/26	0
2020/5/3	0.04
2020/5/10	0.04
2020/5/17	0
2020/5/24	0.09
2020/5/31	0
2020/6/7	0
2020/6/14	0.09
2020/6/21	0.04
2020/6/28	0.04
2020/7/5	0
2020/7/12	0.04
2020/7/19	0.04
2020/7/26	0
2020/8/2	0.13
2020/8/9	0
2020/8/16	0.04
2020/8/23	0.09
2020/8/30	0.09
2020/9/6	0.13
2020/9/13	0
2020/9/20	0.09
2020/9/27	0.17
2020/10/4	0
2020/10/11	0.09
2020/10/18	0
2020/10/25	0
2020/11/1	0
2020/11/8	0
2020/11/15	0
2020/11/22	0
2020/11/29	0.04
2020/12/6	0.04
2020/12/13	0.04
2020/12/20	0.09
2020/12/27	0.04
2021/1/3	0
