# Supplementary material for: Associations between Meteorological Factors and Reported Mumps Cases from 1999 to 2020 in Japan
Source: Epidemiologia (Basel). 2021 Apr 2;2(2):162–78. doi: 10.3390/epidemiologia2020013 (PMC9620933; doi:10.3390/epidemiologia2020013)
Supplement: Supplementary file 1 [file epidemiologia-02-00013-s001.zip › Dataset_S1/2_MUMPS_Aomori.txt]

1999/4/11	0.34
1999/4/18	0.59
1999/4/25	0.39
1999/5/2	0.41
1999/5/9	0.44
1999/5/16	0.37
1999/5/23	0.71
1999/5/30	0.32
1999/6/6	0.61
1999/6/13	0.8
1999/6/20	0.61
1999/6/27	0.5
1999/7/4	0.59
1999/7/11	0.41
1999/7/18	0.95
1999/7/25	0.41
1999/8/1	0.51
1999/8/8	0.61
1999/8/15	0.32
1999/8/22	0.49
1999/8/29	0.46
1999/9/5	0.29
1999/9/12	0.37
1999/9/19	0.32
1999/9/26	0.71
1999/10/3	0.54
1999/10/10	0.46
1999/10/17	0.63
1999/10/24	0.61
1999/10/31	0.44
1999/11/7	0.56
1999/11/14	0.59
1999/11/21	0.49
1999/11/28	0.68
1999/12/5	0.88
1999/12/12	0.95
1999/12/19	1.07
1999/12/26	0.1
2000/1/2	0.66
2000/1/9	0.95
2000/1/16	0.93
2000/1/23	0.44
2000/1/30	0.71
2000/2/6	0.63
2000/2/13	0.49
2000/2/20	0.61
2000/2/27	0.8
2000/3/5	0.34
2000/3/12	0.44
2000/3/19	1.05
2000/3/26	0.37
2000/4/2	1.05
2000/4/9	0.71
2000/4/16	0.61
2000/4/23	0.46
2000/4/30	0.44
2000/5/7	0.61
2000/5/14	1.2
2000/5/21	1.07
2000/5/28	1.17
2000/6/4	1.29
2000/6/11	1.22
2000/6/18	1.56
2000/6/25	0.9
2000/7/2	1.05
2000/7/9	1.41
2000/7/16	0
2000/7/23	1.02
2000/7/30	1.32
2000/8/6	1.2
2000/8/13	1.29
2000/8/20	0.88
2000/8/27	0.76
2000/9/3	0.98
2000/9/10	0.56
2000/9/17	1
2000/9/24	1.24
2000/10/1	0.63
2000/10/8	1.02
2000/10/15	1.12
2000/10/22	1.1
2000/10/29	0.9
2000/11/5	1.39
2000/11/12	2.07
2000/11/19	1.56
2000/11/26	1.8
2000/12/3	1.93
2000/12/10	1.68
2000/12/17	1.56
2000/12/24	2.05
2000/12/31	1.07
2001/1/7	1.66
2001/1/14	1.59
2001/1/21	1.27
2001/1/28	0.78
2001/2/4	0.98
2001/2/11	0.73
2001/2/18	1.22
2001/2/25	1.37
2001/3/4	1.05
2001/3/11	1.22
2001/3/18	1.85
2001/3/25	1.27
2001/4/1	1.49
2001/4/8	1.34
2001/4/15	1.17
2001/4/22	0.95
2001/4/29	0.95
2001/5/6	0.68
2001/5/13	0.98
2001/5/20	0.95
2001/5/27	1
2001/6/3	1.49
2001/6/10	1.45
2001/6/17	1.48
2001/6/24	1.71
2001/7/1	1.31
2001/7/8	1.6
2001/7/15	1.71
2001/7/22	1.07
2001/7/29	1.6
2001/8/5	1.74
2001/8/12	1.36
2001/8/19	1.07
2001/8/26	0.88
2001/9/2	1.33
2001/9/9	0.67
2001/9/16	1.1
2001/9/23	0.93
2001/9/30	1.19
2001/10/7	1.48
2001/10/14	1.07
2001/10/21	1.5
2001/10/28	1.48
2001/11/4	1.33
2001/11/11	1.79
2001/11/18	1.5
2001/11/25	1.48
2001/12/2	1.79
2001/12/9	1.67
2001/12/16	1.62
2001/12/23	1.71
2001/12/30	1.17
2002/1/6	1.07
2002/1/13	1.68
2002/1/20	1.46
2002/1/27	1.17
2002/2/3	1.8
2002/2/10	1.32
2002/2/17	1.24
2002/2/24	1.9
2002/3/3	1.49
2002/3/10	1.29
2002/3/17	2.05
2002/3/24	1.51
2002/3/31	1.51
2002/4/7	1.76
2002/4/14	1.9
2002/4/21	1.31
2002/4/28	1.69
2002/5/5	1.29
2002/5/12	1.9
2002/5/19	1.81
2002/5/26	2.12
2002/6/2	2.81
2002/6/9	2.07
2002/6/16	2.19
2002/6/23	2.79
2002/6/30	2.57
2002/7/7	2.52
2002/7/14	2.83
2002/7/21	2.38
2002/7/28	2.62
2002/8/4	2.24
2002/8/11	2.31
2002/8/18	1.57
2002/8/25	1.74
2002/9/1	1.07
2002/9/8	0.62
2002/9/15	0.67
2002/9/22	0.86
2002/9/29	0.69
2002/10/6	1.07
2002/10/13	0.79
2002/10/20	1.38
2002/10/27	0.76
2002/11/3	1.14
2002/11/10	1.24
2002/11/17	1.12
2002/11/24	1.38
2002/12/1	1.62
2002/12/8	0.98
2002/12/15	2.17
2002/12/22	1.95
2002/12/29	1.14
2003/1/5	1.13
2003/1/12	1.45
2003/1/19	1.31
2003/1/26	0.93
2003/2/2	1.05
2003/2/9	1.12
2003/2/16	0.67
2003/2/23	1.24
2003/3/2	1.1
2003/3/9	0.83
2003/3/16	1.33
2003/3/23	0.83
2003/3/30	1.21
2003/4/6	1.02
2003/4/13	0.69
2003/4/20	0.81
2003/4/27	0.74
2003/5/4	0.93
2003/5/11	1.17
2003/5/18	0.86
2003/5/25	0.52
2003/6/1	0.55
2003/6/8	1.02
2003/6/15	0.83
2003/6/22	0.86
2003/6/29	0.98
2003/7/6	0.98
2003/7/13	1.05
2003/7/20	0.9
2003/7/27	1.14
2003/8/3	0.71
2003/8/10	0.74
2003/8/17	0.52
2003/8/24	0.36
2003/8/31	0.43
2003/9/7	0.45
2003/9/14	0.62
2003/9/21	0.4
2003/9/28	0.4
2003/10/5	0.5
2003/10/12	0.64
2003/10/19	0.52
2003/10/26	0.5
2003/11/2	0.71
2003/11/9	0.48
2003/11/16	0.71
2003/11/23	0.74
2003/11/30	0.74
2003/12/7	1.19
2003/12/14	0.76
2003/12/21	0.86
2003/12/28	0.74
2004/1/4	0.43
2004/1/11	0.86
2004/1/18	0.5
2004/1/25	0.33
2004/2/1	0.48
2004/2/8	0.41
2004/2/15	0.49
2004/2/22	0.71
2004/2/29	0.66
2004/3/7	0.76
2004/3/14	0.57
2004/3/21	0.86
2004/3/28	0.55
2004/4/4	0.57
2004/4/11	0.6
2004/4/18	0.74
2004/4/25	0.69
2004/5/2	0.56
2004/5/9	0.35
2004/5/16	0.64
2004/5/23	0.83
2004/5/30	0.57
2004/6/6	0.67
2004/6/13	0.52
2004/6/20	0.71
2004/6/27	0.43
2004/7/4	0.45
2004/7/11	0.69
2004/7/18	0.69
2004/7/25	0.52
2004/8/1	0.57
2004/8/8	0.83
2004/8/15	0.64
2004/8/22	0.4
2004/8/29	0.45
2004/9/5	0.31
2004/9/12	0.4
2004/9/19	0.48
2004/9/26	0.29
2004/10/3	0.48
2004/10/10	0.48
2004/10/17	0.5
2004/10/24	0.5
2004/10/31	0.43
2004/11/7	0.79
2004/11/14	0.76
2004/11/21	0.5
2004/11/28	0.4
2004/12/5	0.48
2004/12/12	0.36
2004/12/19	0.38
2004/12/26	0.36
2005/1/2	0.43
2005/1/9	0.62
2005/1/16	0.48
2005/1/23	0.52
2005/1/30	0.33
2005/2/6	0.52
2005/2/13	0.17
2005/2/20	0.38
2005/2/27	0.55
2005/3/6	0.26
2005/3/13	0.38
2005/3/20	0.5
2005/3/27	0.31
2005/4/3	0.29
2005/4/10	0.31
2005/4/17	0.36
2005/4/24	0.21
2005/5/1	0.29
2005/5/8	0.19
2005/5/15	0.4
2005/5/22	0.45
2005/5/29	0.74
2005/6/5	0.48
2005/6/12	0.62
2005/6/19	0.74
2005/6/26	0.6
2005/7/3	0.83
2005/7/10	0.48
2005/7/17	0.38
2005/7/24	0.64
2005/7/31	0.79
2005/8/7	0.36
2005/8/14	0.74
2005/8/21	0.79
2005/8/28	0.71
2005/9/4	0.64
2005/9/11	0.6
2005/9/18	0.36
2005/9/25	0.45
2005/10/2	0.62
2005/10/9	0.71
2005/10/16	0.79
2005/10/23	1.02
2005/10/30	0.98
2005/11/6	0.9
2005/11/13	0.52
2005/11/20	0.57
2005/11/27	0.52
2005/12/4	0.55
2005/12/11	0.71
2005/12/18	0.67
2005/12/25	0.74
2006/1/1	0.83
2006/1/8	1.24
2006/1/15	0.95
2006/1/22	1.02
2006/1/29	0.74
2006/2/5	1.14
2006/2/12	1.07
2006/2/19	1.28
2006/2/26	1.44
2006/3/5	1.07
2006/3/12	1.26
2006/3/19	1.44
2006/3/26	1.47
2006/4/2	1.31
2006/4/9	1.69
2006/4/16	1.1
2006/4/23	1.52
2006/4/30	0.86
2006/5/7	0.76
2006/5/14	1.83
2006/5/21	1.19
2006/5/28	1.67
2006/6/4	2.29
2006/6/11	1.64
2006/6/18	2.02
2006/6/25	2.5
2006/7/2	1.81
2006/7/9	2.33
2006/7/16	2.12
2006/7/23	1.9
2006/7/30	2.6
2006/8/6	1.83
2006/8/13	1.9
2006/8/20	1.71
2006/8/27	1.29
2006/9/3	0.83
2006/9/10	0.71
2006/9/17	1.21
2006/9/24	0.83
2006/10/1	0.98
2006/10/8	1.9
2006/10/15	1.71
2006/10/22	2.31
2006/10/29	1.62
2006/11/5	1.95
2006/11/12	2.14
2006/11/19	1.86
2006/11/26	1.98
2006/12/3	2.64
2006/12/10	2.4
2006/12/17	2.5
2006/12/24	2.29
2006/12/31	2.05
2007/1/7	2.17
2007/1/14	1.6
2007/1/21	1.24
2007/1/28	1.4
2007/2/4	1.52
2007/2/11	0.88
2007/2/18	1.52
2007/2/25	1.43
2007/3/4	1.62
2007/3/11	1.74
2007/3/18	1.36
2007/3/25	1.88
2007/4/1	1.6
2007/4/8	1.17
2007/4/15	1.31
2007/4/22	0.83
2007/4/29	0.71
2007/5/6	0.6
2007/5/13	0.98
2007/5/20	0.9
2007/5/27	0.76
2007/6/3	1.07
2007/6/10	0.6
2007/6/17	1.05
2007/6/24	0.86
2007/7/1	0.95
2007/7/8	0.76
2007/7/15	0.48
2007/7/22	0.71
2007/7/29	0.45
2007/8/5	0.36
2007/8/12	0.55
2007/8/19	0.29
2007/8/26	0.48
2007/9/2	0.36
2007/9/9	0.24
2007/9/16	0.29
2007/9/23	0.19
2007/9/30	0.19
2007/10/7	0.21
2007/10/14	0.14
2007/10/21	0.1
2007/10/28	0.21
2007/11/4	0.17
2007/11/11	0.17
2007/11/18	0.1
2007/11/25	0.48
2007/12/2	0.12
2007/12/9	0.46
2007/12/16	0.17
2007/12/23	0.2
2007/12/30	0.32
2008/1/6	0.07
2008/1/13	0.15
2008/1/20	0.1
2008/1/27	0.02
2008/2/3	0.07
2008/2/10	0.05
2008/2/17	0.1
2008/2/24	0.12
2008/3/2	0.14
2008/3/9	0.12
2008/3/16	0.1
2008/3/23	0.12
2008/3/30	0.07
2008/4/6	0.1
2008/4/13	0.14
2008/4/20	0.14
2008/4/27	0.12
2008/5/4	0.14
2008/5/11	0.14
2008/5/18	0.12
2008/5/25	0.12
2008/6/1	0.14
2008/6/8	0.17
2008/6/15	0.07
2008/6/22	0.12
2008/6/29	0.1
2008/7/6	0.17
2008/7/13	0.21
2008/7/20	0.1
2008/7/27	0.07
2008/8/3	0.17
2008/8/10	0.12
2008/8/17	0.21
2008/8/24	0.19
2008/8/31	0.1
2008/9/7	0.19
2008/9/14	0.07
2008/9/21	0.21
2008/9/28	0.17
2008/10/5	0.12
2008/10/12	0.24
2008/10/19	0.31
2008/10/26	0.24
2008/11/2	0.5
2008/11/9	0.45
2008/11/16	0.4
2008/11/23	0.36
2008/11/30	0.21
2008/12/7	0.31
2008/12/14	0.31
2008/12/21	0.6
2008/12/28	0.62
2009/1/4	0.26
2009/1/11	0.62
2009/1/18	0.41
2009/1/25	0.2
2009/2/1	0.43
2009/2/8	0.24
2009/2/15	0.31
2009/2/22	0.31
2009/3/1	0.26
2009/3/8	0.43
2009/3/15	0.48
2009/3/22	0.52
2009/3/29	0.79
2009/4/5	0.33
2009/4/12	0.21
2009/4/19	0.29
2009/4/26	0.24
2009/5/3	0.45
2009/5/10	0.29
2009/5/17	0.33
2009/5/24	0.38
2009/5/31	0.33
2009/6/7	0.31
2009/6/14	0.6
2009/6/21	0.38
2009/6/28	0.29
2009/7/5	0.6
2009/7/12	0.69
2009/7/19	0.24
2009/7/26	0.21
2009/8/2	0.29
2009/8/9	0.4
2009/8/16	0.21
2009/8/23	0.29
2009/8/30	0.33
2009/9/6	0.14
2009/9/13	0.26
2009/9/20	0.33
2009/9/27	0.19
2009/10/4	0.17
2009/10/11	0.1
2009/10/18	0.26
2009/10/25	0.24
2009/11/1	0.12
2009/11/8	0.29
2009/11/15	0.31
2009/11/22	0.1
2009/11/29	0.29
2009/12/6	0.36
2009/12/13	0.19
2009/12/20	0.17
2009/12/27	0.17
2010/1/3	0.17
2010/1/10	0.74
2010/1/17	0.5
2010/1/24	0.38
2010/1/31	0.67
2010/2/7	0.38
2010/2/14	0.55
2010/2/21	0.4
2010/2/28	0.4
2010/3/7	0.67
2010/3/14	0.64
2010/3/21	0.74
2010/3/28	0.57
2010/4/4	0.67
2010/4/11	0.98
2010/4/18	0.83
2010/4/25	0.71
2010/5/2	0.38
2010/5/9	0.29
2010/5/16	0.48
2010/5/23	0.4
2010/5/30	0.69
2010/6/6	1.05
2010/6/13	1.1
2010/6/20	1.52
2010/6/27	1.52
2010/7/4	0.98
2010/7/11	1.12
2010/7/18	0.9
2010/7/25	0.52
2010/8/1	0.74
2010/8/8	0.57
2010/8/15	0.93
2010/8/22	0.57
2010/8/29	0.29
2010/9/5	0.55
2010/9/12	0.48
2010/9/19	0.36
2010/9/26	0.62
2010/10/3	0.21
2010/10/10	0.57
2010/10/17	0.43
2010/10/24	0.74
2010/10/31	0.93
2010/11/7	0.57
2010/11/14	1.05
2010/11/21	0.95
2010/11/28	1.15
2010/12/5	1.1
2010/12/12	1.2
2010/12/19	1.14
2010/12/26	1.14
2011/1/2	1.12
2011/1/9	1.29
2011/1/16	1.17
2011/1/23	0.55
2011/1/30	1.36
2011/2/6	0.74
2011/2/13	1.07
2011/2/20	1.76
2011/2/27	1.48
2011/3/6	1.12
2011/3/13	1.52
2011/3/20	1.43
2011/3/27	1.1
2011/4/3	1.36
2011/4/10	1.4
2011/4/17	1.38
2011/4/24	1.6
2011/5/1	0.9
2011/5/8	1.44
2011/5/15	1.15
2011/5/22	1.12
2011/5/29	1.1
2011/6/5	1.44
2011/6/12	1.49
2011/6/19	1.9
2011/6/26	1.27
2011/7/3	1.27
2011/7/10	1.95
2011/7/17	1.59
2011/7/24	1.32
2011/7/31	1.02
2011/8/7	1.18
2011/8/14	1.75
2011/8/21	1.4
2011/8/28	1.1
2011/9/4	1.23
2011/9/11	0.7
2011/9/18	1.21
2011/9/25	0.74
2011/10/2	1.45
2011/10/9	1.12
2011/10/16	0.93
2011/10/23	1.52
2011/10/30	1.76
2011/11/6	1.1
2011/11/13	1.64
2011/11/20	1.5
2011/11/27	1.6
2011/12/4	1.95
2011/12/11	1.12
2011/12/18	1.62
2011/12/25	1.6
2012/1/1	1.26
2012/1/8	1.33
2012/1/15	1.38
2012/1/22	0.79
2012/1/29	1.02
2012/2/5	0.64
2012/2/12	0.69
2012/2/19	0.93
2012/2/26	0.69
2012/3/4	0.62
2012/3/11	1
2012/3/18	0.45
2012/3/25	0.62
2012/4/1	0.5
2012/4/8	0.54
2012/4/15	0.44
2012/4/22	0.44
2012/4/29	0.66
2012/5/6	0.29
2012/5/13	0.41
2012/5/20	0.41
2012/5/27	0.24
2012/6/3	0.22
2012/6/10	0.56
2012/6/17	0.29
2012/6/24	0.71
2012/7/1	0.59
2012/7/8	0.68
2012/7/15	0.76
2012/7/22	0.46
2012/7/29	0.39
2012/8/5	0.46
2012/8/12	0.41
2012/8/19	0.24
2012/8/26	0.37
2012/9/2	0.24
2012/9/9	0.32
2012/9/16	0.27
2012/9/23	0.24
2012/9/30	0.24
2012/10/7	0.22
2012/10/14	0.15
2012/10/21	0.22
2012/10/28	0.17
2012/11/4	0.29
2012/11/11	0.44
2012/11/18	0.2
2012/11/25	0.1
2012/12/2	0.44
2012/12/9	0.51
2012/12/16	0.49
2012/12/23	0.59
2012/12/30	0.39
2013/1/6	0.29
2013/1/13	0.37
2013/1/20	0.37
2013/1/27	0.2
2013/2/3	0.49
2013/2/10	0.2
2013/2/17	0.15
2013/2/24	0.27
2013/3/3	0.1
2013/3/10	0.27
2013/3/17	0.17
2013/3/24	0.22
2013/3/31	0.29
2013/4/7	0.22
2013/4/14	0.07
2013/4/21	0.12
2013/4/28	0.29
2013/5/5	0.27
2013/5/12	0.2
2013/5/19	0.24
2013/5/26	0.2
2013/6/2	0.27
2013/6/9	0.37
2013/6/16	0.2
2013/6/23	0.29
2013/6/30	0.41
2013/7/7	0.41
2013/7/14	0.37
2013/7/21	0.34
2013/7/28	0.41
2013/8/4	0.41
2013/8/11	0.73
2013/8/18	0.54
2013/8/25	0.39
2013/9/1	0.46
2013/9/8	0.39
2013/9/15	0.41
2013/9/22	0.2
2013/9/29	0.34
2013/10/6	0.34
2013/10/13	0.24
2013/10/20	0.2
2013/10/27	0.17
2013/11/3	0.22
2013/11/10	0.41
2013/11/17	0.29
2013/11/24	0.2
2013/12/1	0.39
2013/12/8	0.12
2013/12/15	0.32
2013/12/22	0.24
2013/12/29	0.15
2014/1/5	0.17
2014/1/12	0.32
2014/1/19	0.12
2014/1/26	0.34
2014/2/2	0.07
2014/2/9	0.27
2014/2/16	0.22
2014/2/23	0.24
2014/3/2	0.2
2014/3/9	0.15
2014/3/16	0.17
2014/3/23	0.1
2014/3/30	0.12
2014/4/6	0.2
2014/4/13	0.12
2014/4/20	0.27
2014/4/27	0.22
2014/5/4	0.15
2014/5/11	0.27
2014/5/18	0.05
2014/5/25	0.29
2014/6/1	0.12
2014/6/8	0.24
2014/6/15	0.29
2014/6/22	0.19
2014/6/29	0.19
2014/7/6	0.33
2014/7/13	0.24
2014/7/20	0.1
2014/7/27	0.17
2014/8/3	0.1
2014/8/10	0.05
2014/8/17	0.14
2014/8/24	0.1
2014/8/31	0.07
2014/9/7	0.17
2014/9/14	0.07
2014/9/21	0.05
2014/9/28	0.17
2014/10/5	0.1
2014/10/12	0.14
2014/10/19	0.02
2014/10/26	0.02
2014/11/2	0.07
2014/11/9	0.05
2014/11/16	0.02
2014/11/23	0.02
2014/11/30	0.1
2014/12/7	0.1
2014/12/14	0.02
2014/12/21	0.14
2014/12/28	0.12
2015/1/4	0.02
2015/1/11	0
2015/1/18	0.02
2015/1/25	0.02
2015/2/1	0.02
2015/2/8	0.17
2015/2/15	0.05
2015/2/22	0.1
2015/3/1	0.14
2015/3/8	0.02
2015/3/15	0.07
2015/3/22	0.1
2015/3/29	0.02
2015/4/5	0.1
2015/4/12	0.02
2015/4/19	0.1
2015/4/26	0.05
2015/5/3	0.02
2015/5/10	0
2015/5/17	0.1
2015/5/24	0.1
2015/5/31	0.07
2015/6/7	0.05
2015/6/14	0.07
2015/6/21	0.07
2015/6/28	0.05
2015/7/5	0.02
2015/7/12	0.05
2015/7/19	0.19
2015/7/26	0.14
2015/8/2	0.07
2015/8/9	0.1
2015/8/16	0.19
2015/8/23	0.1
2015/8/30	0.12
2015/9/6	0.1
2015/9/13	0.07
2015/9/20	0.26
2015/9/27	0.07
2015/10/4	0.17
2015/10/11	0.38
2015/10/18	0.1
2015/10/25	0.36
2015/11/1	0.24
2015/11/8	0.24
2015/11/15	0.38
2015/11/22	0.26
2015/11/29	0.6
2015/12/6	0.57
2015/12/13	0.38
2015/12/20	0.64
2015/12/27	0.74
2016/1/3	0.14
2016/1/10	0.9
2016/1/17	0.74
2016/1/24	0.5
2016/1/31	0.76
2016/2/7	0.43
2016/2/14	0.36
2016/2/21	0.83
2016/2/28	0.64
2016/3/6	0.69
2016/3/13	0.86
2016/3/20	0.5
2016/3/27	0.93
2016/4/3	0.76
2016/4/10	0.55
2016/4/17	0.79
2016/4/24	0.45
2016/5/1	0.43
2016/5/8	1.57
2016/5/15	0.6
2016/5/22	0.6
2016/5/29	0.36
2016/6/5	0.38
2016/6/12	0.95
2016/6/19	0.33
2016/6/26	0.57
2016/7/3	0.6
2016/7/10	0.5
2016/7/17	0.64
2016/7/24	0.26
2016/7/31	0.48
2016/8/7	0.4
2016/8/14	0.43
2016/8/21	0.26
2016/8/28	0.33
2016/9/4	0.36
2016/9/11	0.31
2016/9/18	0.52
2016/9/25	0.29
2016/10/2	0.24
2016/10/9	0.55
2016/10/16	0.4
2016/10/23	0.38
2016/10/30	0.71
2016/11/6	0.45
2016/11/13	0.21
2016/11/20	0.31
2016/11/27	0.36
2016/12/4	0.31
2016/12/11	0.14
2016/12/18	0.45
2016/12/25	0.45
2017/1/1	0.17
2017/1/8	0.37
2017/1/15	0.29
2017/1/22	0.27
2017/1/29	0.22
2017/2/5	0.32
2017/2/12	0.17
2017/2/19	0.21
2017/2/26	0.36
2017/3/5	0.14
2017/3/12	0.07
2017/3/19	0.17
2017/3/26	0.26
2017/4/2	0.33
2017/4/9	0.12
2017/4/16	0.21
2017/4/23	0.29
2017/4/30	0.14
2017/5/7	0.33
2017/5/14	0.29
2017/5/21	0.69
2017/5/28	0.36
2017/6/4	0.52
2017/6/11	0.48
2017/6/18	0.31
2017/6/25	1.05
2017/7/2	0.64
2017/7/9	0.64
2017/7/16	0.48
2017/7/23	0.45
2017/7/30	0.81
2017/8/6	0.81
2017/8/13	0.78
2017/8/20	0.6
2017/8/27	0.71
2017/9/3	0.86
2017/9/10	0.57
2017/9/17	0.88
2017/9/24	1.19
2017/10/1	0.57
2017/10/8	0.93
2017/10/15	0.55
2017/10/22	0.86
2017/10/29	0.88
2017/11/5	0.67
2017/11/12	0.76
2017/11/19	0.9
2017/11/26	0.45
2017/12/3	0.98
2017/12/10	0.67
2017/12/17	0.74
2017/12/24	0.93
2017/12/31	1.02
2018/1/7	0.67
2018/1/14	0.64
2018/1/21	0.45
2018/1/28	0.38
2018/2/4	0.43
2018/2/11	0.43
2018/2/18	0.29
2018/2/25	0.21
2018/3/4	0.21
2018/3/11	0.36
2018/3/18	0.4
2018/3/25	0.38
2018/4/1	0.33
2018/4/8	0.64
2018/4/15	0.48
2018/4/22	0.6
2018/4/29	0.48
2018/5/6	0.43
2018/5/13	0.6
2018/5/20	0.9
2018/5/27	0.29
2018/6/3	0.79
2018/6/10	0.74
2018/6/17	0.52
2018/6/24	0.95
2018/7/1	0.64
2018/7/8	0.62
2018/7/15	0.6
2018/7/22	0.62
2018/7/29	0.52
2018/8/5	0.57
2018/8/12	0.21
2018/8/19	0.55
2018/8/26	0.36
2018/9/2	0.67
2018/9/9	0.31
2018/9/16	0.31
2018/9/23	0.33
2018/9/30	0.24
2018/10/7	0.26
2018/10/14	0.21
2018/10/21	0.4
2018/10/28	0.26
2018/11/4	0.1
2018/11/11	0.31
2018/11/18	0.21
2018/11/25	0.17
2018/12/2	0.19
2018/12/9	0.31
2018/12/16	0.14
2018/12/23	0.33
2018/12/30	0.21
2019/1/6	0.12
2019/1/13	0.17
2019/1/20	0.21
2019/1/27	0.19
2019/2/3	0.31
2019/2/10	0.21
2019/2/17	0.29
2019/2/24	0.4
2019/3/3	0.24
2019/3/10	0.31
2019/3/17	0.14
2019/3/24	0.26
2019/3/31	0.31
2019/4/7	0.26
2019/4/14	0.24
2019/4/21	0.12
2019/4/28	0.33
2019/5/5	0.12
2019/5/12	0.31
2019/5/19	0.19
2019/5/26	0.1
2019/6/2	0.14
2019/6/9	0.07
2019/6/16	0.31
2019/6/23	0.26
2019/6/30	0.31
2019/7/7	0.26
2019/7/14	0.31
2019/7/21	0.21
2019/7/28	0.21
2019/8/4	0.17
2019/8/11	0.12
2019/8/18	0.14
2019/8/25	0.07
2019/9/1	0.07
2019/9/8	0.12
2019/9/15	0.17
2019/9/22	0.07
2019/9/29	0.14
2019/10/6	0.1
2019/10/13	0.1
2019/10/20	0.05
2019/10/27	0.14
2019/11/3	0.1
2019/11/10	0.05
2019/11/17	0.07
2019/11/24	0.05
2019/12/1	0.07
2019/12/8	0.07
2019/12/15	0.1
2019/12/22	0.02
2019/12/29	0.02
2020/1/5	0.02
2020/1/12	0
2020/1/19	0.02
2020/1/26	0.02
2020/2/2	0.07
2020/2/9	0.02
2020/2/16	0
2020/2/23	0.02
2020/3/1	0
2020/3/8	0
2020/3/15	0.07
2020/3/22	0
2020/3/29	0.02
2020/4/5	0.07
2020/4/12	0
2020/4/19	0
2020/4/26	0.05
2020/5/3	0
2020/5/10	0
2020/5/17	0
2020/5/24	0.02
2020/5/31	0.1
2020/6/7	0.02
2020/6/14	0
2020/6/21	0
2020/6/28	0.02
2020/7/5	0.05
2020/7/12	0.02
2020/7/19	0.05
2020/7/26	0.02
2020/8/2	0.02
2020/8/9	0.07
2020/8/16	0
2020/8/23	0.07
2020/8/30	0
2020/9/6	0.02
2020/9/13	0.05
2020/9/20	0.02
2020/9/27	0.02
2020/10/4	0
2020/10/11	0.02
2020/10/18	0.02
2020/10/25	0.05
2020/11/1	0
2020/11/8	0.02
2020/11/15	0.02
2020/11/22	0.05
2020/11/29	0.05
2020/12/6	0
2020/12/13	0
2020/12/20	0.02
2020/12/27	0.02
2021/1/3	0
