# Supplementary material for: Associations between Meteorological Factors and Reported Mumps Cases from 1999 to 2020 in Japan
Source: Epidemiologia (Basel). 2021 Apr 2;2(2):162–78. doi: 10.3390/epidemiologia2020013 (PMC9620933; doi:10.3390/epidemiologia2020013)
Supplement: Supplementary file 1 [file epidemiologia-02-00013-s001.zip › Dataset_S1/21_MUMPS_Gifu.txt]

1999/4/11	0.54
1999/4/18	0.4
1999/4/25	0.43
1999/5/2	0.58
1999/5/9	0.53
1999/5/16	0.52
1999/5/23	0.68
1999/5/30	0.33
1999/6/6	0.68
1999/6/13	0.75
1999/6/20	0.6
1999/6/27	0.6
1999/7/4	0.66
1999/7/11	0.67
1999/7/18	0.57
1999/7/25	0.51
1999/8/1	0.75
1999/8/8	0.76
1999/8/15	0.96
1999/8/22	0.92
1999/8/29	0.69
1999/9/5	0.67
1999/9/12	0.65
1999/9/19	0.65
1999/9/26	0.53
1999/10/3	0.49
1999/10/10	0.51
1999/10/17	0.53
1999/10/24	0.55
1999/10/31	0.38
1999/11/7	0.41
1999/11/14	0.79
1999/11/21	0.45
1999/11/28	0.67
1999/12/5	0.89
1999/12/12	0.81
1999/12/19	0.75
1999/12/26	0.69
2000/1/2	0.33
2000/1/9	0.37
2000/1/16	0.88
2000/1/23	0.59
2000/1/30	0.1
2000/2/6	0.39
2000/2/13	0.12
2000/2/20	0.51
2000/2/27	0.4
2000/3/5	0.72
2000/3/12	0.45
2000/3/19	0.34
2000/3/26	0.4
2000/4/2	0.28
2000/4/9	0.34
2000/4/16	0.4
2000/4/23	0.51
2000/4/30	0.28
2000/5/7	0.4
2000/5/14	0.57
2000/5/21	0.45
2000/5/28	0.75
2000/6/4	0.43
2000/6/11	0.72
2000/6/18	0.6
2000/6/25	0.55
2000/7/2	0.89
2000/7/9	0.66
2000/7/16	1.08
2000/7/23	0.98
2000/7/30	1
2000/8/6	0.85
2000/8/13	0.72
2000/8/20	0.96
2000/8/27	0.85
2000/9/3	0.85
2000/9/10	0.62
2000/9/17	0.68
2000/9/24	0.32
2000/10/1	0.96
2000/10/8	0.83
2000/10/15	1.04
2000/10/22	0.96
2000/10/29	1.23
2000/11/5	0.7
2000/11/12	1.25
2000/11/19	0.96
2000/11/26	1.15
2000/12/3	1.19
2000/12/10	0.98
2000/12/17	1.23
2000/12/24	0.92
2000/12/31	0.83
2001/1/7	0.66
2001/1/14	1.87
2001/1/21	0.98
2001/1/28	1.17
2001/2/4	1.98
2001/2/11	0.91
2001/2/18	1.28
2001/2/25	1.89
2001/3/4	1.3
2001/3/11	1.49
2001/3/18	1.4
2001/3/25	1.17
2001/4/1	1.49
2001/4/8	1.36
2001/4/15	1.04
2001/4/22	1.43
2001/4/29	0.87
2001/5/6	1.26
2001/5/13	1.17
2001/5/20	2.04
2001/5/27	1.85
2001/6/3	1.74
2001/6/10	2.51
2001/6/17	2
2001/6/24	2.32
2001/7/1	2.62
2001/7/8	2.49
2001/7/15	3.3
2001/7/22	1.85
2001/7/29	2.66
2001/8/5	2.02
2001/8/12	1.98
2001/8/19	2.62
2001/8/26	1.87
2001/9/2	1.77
2001/9/9	1.96
2001/9/16	1.6
2001/9/23	1.23
2001/9/30	2.11
2001/10/7	1.81
2001/10/14	1.89
2001/10/21	2.09
2001/10/28	1.81
2001/11/4	1.94
2001/11/11	2.15
2001/11/18	1.94
2001/11/25	2.32
2001/12/2	2.79
2001/12/9	2.45
2001/12/16	1.94
2001/12/23	1.85
2001/12/30	1.43
2002/1/6	1.45
2002/1/13	2.51
2002/1/20	1.7
2002/1/27	1.53
2002/2/3	2
2002/2/10	1.38
2002/2/17	1.72
2002/2/24	2.13
2002/3/3	1.49
2002/3/10	1.43
2002/3/17	1.15
2002/3/24	0.96
2002/3/31	1.28
2002/4/7	1.04
2002/4/14	0.94
2002/4/21	0.83
2002/4/28	0.66
2002/5/5	0.7
2002/5/12	0.94
2002/5/19	0.89
2002/5/26	1.02
2002/6/2	1.19
2002/6/9	1.17
2002/6/16	1.04
2002/6/23	1.19
2002/6/30	1.09
2002/7/7	0.98
2002/7/14	0.89
2002/7/21	1.09
2002/7/28	1.28
2002/8/4	0.64
2002/8/11	1.13
2002/8/18	0.79
2002/8/25	0.68
2002/9/1	0.66
2002/9/8	0.47
2002/9/15	0.47
2002/9/22	0.74
2002/9/29	0.68
2002/10/6	0.57
2002/10/13	0.66
2002/10/20	0.77
2002/10/27	0.49
2002/11/3	0.66
2002/11/10	0.64
2002/11/17	0.85
2002/11/24	0.83
2002/12/1	0.87
2002/12/8	0.94
2002/12/15	0.66
2002/12/22	0.7
2002/12/29	0.6
2003/1/5	0.28
2003/1/12	0.87
2003/1/19	0.6
2003/1/26	1.25
2003/2/2	0.68
2003/2/9	0.72
2003/2/16	0.47
2003/2/23	0.87
2003/3/2	0.43
2003/3/9	1.08
2003/3/16	0.6
2003/3/23	0.36
2003/3/30	0.45
2003/4/6	0.49
2003/4/13	0.26
2003/4/20	0.57
2003/4/27	0.34
2003/5/4	0.21
2003/5/11	0.34
2003/5/18	0.32
2003/5/25	0.26
2003/6/1	0.45
2003/6/8	0.43
2003/6/15	0.26
2003/6/22	0.42
2003/6/29	0.36
2003/7/6	0.23
2003/7/13	0.3
2003/7/20	0.23
2003/7/27	0.19
2003/8/3	0.23
2003/8/10	0.23
2003/8/17	0.21
2003/8/24	0.17
2003/8/31	0.26
2003/9/7	0.26
2003/9/14	0.21
2003/9/21	0.09
2003/9/28	0.15
2003/10/5	0.23
2003/10/12	0.09
2003/10/19	0.13
2003/10/26	0.15
2003/11/2	0.19
2003/11/9	0.21
2003/11/16	0.17
2003/11/23	0.13
2003/11/30	0.13
2003/12/7	0.25
2003/12/14	0.3
2003/12/21	0.3
2003/12/28	0.38
2004/1/4	0.23
2004/1/11	0.62
2004/1/18	0.4
2004/1/25	0.21
2004/2/1	0.55
2004/2/8	0.49
2004/2/15	0.42
2004/2/22	0.79
2004/2/29	0.96
2004/3/7	1.04
2004/3/14	0.92
2004/3/21	1.17
2004/3/28	1
2004/4/4	0.72
2004/4/11	1.06
2004/4/18	0.64
2004/4/25	0.74
2004/5/2	0.89
2004/5/9	0.6
2004/5/16	0.83
2004/5/23	1.43
2004/5/30	1.08
2004/6/6	1.96
2004/6/13	1.25
2004/6/20	1.26
2004/6/27	1.87
2004/7/4	1.6
2004/7/11	1.38
2004/7/18	1.74
2004/7/25	1.55
2004/8/1	1.87
2004/8/8	1.74
2004/8/15	1.49
2004/8/22	2.36
2004/8/29	1.43
2004/9/5	1.43
2004/9/12	1.55
2004/9/19	1.4
2004/9/26	1.64
2004/10/3	2.02
2004/10/10	1.81
2004/10/17	2.09
2004/10/24	1.98
2004/10/31	1.83
2004/11/7	2.42
2004/11/14	2.34
2004/11/21	2.19
2004/11/28	2.11
2004/12/5	2.32
2004/12/12	2.75
2004/12/19	1.94
2004/12/26	1.91
2005/1/2	1.6
2005/1/9	2.43
2005/1/16	2.47
2005/1/23	1.57
2005/1/30	2.04
2005/2/6	1.75
2005/2/13	0.75
2005/2/20	1.51
2005/2/27	1.42
2005/3/6	0.89
2005/3/13	1.83
2005/3/20	1.06
2005/3/27	1.06
2005/4/3	1.34
2005/4/10	0.98
2005/4/17	1.45
2005/4/24	1.28
2005/5/1	0.85
2005/5/8	1.32
2005/5/15	1.17
2005/5/22	1.4
2005/5/29	1.25
2005/6/5	1.09
2005/6/12	1.43
2005/6/19	1.34
2005/6/26	1.21
2005/7/3	1.09
2005/7/10	1.28
2005/7/17	1.42
2005/7/24	1.21
2005/7/31	1.91
2005/8/7	1.45
2005/8/14	0.96
2005/8/21	2.02
2005/8/28	1.17
2005/9/4	1.13
2005/9/11	1.53
2005/9/18	0.89
2005/9/25	1.34
2005/10/2	0.66
2005/10/9	0.81
2005/10/16	0.89
2005/10/23	1
2005/10/30	1.19
2005/11/6	0.74
2005/11/13	0.77
2005/11/20	0.91
2005/11/27	0.79
2005/12/4	0.94
2005/12/11	0.77
2005/12/18	0.92
2005/12/25	0.91
2006/1/1	0.74
2006/1/8	0.94
2006/1/15	0.83
2006/1/22	0.47
2006/1/29	0.43
2006/2/5	0.64
2006/2/12	0.34
2006/2/19	0.53
2006/2/26	0.45
2006/3/5	0.51
2006/3/12	0.51
2006/3/19	0.58
2006/3/26	0.62
2006/4/2	0.75
2006/4/9	0.55
2006/4/16	0.75
2006/4/23	0.34
2006/4/30	0.26
2006/5/7	0.67
2006/5/14	0.49
2006/5/21	0.57
2006/5/28	0.38
2006/6/4	0.58
2006/6/11	0.62
2006/6/18	0.55
2006/6/25	0.68
2006/7/2	0.34
2006/7/9	0.51
2006/7/16	0.58
2006/7/23	0.47
2006/7/30	0.45
2006/8/6	0.57
2006/8/13	0.34
2006/8/20	0.63
2006/8/27	0.32
2006/9/3	0.25
2006/9/10	0.4
2006/9/17	0.25
2006/9/24	0.43
2006/10/1	0.47
2006/10/8	0.55
2006/10/15	0.58
2006/10/22	0.7
2006/10/29	0.4
2006/11/5	0.4
2006/11/12	0.92
2006/11/19	0.38
2006/11/26	0.34
2006/12/3	0.34
2006/12/10	0.26
2006/12/17	0.35
2006/12/24	0.49
2006/12/31	0.49
2007/1/7	0.23
2007/1/14	0.34
2007/1/21	0.42
2007/1/28	0.28
2007/2/4	0.45
2007/2/11	0.23
2007/2/18	0.15
2007/2/25	0.3
2007/3/4	0.34
2007/3/11	0.42
2007/3/18	0.19
2007/3/25	0.17
2007/4/1	0.25
2007/4/8	0.04
2007/4/15	0.25
2007/4/22	0.21
2007/4/29	0.13
2007/5/6	0.06
2007/5/13	0.09
2007/5/20	0.17
2007/5/27	0.09
2007/6/3	0.36
2007/6/10	0.23
2007/6/17	0.15
2007/6/24	0.11
2007/7/1	0.17
2007/7/8	0.15
2007/7/15	0.15
2007/7/22	0.11
2007/7/29	0.13
2007/8/5	0.13
2007/8/12	0.06
2007/8/19	0.19
2007/8/26	0.08
2007/9/2	0.11
2007/9/9	0.17
2007/9/16	0.13
2007/9/23	0.13
2007/9/30	0.13
2007/10/7	0.25
2007/10/14	0.21
2007/10/21	0.28
2007/10/28	0.28
2007/11/4	0.26
2007/11/11	0.36
2007/11/18	0.4
2007/11/25	0.43
2007/12/2	0.51
2007/12/9	0.72
2007/12/16	0.52
2007/12/23	0.73
2007/12/30	0.75
2008/1/6	0.85
2008/1/13	1
2008/1/20	0.49
2008/1/27	0.38
2008/2/3	0.57
2008/2/10	0.3
2008/2/17	0.72
2008/2/24	0.38
2008/3/2	0.47
2008/3/9	0.64
2008/3/16	0.7
2008/3/23	0.91
2008/3/30	0.83
2008/4/6	1.13
2008/4/13	1.14
2008/4/20	0.98
2008/4/27	0.87
2008/5/4	0.98
2008/5/11	1.62
2008/5/18	1.87
2008/5/25	1.87
2008/6/1	1.75
2008/6/8	1.62
2008/6/15	1.87
2008/6/22	2.02
2008/6/29	1.87
2008/7/6	2.04
2008/7/13	2.17
2008/7/20	1.87
2008/7/27	1.17
2008/8/3	1.4
2008/8/10	1.45
2008/8/17	1.25
2008/8/24	1.25
2008/8/31	0.83
2008/9/7	0.74
2008/9/14	0.83
2008/9/21	0.91
2008/9/28	0.89
2008/10/5	1.13
2008/10/12	1.08
2008/10/19	0.94
2008/10/26	1.13
2008/11/2	1.08
2008/11/9	0.92
2008/11/16	1.06
2008/11/23	0.74
2008/11/30	0.91
2008/12/7	1.02
2008/12/14	1
2008/12/21	1.25
2008/12/28	0.73
2009/1/4	0.55
2009/1/11	1.17
2009/1/18	0.66
2009/1/25	0.4
2009/2/1	0.87
2009/2/8	0.62
2009/2/15	0.49
2009/2/22	0.87
2009/3/1	0.4
2009/3/8	0.89
2009/3/15	1.08
2009/3/22	0.83
2009/3/29	0.85
2009/4/5	0.74
2009/4/12	0.98
2009/4/19	0.79
2009/4/26	0.56
2009/5/3	0.69
2009/5/10	0.66
2009/5/17	0.77
2009/5/24	0.64
2009/5/31	0.57
2009/6/7	0.53
2009/6/14	0.64
2009/6/21	0.53
2009/6/28	0.51
2009/7/5	0.53
2009/7/12	0.45
2009/7/19	0.49
2009/7/26	0.64
2009/8/2	0.49
2009/8/9	0.43
2009/8/16	0.4
2009/8/23	0.42
2009/8/30	0.53
2009/9/6	0.43
2009/9/13	0.34
2009/9/20	0.31
2009/9/27	0.13
2009/10/4	0.34
2009/10/11	0.4
2009/10/18	0.15
2009/10/25	0.47
2009/11/1	0.23
2009/11/8	0.43
2009/11/15	0.43
2009/11/22	0.19
2009/11/29	0.34
2009/12/6	0.28
2009/12/13	0.13
2009/12/20	0.15
2009/12/27	0.25
2010/1/3	0.1
2010/1/10	0.15
2010/1/17	0.36
2010/1/24	0.19
2010/1/31	0.09
2010/2/7	0.13
2010/2/14	0.21
2010/2/21	0.19
2010/2/28	0.23
2010/3/7	0.15
2010/3/14	0.11
2010/3/21	0.15
2010/3/28	0.13
2010/4/4	0.24
2010/4/11	0.04
2010/4/18	0.23
2010/4/25	0.09
2010/5/2	0.13
2010/5/9	0.11
2010/5/16	0.11
2010/5/23	0.23
2010/5/30	0.17
2010/6/6	0.25
2010/6/13	0.34
2010/6/20	0.23
2010/6/27	0.23
2010/7/4	0.34
2010/7/11	0.23
2010/7/18	0.17
2010/7/25	0.19
2010/8/1	0.15
2010/8/8	0.04
2010/8/15	0.18
2010/8/22	0.08
2010/8/29	0.13
2010/9/5	0.11
2010/9/12	0.11
2010/9/19	0.08
2010/9/26	0.1
2010/10/3	0.31
2010/10/10	0.15
2010/10/17	0.25
2010/10/24	0.17
2010/10/31	0.21
2010/11/7	0.23
2010/11/14	0.15
2010/11/21	0.08
2010/11/28	0.19
2010/12/5	0.19
2010/12/12	0.11
2010/12/19	0.19
2010/12/26	0.26
2011/1/2	0.13
2011/1/9	0.26
2011/1/16	0.13
2011/1/23	0.19
2011/1/30	0.04
2011/2/6	0.17
2011/2/13	0.25
2011/2/20	0.3
2011/2/27	0.17
2011/3/6	0.3
2011/3/13	0.11
2011/3/20	0.25
2011/3/27	0.25
2011/4/3	0.28
2011/4/10	0.57
2011/4/17	0.4
2011/4/24	0.28
2011/5/1	0.6
2011/5/8	0.43
2011/5/15	0.6
2011/5/22	0.74
2011/5/29	0.45
2011/6/5	0.77
2011/6/12	0.74
2011/6/19	0.79
2011/6/26	0.83
2011/7/3	0.64
2011/7/10	1.17
2011/7/17	0.72
2011/7/24	0.64
2011/7/31	0.71
2011/8/7	0.45
2011/8/14	0.46
2011/8/21	0.38
2011/8/28	0.49
2011/9/4	0.3
2011/9/11	0.28
2011/9/18	0.19
2011/9/25	0.32
2011/10/2	0.19
2011/10/9	0.3
2011/10/16	0.17
2011/10/23	0.57
2011/10/30	0.4
2011/11/6	0.58
2011/11/13	0.4
2011/11/20	0.47
2011/11/27	0.48
2011/12/4	0.72
2011/12/11	0.79
2011/12/18	0.81
2011/12/25	0.94
2012/1/1	0.4
2012/1/8	0.89
2012/1/15	1.19
2012/1/22	0.53
2012/1/29	0.62
2012/2/5	0.94
2012/2/12	0.45
2012/2/19	0.64
2012/2/26	0.7
2012/3/4	0.57
2012/3/11	1
2012/3/18	0.91
2012/3/25	0.96
2012/4/1	1.13
2012/4/8	0.87
2012/4/15	1.3
2012/4/22	1.15
2012/4/29	0.94
2012/5/6	0.62
2012/5/13	1.23
2012/5/20	1.43
2012/5/27	1.11
2012/6/3	1.15
2012/6/10	0.92
2012/6/17	1.06
2012/6/24	0.92
2012/7/1	0.87
2012/7/8	1.13
2012/7/15	1.23
2012/7/22	0.87
2012/7/29	1.31
2012/8/5	0.92
2012/8/12	1.08
2012/8/19	1.26
2012/8/26	1.02
2012/9/2	0.87
2012/9/9	0.83
2012/9/16	0.96
2012/9/23	0.64
2012/9/30	1.13
2012/10/7	1.02
2012/10/14	0.72
2012/10/21	1.08
2012/10/28	0.72
2012/11/4	0.64
2012/11/11	1.17
2012/11/18	0.53
2012/11/25	0.55
2012/12/2	0.64
2012/12/9	0.89
2012/12/16	0.81
2012/12/23	0.6
2012/12/30	0.46
2013/1/6	0.3
2013/1/13	0.6
2013/1/20	0.21
2013/1/27	0.28
2013/2/3	0.38
2013/2/10	0.15
2013/2/17	0.28
2013/2/24	0.26
2013/3/3	0.15
2013/3/10	0.34
2013/3/17	0.25
2013/3/24	0.28
2013/3/31	0.42
2013/4/7	0.26
2013/4/14	0.23
2013/4/21	0.34
2013/4/28	0.28
2013/5/5	0.15
2013/5/12	0.23
2013/5/19	0.38
2013/5/26	0.34
2013/6/2	0.28
2013/6/9	0.53
2013/6/16	0.13
2013/6/23	0.45
2013/6/30	0.28
2013/7/7	0.4
2013/7/14	0.49
2013/7/21	0.43
2013/7/28	0.36
2013/8/4	0.42
2013/8/11	0.34
2013/8/18	0.4
2013/8/25	0.25
2013/9/1	0.4
2013/9/8	0.25
2013/9/15	0.43
2013/9/22	0.45
2013/9/29	0.15
2013/10/6	0.3
2013/10/13	0.17
2013/10/20	0.11
2013/10/27	0.15
2013/11/3	0.11
2013/11/10	0.19
2013/11/17	0.19
2013/11/24	0.15
2013/12/1	0.42
2013/12/8	0.32
2013/12/15	0.21
2013/12/22	0.29
2013/12/29	0.09
2014/1/5	0.11
2014/1/12	0.26
2014/1/19	0.17
2014/1/26	0.15
2014/2/2	0.17
2014/2/9	0.08
2014/2/16	0.17
2014/2/23	0.13
2014/3/2	0.08
2014/3/9	0.28
2014/3/16	0.09
2014/3/23	0.11
2014/3/30	0.09
2014/4/6	0.09
2014/4/13	0.15
2014/4/20	0.11
2014/4/27	0.21
2014/5/4	0.11
2014/5/11	0.11
2014/5/18	0.17
2014/5/25	0.21
2014/6/1	0.17
2014/6/8	0.19
2014/6/15	0.3
2014/6/22	0.09
2014/6/29	0.42
2014/7/6	0.23
2014/7/13	0.13
2014/7/20	0.15
2014/7/27	0.13
2014/8/3	0.32
2014/8/10	0.18
2014/8/17	0.19
2014/8/24	0.32
2014/8/31	0.08
2014/9/7	0.02
2014/9/14	0.13
2014/9/21	0.08
2014/9/28	0.06
2014/10/5	0.26
2014/10/12	0.06
2014/10/19	0.13
2014/10/26	0.21
2014/11/2	0.13
2014/11/9	0.09
2014/11/16	0.04
2014/11/23	0.02
2014/11/30	0.06
2014/12/7	0.04
2014/12/14	0.02
2014/12/21	0.08
2014/12/28	0.15
2015/1/4	0.08
2015/1/11	0.06
2015/1/18	0.04
2015/1/25	0.09
2015/2/1	0.06
2015/2/8	0.04
2015/2/15	0.02
2015/2/22	0.08
2015/3/1	0.04
2015/3/8	0
2015/3/15	0.08
2015/3/22	0.08
2015/3/29	0.06
2015/4/5	0.04
2015/4/12	0.04
2015/4/19	0.04
2015/4/26	0.06
2015/5/3	0.04
2015/5/10	0.02
2015/5/17	0.06
2015/5/24	0.09
2015/5/31	0.04
2015/6/7	0.13
2015/6/14	0.06
2015/6/21	0.08
2015/6/28	0.11
2015/7/5	0.11
2015/7/12	0.02
2015/7/19	0.19
2015/7/26	0.02
2015/8/2	0.06
2015/8/9	0.06
2015/8/16	0.04
2015/8/23	0.12
2015/8/30	0.08
2015/9/6	0.06
2015/9/13	0.21
2015/9/20	0.13
2015/9/27	0.15
2015/10/4	0.15
2015/10/11	0.23
2015/10/18	0.06
2015/10/25	0.06
2015/11/1	0.11
2015/11/8	0.06
2015/11/15	0.21
2015/11/22	0.15
2015/11/29	0.15
2015/12/6	0.15
2015/12/13	0.25
2015/12/20	0.25
2015/12/27	0.25
2016/1/3	0.15
2016/1/10	0.32
2016/1/17	0.3
2016/1/24	0.3
2016/1/31	0.28
2016/2/7	0.23
2016/2/14	0.23
2016/2/21	0.15
2016/2/28	0.17
2016/3/6	0.28
2016/3/13	0.15
2016/3/20	0.15
2016/3/27	0.26
2016/4/3	0.36
2016/4/10	0.3
2016/4/17	0.23
2016/4/24	0.25
2016/5/1	0.23
2016/5/8	0.23
2016/5/15	0.26
2016/5/22	0.23
2016/5/29	0.23
2016/6/5	0.6
2016/6/12	0.26
2016/6/19	0.34
2016/6/26	0.43
2016/7/3	0.49
2016/7/10	0.64
2016/7/17	0.7
2016/7/24	0.66
2016/7/31	0.91
2016/8/7	0.6
2016/8/14	0.92
2016/8/21	0.87
2016/8/28	0.72
2016/9/4	0.62
2016/9/11	1
2016/9/18	1.02
2016/9/25	1.06
2016/10/2	0.91
2016/10/9	1.19
2016/10/16	0.68
2016/10/23	1.45
2016/10/30	0.87
2016/11/6	1.08
2016/11/13	1.19
2016/11/20	1.04
2016/11/27	0.85
2016/12/4	1
2016/12/11	1.4
2016/12/18	1.09
2016/12/25	1.04
2017/1/1	1.08
2017/1/8	0.62
2017/1/15	1.28
2017/1/22	0.85
2017/1/29	0.58
2017/2/5	0.77
2017/2/12	0.62
2017/2/19	0.7
2017/2/26	0.68
2017/3/5	0.75
2017/3/12	0.98
2017/3/19	0.79
2017/3/26	0.83
2017/4/2	1.02
2017/4/9	0.58
2017/4/16	0.74
2017/4/23	0.51
2017/4/30	0.72
2017/5/7	0.45
2017/5/14	0.6
2017/5/21	0.91
2017/5/28	0.36
2017/6/4	1.02
2017/6/11	0.82
2017/6/18	0.45
2017/6/25	0.82
2017/7/2	0.67
2017/7/9	0.46
2017/7/16	0.66
2017/7/23	0.51
2017/7/30	0.52
2017/8/6	0.89
2017/8/13	0.38
2017/8/20	0.47
2017/8/27	0.72
2017/9/3	0.3
2017/9/10	0.47
2017/9/17	0.55
2017/9/24	0.34
2017/10/1	0.63
2017/10/8	0.31
2017/10/15	0.23
2017/10/22	0.29
2017/10/29	0.31
2017/11/5	0.15
2017/11/12	0.33
2017/11/19	0.19
2017/11/26	0.21
2017/12/3	0.17
2017/12/10	0.15
2017/12/17	0.21
2017/12/24	0.36
2017/12/31	0.1
2018/1/7	0.21
2018/1/14	0.25
2018/1/21	0.21
2018/1/28	0.15
2018/2/4	0.26
2018/2/11	0.13
2018/2/18	0.11
2018/2/25	0.21
2018/3/4	0.13
2018/3/11	0.25
2018/3/18	0.21
2018/3/25	0.04
2018/4/1	0.19
2018/4/8	0.17
2018/4/15	0.06
2018/4/22	0.06
2018/4/29	0
2018/5/6	0.08
2018/5/13	0.09
2018/5/20	0.15
2018/5/27	0.08
2018/6/3	0.08
2018/6/10	0.06
2018/6/17	0.13
2018/6/24	0.15
2018/7/1	0.11
2018/7/8	0.11
2018/7/15	0.1
2018/7/22	0.08
2018/7/29	0.08
2018/8/5	0.04
2018/8/12	0.08
2018/8/19	0.06
2018/8/26	0.06
2018/9/2	0.04
2018/9/9	0.06
2018/9/16	0.08
2018/9/23	0.04
2018/9/30	0.06
2018/10/7	0.02
2018/10/14	0.06
2018/10/21	0.11
2018/10/28	0.08
2018/11/4	0.04
2018/11/11	0
2018/11/18	0
2018/11/25	0.02
2018/12/2	0.06
2018/12/9	0.02
2018/12/16	0.04
2018/12/23	0
2018/12/30	0.02
2019/1/6	0
2019/1/13	0
2019/1/20	0
2019/1/27	0.02
2019/2/3	0
2019/2/10	0
2019/2/17	0
2019/2/24	0
2019/3/3	0.08
2019/3/10	0.02
2019/3/17	0.02
2019/3/24	0
2019/3/31	0.06
2019/4/7	0.02
2019/4/14	0
2019/4/21	0.02
2019/4/28	0.06
2019/5/5	0.02
2019/5/12	0.09
2019/5/19	0.02
2019/5/26	0.06
2019/6/2	0.09
2019/6/9	0.06
2019/6/16	0.09
2019/6/23	0.06
2019/6/30	0.08
2019/7/7	0.04
2019/7/14	0.11
2019/7/21	0.13
2019/7/28	0.06
2019/8/4	0.02
2019/8/11	0.06
2019/8/18	0.04
2019/8/25	0.02
2019/9/1	0
2019/9/8	0.02
2019/9/15	0.04
2019/9/22	0.04
2019/9/29	0.06
2019/10/6	0
2019/10/13	0.06
2019/10/20	0.04
2019/10/27	0.02
2019/11/3	0.02
2019/11/10	0.13
2019/11/17	0
2019/11/24	0
2019/12/1	0.02
2019/12/8	0.02
2019/12/15	0
2019/12/22	0.11
2019/12/29	0.11
2020/1/5	0
2020/1/12	0.04
2020/1/19	0
2020/1/26	0.04
2020/2/2	0
2020/2/9	0.02
2020/2/16	0.04
2020/2/23	0.04
2020/3/1	0.02
2020/3/8	0.04
2020/3/15	0
2020/3/22	0.04
2020/3/29	0.02
2020/4/5	0.02
2020/4/12	0
2020/4/19	0
2020/4/26	0
2020/5/3	0
2020/5/10	0
2020/5/17	0
2020/5/24	0
2020/5/31	0.04
2020/6/7	0.04
2020/6/14	0.04
2020/6/21	0
2020/6/28	0
2020/7/5	0.06
2020/7/12	0.02
2020/7/19	0.04
2020/7/26	0
2020/8/2	0.09
2020/8/9	0.04
2020/8/16	0
2020/8/23	0.04
2020/8/30	0.04
2020/9/6	0.04
2020/9/13	0.04
2020/9/20	0.04
2020/9/27	0.02
2020/10/4	0
2020/10/11	0.06
2020/10/18	0.04
2020/10/25	0.02
2020/11/1	0
2020/11/8	0
2020/11/15	0
2020/11/22	0.02
2020/11/29	0
2020/12/6	0.02
2020/12/13	0.02
2020/12/20	0.02
2020/12/27	0.04
2021/1/3	0
