# Supplementary material for: Associations between Meteorological Factors and Reported Mumps Cases from 1999 to 2020 in Japan
Source: Epidemiologia (Basel). 2021 Apr 2;2(2):162–78. doi: 10.3390/epidemiologia2020013 (PMC9620933; doi:10.3390/epidemiologia2020013)
Supplement: Supplementary file 1 [file epidemiologia-02-00013-s001.zip › Dataset_S1/22_MUMPS_Shizuoka.txt]

1999/4/11	0.49
1999/4/18	0.86
1999/4/25	0.71
1999/5/2	0.61
1999/5/9	0.51
1999/5/16	0.64
1999/5/23	0.52
1999/5/30	0.92
1999/6/6	0.93
1999/6/13	0.84
1999/6/20	0.85
1999/6/27	0.8
1999/7/4	1.01
1999/7/11	0.72
1999/7/18	1.21
1999/7/25	0.83
1999/8/1	0.81
1999/8/8	1.25
1999/8/15	0.64
1999/8/22	1.06
1999/8/29	0.68
1999/9/5	0.63
1999/9/12	0.63
1999/9/19	0.5
1999/9/26	0.49
1999/10/3	0.64
1999/10/10	0.5
1999/10/17	0.49
1999/10/24	0.77
1999/10/31	0.4
1999/11/7	0.74
1999/11/14	0.93
1999/11/21	0.7
1999/11/28	0.8
1999/12/5	1.27
1999/12/12	1.19
1999/12/19	1.42
1999/12/26	1.08
2000/1/2	0.55
2000/1/9	1.47
2000/1/16	1.16
2000/1/23	0.77
2000/1/30	1.1
2000/2/6	0.87
2000/2/13	0.64
2000/2/20	1.07
2000/2/27	0.69
2000/3/5	0.6
2000/3/12	1.15
2000/3/19	1.19
2000/3/26	1.02
2000/4/2	1.36
2000/4/9	1.28
2000/4/16	1.36
2000/4/23	1.44
2000/4/30	1.23
2000/5/7	1.16
2000/5/14	1.71
2000/5/21	2.28
2000/5/28	1.41
2000/6/4	2.02
2000/6/11	2.05
2000/6/18	1.92
2000/6/25	1.87
2000/7/2	1.91
2000/7/9	2.2
2000/7/16	2.14
2000/7/23	2.06
2000/7/30	2.16
2000/8/6	2.15
2000/8/13	1.87
2000/8/20	1.4
2000/8/27	1.92
2000/9/3	1.1
2000/9/10	0.93
2000/9/17	1.1
2000/9/24	0.8
2000/10/1	1.6
2000/10/8	1.23
2000/10/15	1.63
2000/10/22	1.98
2000/10/29	1.44
2000/11/5	2.06
2000/11/12	2.19
2000/11/19	1.97
2000/11/26	2.13
2000/12/3	2.09
2000/12/10	2.8
2000/12/17	2.6
2000/12/24	2.01
2000/12/31	2.34
2001/1/7	1.79
2001/1/14	2.91
2001/1/21	1.77
2001/1/28	1.4
2001/2/4	2.5
2001/2/11	1.69
2001/2/18	2.13
2001/2/25	2.38
2001/3/4	2.27
2001/3/11	2.66
2001/3/18	2.44
2001/3/25	2.29
2001/4/1	2.85
2001/4/8	2.34
2001/4/15	2.01
2001/4/22	1.97
2001/4/29	1.86
2001/5/6	1.21
2001/5/13	2.06
2001/5/20	2.16
2001/5/27	1.79
2001/6/3	1.98
2001/6/10	2.17
2001/6/17	1.8
2001/6/24	2.31
2001/7/1	1.83
2001/7/8	2.45
2001/7/15	2.64
2001/7/22	2.41
2001/7/29	2.72
2001/8/5	2.48
2001/8/12	1.5
2001/8/19	1.66
2001/8/26	1.79
2001/9/2	1.62
2001/9/9	1.38
2001/9/16	1.45
2001/9/23	1.44
2001/9/30	1.37
2001/10/7	1.15
2001/10/14	1.38
2001/10/21	1.09
2001/10/28	1.37
2001/11/4	1.55
2001/11/11	1.69
2001/11/18	1.81
2001/11/25	1.44
2001/12/2	2.16
2001/12/9	2.09
2001/12/16	1.56
2001/12/23	2.28
2001/12/30	1.7
2002/1/6	1.62
2002/1/13	2.43
2002/1/20	1.22
2002/1/27	1.22
2002/2/3	1.81
2002/2/10	1.7
2002/2/17	1.49
2002/2/24	1.88
2002/3/3	1.45
2002/3/10	1.79
2002/3/17	1.65
2002/3/24	1.62
2002/3/31	2.57
2002/4/7	1.55
2002/4/14	1.7
2002/4/21	1.34
2002/4/28	1.05
2002/5/5	1.01
2002/5/12	1.2
2002/5/19	1.34
2002/5/26	1.28
2002/6/2	1.38
2002/6/9	1.53
2002/6/16	1.47
2002/6/23	1.48
2002/6/30	1.69
2002/7/7	1.57
2002/7/14	1.44
2002/7/21	1.59
2002/7/28	1.26
2002/8/4	1.16
2002/8/11	1
2002/8/18	0.71
2002/8/25	1
2002/9/1	0.81
2002/9/8	0.56
2002/9/15	0.7
2002/9/22	0.5
2002/9/29	0.59
2002/10/6	0.64
2002/10/13	0.64
2002/10/20	0.88
2002/10/27	0.55
2002/11/3	0.66
2002/11/10	0.44
2002/11/17	0.52
2002/11/24	0.57
2002/12/1	0.63
2002/12/8	0.87
2002/12/15	0.52
2002/12/22	0.77
2002/12/29	0.65
2003/1/5	0.33
2003/1/12	1.06
2003/1/19	0.4
2003/1/26	0.58
2003/2/2	0.47
2003/2/9	0.31
2003/2/16	0.51
2003/2/23	0.49
2003/3/2	0.5
2003/3/9	0.56
2003/3/16	0.69
2003/3/23	0.73
2003/3/30	0.63
2003/4/6	0.83
2003/4/13	0.71
2003/4/20	0.57
2003/4/27	0.73
2003/5/4	0.63
2003/5/11	0.83
2003/5/18	1.1
2003/5/25	0.85
2003/6/1	1.07
2003/6/8	1.21
2003/6/15	1.13
2003/6/22	1.28
2003/6/29	1.22
2003/7/6	1.17
2003/7/13	1.44
2003/7/20	1.24
2003/7/27	0.91
2003/8/3	1.27
2003/8/10	0.78
2003/8/17	0.74
2003/8/24	0.6
2003/8/31	0.7
2003/9/7	0.55
2003/9/14	0.73
2003/9/21	0.58
2003/9/28	0.65
2003/10/5	0.63
2003/10/12	0.41
2003/10/19	0.52
2003/10/26	0.49
2003/11/2	0.64
2003/11/9	0.6
2003/11/16	0.74
2003/11/23	0.66
2003/11/30	0.65
2003/12/7	0.7
2003/12/14	0.45
2003/12/21	0.78
2003/12/28	0.59
2004/1/4	0.26
2004/1/11	1.1
2004/1/18	0.56
2004/1/25	0.43
2004/2/1	0.93
2004/2/8	0.81
2004/2/15	0.53
2004/2/22	0.69
2004/2/29	0.86
2004/3/7	0.74
2004/3/14	1.01
2004/3/21	0.86
2004/3/28	1.01
2004/4/4	1.12
2004/4/11	1.07
2004/4/18	1.09
2004/4/25	1.05
2004/5/2	0.99
2004/5/9	1.03
2004/5/16	1.05
2004/5/23	1.36
2004/5/30	1.27
2004/6/6	1.43
2004/6/13	1.2
2004/6/20	1.34
2004/6/27	1.27
2004/7/4	1.14
2004/7/11	1.51
2004/7/18	1.48
2004/7/25	1.17
2004/8/1	1.01
2004/8/8	1.01
2004/8/15	0.95
2004/8/22	1.28
2004/8/29	1.05
2004/9/5	0.81
2004/9/12	0.88
2004/9/19	0.67
2004/9/26	0.51
2004/10/3	1.08
2004/10/10	0.43
2004/10/17	0.93
2004/10/24	0.99
2004/10/31	0.78
2004/11/7	0.92
2004/11/14	0.87
2004/11/21	0.86
2004/11/28	0.91
2004/12/5	1.16
2004/12/12	1.09
2004/12/19	1.16
2004/12/26	1.2
2005/1/2	0.73
2005/1/9	1.41
2005/1/16	1.21
2005/1/23	0.93
2005/1/30	0.95
2005/2/6	0.87
2005/2/13	0.84
2005/2/20	0.87
2005/2/27	1.06
2005/3/6	0.88
2005/3/13	1.03
2005/3/20	1.15
2005/3/27	0.86
2005/4/3	1.56
2005/4/10	1.07
2005/4/17	1.13
2005/4/24	1.16
2005/5/1	1.01
2005/5/8	1.55
2005/5/15	1.17
2005/5/22	1.27
2005/5/29	1.17
2005/6/5	1.51
2005/6/12	1.59
2005/6/19	1.53
2005/6/26	2.15
2005/7/3	1.83
2005/7/10	2.01
2005/7/17	1.83
2005/7/24	1.94
2005/7/31	1.72
2005/8/7	1.74
2005/8/14	1.74
2005/8/21	1.52
2005/8/28	1.48
2005/9/4	1.33
2005/9/11	0.94
2005/9/18	1.08
2005/9/25	1.14
2005/10/2	1.13
2005/10/9	0.9
2005/10/16	0.95
2005/10/23	1.4
2005/10/30	1.06
2005/11/6	1.45
2005/11/13	1.29
2005/11/20	1.48
2005/11/27	1.31
2005/12/4	1.7
2005/12/11	1.36
2005/12/18	1.84
2005/12/25	1.79
2006/1/1	1.03
2006/1/8	2.07
2006/1/15	2
2006/1/22	1.07
2006/1/29	1.58
2006/2/5	1.45
2006/2/12	1.22
2006/2/19	1.81
2006/2/26	1.77
2006/3/5	1.92
2006/3/12	2.2
2006/3/19	2.44
2006/3/26	2
2006/4/2	2.58
2006/4/9	2.48
2006/4/16	1.74
2006/4/23	1.6
2006/4/30	2.16
2006/5/7	1.85
2006/5/14	2.36
2006/5/21	2.86
2006/5/28	2.1
2006/6/4	2.72
2006/6/11	3.5
2006/6/18	2.36
2006/6/25	2.45
2006/7/2	2.87
2006/7/9	2.52
2006/7/16	2.92
2006/7/23	2.43
2006/7/30	2.43
2006/8/6	2.46
2006/8/13	1.79
2006/8/20	1.93
2006/8/27	1.53
2006/9/3	1.21
2006/9/10	1.23
2006/9/17	1.17
2006/9/24	0.78
2006/10/1	1.37
2006/10/8	1.2
2006/10/15	1.16
2006/10/22	1.13
2006/10/29	1.02
2006/11/5	1.02
2006/11/12	0.88
2006/11/19	0.94
2006/11/26	0.67
2006/12/3	0.92
2006/12/10	0.88
2006/12/17	0.72
2006/12/24	0.72
2006/12/31	0.77
2007/1/7	0.56
2007/1/14	0.81
2007/1/21	0.69
2007/1/28	0.45
2007/2/4	0.47
2007/2/11	0.53
2007/2/18	0.4
2007/2/25	0.41
2007/3/4	0.43
2007/3/11	0.44
2007/3/18	0.58
2007/3/25	0.51
2007/4/1	0.55
2007/4/8	0.51
2007/4/15	0.42
2007/4/22	0.47
2007/4/29	0.35
2007/5/6	0.3
2007/5/13	0.44
2007/5/20	0.35
2007/5/27	0.26
2007/6/3	0.5
2007/6/10	0.44
2007/6/17	0.47
2007/6/24	0.51
2007/7/1	0.44
2007/7/8	0.47
2007/7/15	0.6
2007/7/22	0.5
2007/7/29	0.4
2007/8/5	0.44
2007/8/12	0.27
2007/8/19	0.37
2007/8/26	0.36
2007/9/2	0.27
2007/9/9	0.31
2007/9/16	0.23
2007/9/23	0.21
2007/9/30	0.21
2007/10/7	0.15
2007/10/14	0.3
2007/10/21	0.28
2007/10/28	0.28
2007/11/4	0.29
2007/11/11	0.34
2007/11/18	0.24
2007/11/25	0.23
2007/12/2	0.3
2007/12/9	0.27
2007/12/16	0.23
2007/12/23	0.33
2007/12/30	0.17
2008/1/6	0.12
2008/1/13	0.31
2008/1/20	0.15
2008/1/27	0.22
2008/2/3	0.29
2008/2/10	0.22
2008/2/17	0.2
2008/2/24	0.26
2008/3/2	0.17
2008/3/9	0.44
2008/3/16	0.29
2008/3/23	0.29
2008/3/30	0.36
2008/4/6	0.19
2008/4/13	0.29
2008/4/20	0.24
2008/4/27	0.25
2008/5/4	0.28
2008/5/11	0.47
2008/5/18	0.55
2008/5/25	0.6
2008/6/1	0.51
2008/6/8	0.36
2008/6/15	0.62
2008/6/22	0.57
2008/6/29	0.49
2008/7/6	0.52
2008/7/13	0.51
2008/7/20	0.51
2008/7/27	0.45
2008/8/3	0.58
2008/8/10	0.42
2008/8/17	0.57
2008/8/24	0.57
2008/8/31	0.43
2008/9/7	0.31
2008/9/14	0.49
2008/9/21	0.35
2008/9/28	0.42
2008/10/5	0.38
2008/10/12	0.37
2008/10/19	0.4
2008/10/26	0.37
2008/11/2	0.3
2008/11/9	0.38
2008/11/16	0.36
2008/11/23	0.49
2008/11/30	0.27
2008/12/7	0.42
2008/12/14	0.33
2008/12/21	0.2
2008/12/28	0.27
2009/1/4	0.12
2009/1/11	0.34
2009/1/18	0.16
2009/1/25	0.2
2009/2/1	0.16
2009/2/8	0.15
2009/2/15	0.18
2009/2/22	0.14
2009/3/1	0.21
2009/3/8	0.22
2009/3/15	0.31
2009/3/22	0.16
2009/3/29	0.3
2009/4/5	0.26
2009/4/12	0.33
2009/4/19	0.25
2009/4/26	0.2
2009/5/3	0.28
2009/5/10	0.34
2009/5/17	0.22
2009/5/24	0.58
2009/5/31	0.37
2009/6/7	0.47
2009/6/14	0.31
2009/6/21	0.54
2009/6/28	0.69
2009/7/5	0.42
2009/7/12	0.75
2009/7/19	0.67
2009/7/26	0.57
2009/8/2	0.55
2009/8/9	0.4
2009/8/16	0.36
2009/8/23	0.44
2009/8/30	0.33
2009/9/6	0.43
2009/9/13	0.36
2009/9/20	0.45
2009/9/27	0.36
2009/10/4	0.34
2009/10/11	0.38
2009/10/18	0.24
2009/10/25	0.76
2009/11/1	0.73
2009/11/8	0.36
2009/11/15	0.7
2009/11/22	0.44
2009/11/29	0.46
2009/12/6	0.66
2009/12/13	0.53
2009/12/20	0.4
2009/12/27	0.82
2010/1/3	0.34
2010/1/10	1.18
2010/1/17	0.83
2010/1/24	0.7
2010/1/31	1
2010/2/7	0.94
2010/2/14	0.87
2010/2/21	1.45
2010/2/28	1.73
2010/3/7	1.72
2010/3/14	2.13
2010/3/21	1.74
2010/3/28	1.55
2010/4/4	1.8
2010/4/11	1.71
2010/4/18	1.78
2010/4/25	1.85
2010/5/2	1.09
2010/5/9	1.51
2010/5/16	1.73
2010/5/23	1.76
2010/5/30	1.73
2010/6/6	2.21
2010/6/13	2.04
2010/6/20	2.02
2010/6/27	2.27
2010/7/4	2.18
2010/7/11	2.48
2010/7/18	2.14
2010/7/25	1.69
2010/8/1	1.95
2010/8/8	1.87
2010/8/15	1.31
2010/8/22	1.57
2010/8/29	1.32
2010/9/5	0.95
2010/9/12	1.24
2010/9/19	0.95
2010/9/26	1
2010/10/3	0.85
2010/10/10	1
2010/10/17	0.93
2010/10/24	1.25
2010/10/31	0.81
2010/11/7	1.07
2010/11/14	0.99
2010/11/21	0.92
2010/11/28	0.99
2010/12/5	0.93
2010/12/12	0.88
2010/12/19	1.01
2010/12/26	0.93
2011/1/2	0.48
2011/1/9	1.1
2011/1/16	0.78
2011/1/23	0.55
2011/1/30	0.59
2011/2/6	0.66
2011/2/13	0.47
2011/2/20	0.62
2011/2/27	0.55
2011/3/6	0.63
2011/3/13	0.89
2011/3/20	0.71
2011/3/27	0.79
2011/4/3	0.98
2011/4/10	0.93
2011/4/17	0.82
2011/4/24	0.66
2011/5/1	0.49
2011/5/8	0.6
2011/5/15	0.94
2011/5/22	0.71
2011/5/29	0.84
2011/6/5	1.04
2011/6/12	0.92
2011/6/19	1.06
2011/6/26	1.24
2011/7/3	0.85
2011/7/10	1.31
2011/7/17	0.92
2011/7/24	0.92
2011/7/31	1.52
2011/8/7	0.94
2011/8/14	0.87
2011/8/21	0.99
2011/8/28	0.89
2011/9/4	0.83
2011/9/11	0.55
2011/9/18	0.79
2011/9/25	0.45
2011/10/2	0.66
2011/10/9	0.79
2011/10/16	0.61
2011/10/23	0.9
2011/10/30	0.8
2011/11/6	0.93
2011/11/13	1.25
2011/11/20	0.79
2011/11/27	0.99
2011/12/4	1.52
2011/12/11	0.98
2011/12/18	1.37
2011/12/25	1.04
2012/1/1	0.93
2012/1/8	1.14
2012/1/15	0.96
2012/1/22	0.76
2012/1/29	0.68
2012/2/5	0.58
2012/2/12	0.51
2012/2/19	0.51
2012/2/26	0.66
2012/3/4	0.71
2012/3/11	0.8
2012/3/18	0.79
2012/3/25	0.6
2012/4/1	1.23
2012/4/8	0.7
2012/4/15	0.71
2012/4/22	0.6
2012/4/29	0.61
2012/5/6	0.47
2012/5/13	0.63
2012/5/20	0.78
2012/5/27	0.58
2012/6/3	0.83
2012/6/10	0.74
2012/6/17	0.82
2012/6/24	1.01
2012/7/1	0.88
2012/7/8	1.07
2012/7/15	0.99
2012/7/22	0.89
2012/7/29	0.71
2012/8/5	0.66
2012/8/12	0.55
2012/8/19	0.46
2012/8/26	0.43
2012/9/2	0.4
2012/9/9	0.25
2012/9/16	0.31
2012/9/23	0.3
2012/9/30	0.22
2012/10/7	0.3
2012/10/14	0.26
2012/10/21	0.27
2012/10/28	0.35
2012/11/4	0.24
2012/11/11	0.19
2012/11/18	0.21
2012/11/25	0.16
2012/12/2	0.2
2012/12/9	0.16
2012/12/16	0.19
2012/12/23	0.17
2012/12/30	0.18
2013/1/6	0.08
2013/1/13	0.26
2013/1/20	0.22
2013/1/27	0.21
2013/2/3	0.16
2013/2/10	0.06
2013/2/17	0.15
2013/2/24	0.22
2013/3/3	0.12
2013/3/10	0.24
2013/3/17	0.2
2013/3/24	0.04
2013/3/31	0.12
2013/4/7	0.18
2013/4/14	0.18
2013/4/21	0.18
2013/4/28	0.13
2013/5/5	0.12
2013/5/12	0.16
2013/5/19	0.27
2013/5/26	0.19
2013/6/2	0.28
2013/6/9	0.2
2013/6/16	0.16
2013/6/23	0.22
2013/6/30	0.3
2013/7/7	0.22
2013/7/14	0.21
2013/7/21	0.18
2013/7/28	0.13
2013/8/4	0.08
2013/8/11	0.1
2013/8/18	0.09
2013/8/25	0.03
2013/9/1	0.06
2013/9/8	0.09
2013/9/15	0.12
2013/9/22	0.12
2013/9/29	0.13
2013/10/6	0.09
2013/10/13	0.09
2013/10/20	0.11
2013/10/27	0.11
2013/11/3	0.1
2013/11/10	0.15
2013/11/17	0.01
2013/11/24	0.07
2013/12/1	0.13
2013/12/8	0.1
2013/12/15	0.1
2013/12/22	0.09
2013/12/29	0.08
2014/1/5	0.08
2014/1/12	0.17
2014/1/19	0.07
2014/1/26	0.08
2014/2/2	0.16
2014/2/9	0.07
2014/2/16	0.07
2014/2/23	0.09
2014/3/2	0.15
2014/3/9	0.11
2014/3/16	0.18
2014/3/23	0.11
2014/3/30	0.13
2014/4/6	0.15
2014/4/13	0.22
2014/4/20	0.27
2014/4/27	0.1
2014/5/4	0.17
2014/5/11	0.22
2014/5/18	0.25
2014/5/25	0.21
2014/6/1	0.28
2014/6/8	0.13
2014/6/15	0.17
2014/6/22	0.22
2014/6/29	0.31
2014/7/6	0.31
2014/7/13	0.24
2014/7/20	0.3
2014/7/27	0.3
2014/8/3	0.13
2014/8/10	0.17
2014/8/17	0.2
2014/8/24	0.19
2014/8/31	0.18
2014/9/7	0.13
2014/9/14	0.17
2014/9/21	0.09
2014/9/28	0.24
2014/10/5	0.16
2014/10/12	0.15
2014/10/19	0.21
2014/10/26	0.1
2014/11/2	0.1
2014/11/9	0.19
2014/11/16	0.16
2014/11/23	0.16
2014/11/30	0.2
2014/12/7	0.16
2014/12/14	0.08
2014/12/21	0.06
2014/12/28	0.07
2015/1/4	0.46
2015/1/11	0.07
2015/1/18	0.11
2015/1/25	0.09
2015/2/1	0.1
2015/2/8	0.05
2015/2/15	0.06
2015/2/22	0.07
2015/3/1	0.04
2015/3/8	0.04
2015/3/15	0.1
2015/3/22	0.13
2015/3/29	0.1
2015/4/5	0.17
2015/4/12	0.18
2015/4/19	0.08
2015/4/26	0.13
2015/5/3	0.18
2015/5/10	0.13
2015/5/17	0.21
2015/5/24	0.22
2015/5/31	0.21
2015/6/7	0.25
2015/6/14	0.21
2015/6/21	0.22
2015/6/28	0.28
2015/7/5	0.34
2015/7/12	0.4
2015/7/19	0.38
2015/7/26	0.37
2015/8/2	0.45
2015/8/9	0.36
2015/8/16	0.35
2015/8/23	0.17
2015/8/30	0.52
2015/9/6	0.62
2015/9/13	0.49
2015/9/20	0.73
2015/9/27	0.72
2015/10/4	0.45
2015/10/11	0.58
2015/10/18	0.93
2015/10/25	0.74
2015/11/1	0.55
2015/11/8	0.9
2015/11/15	0.87
2015/11/22	0.85
2015/11/29	1.17
2015/12/6	0.94
2015/12/13	1.33
2015/12/20	1.39
2015/12/27	1.04
2016/1/3	0.71
2016/1/10	1.47
2016/1/17	1.16
2016/1/24	0.83
2016/1/31	0.66
2016/2/7	0.7
2016/2/14	0.73
2016/2/21	0.84
2016/2/28	0.87
2016/3/6	0.65
2016/3/13	1
2016/3/20	0.89
2016/3/27	0.75
2016/4/3	0.93
2016/4/10	0.81
2016/4/17	0.83
2016/4/24	0.72
2016/5/1	0.72
2016/5/8	0.66
2016/5/15	0.57
2016/5/22	1.01
2016/5/29	0.61
2016/6/5	0.97
2016/6/12	0.96
2016/6/19	0.96
2016/6/26	1.1
2016/7/3	0.75
2016/7/10	1
2016/7/17	0.9
2016/7/24	0.79
2016/7/31	0.81
2016/8/7	0.75
2016/8/14	0.49
2016/8/21	0.48
2016/8/28	0.9
2016/9/4	0.57
2016/9/11	0.75
2016/9/18	0.81
2016/9/25	0.6
2016/10/2	1.1
2016/10/9	0.79
2016/10/16	0.73
2016/10/23	1.01
2016/10/30	0.69
2016/11/6	0.83
2016/11/13	0.8
2016/11/20	0.6
2016/11/27	0.87
2016/12/4	0.6
2016/12/11	0.72
2016/12/18	0.74
2016/12/25	0.84
2017/1/1	0.37
2017/1/8	0.67
2017/1/15	0.56
2017/1/22	0.29
2017/1/29	0.36
2017/2/5	0.39
2017/2/12	0.27
2017/2/19	0.45
2017/2/26	0.43
2017/3/5	0.33
2017/3/12	0.31
2017/3/19	0.53
2017/3/26	0.3
2017/4/2	0.36
2017/4/9	0.61
2017/4/16	0.33
2017/4/23	0.37
2017/4/30	0.3
2017/5/7	0.21
2017/5/14	0.48
2017/5/21	0.49
2017/5/28	0.39
2017/6/4	0.42
2017/6/11	0.39
2017/6/18	0.56
2017/6/25	0.44
2017/7/2	0.44
2017/7/9	0.45
2017/7/16	0.43
2017/7/23	0.3
2017/7/30	0.42
2017/8/6	0.48
2017/8/13	0.45
2017/8/20	0.31
2017/8/27	0.25
2017/9/3	0.26
2017/9/10	0.42
2017/9/17	0.43
2017/9/24	0.26
2017/10/1	0.46
2017/10/8	0.33
2017/10/15	0.19
2017/10/22	0.44
2017/10/29	0.37
2017/11/5	0.49
2017/11/12	0.35
2017/11/19	0.33
2017/11/26	0.4
2017/12/3	0.39
2017/12/10	0.45
2017/12/17	0.62
2017/12/24	0.21
2017/12/31	0.45
2018/1/7	0.21
2018/1/14	0.47
2018/1/21	0.24
2018/1/28	0.2
2018/2/4	0.28
2018/2/11	0.17
2018/2/18	0.24
2018/2/25	0.31
2018/3/4	0.25
2018/3/11	0.25
2018/3/18	0.28
2018/3/25	0.16
2018/4/1	0.21
2018/4/8	0.21
2018/4/15	0.31
2018/4/22	0.28
2018/4/29	0.24
2018/5/6	0.28
2018/5/13	0.44
2018/5/20	0.24
2018/5/27	0.22
2018/6/3	0.28
2018/6/10	0.21
2018/6/17	0.31
2018/6/24	0.26
2018/7/1	0.36
2018/7/8	0.34
2018/7/15	0.35
2018/7/22	0.31
2018/7/29	0.65
2018/8/5	0.16
2018/8/12	0.18
2018/8/19	0.26
2018/8/26	0.22
2018/9/2	0.24
2018/9/9	0.2
2018/9/16	0.19
2018/9/23	0.28
2018/9/30	0.22
2018/10/7	0.16
2018/10/14	0.17
2018/10/21	0.28
2018/10/28	0.22
2018/11/4	0.16
2018/11/11	0.24
2018/11/18	0.08
2018/11/25	0.21
2018/12/2	0.21
2018/12/9	0.16
2018/12/16	0.17
2018/12/23	0.12
2018/12/30	0.18
2019/1/6	0.09
2019/1/13	0.18
2019/1/20	0.18
2019/1/27	0.13
2019/2/3	0.13
2019/2/10	0.11
2019/2/17	0.02
2019/2/24	0.11
2019/3/3	0.06
2019/3/10	0.1
2019/3/17	0.07
2019/3/24	0.1
2019/3/31	0.07
2019/4/7	0.06
2019/4/14	0.04
2019/4/21	0.1
2019/4/28	0.06
2019/5/5	0
2019/5/12	0.18
2019/5/19	0.26
2019/5/26	0.09
2019/6/2	0.13
2019/6/9	0.13
2019/6/16	0.15
2019/6/23	0.19
2019/6/30	0.09
2019/7/7	0.16
2019/7/14	0.18
2019/7/21	0.09
2019/7/28	0.13
2019/8/4	0.1
2019/8/11	0.08
2019/8/18	0.07
2019/8/25	0.08
2019/9/1	0.13
2019/9/8	0.11
2019/9/15	0.09
2019/9/22	0.12
2019/9/29	0.1
2019/10/6	0.06
2019/10/13	0.04
2019/10/20	0.13
2019/10/27	0.03
2019/11/3	0.08
2019/11/10	0.1
2019/11/17	0.1
2019/11/24	0.01
2019/12/1	0.06
2019/12/8	0.06
2019/12/15	0.06
2019/12/22	0.08
2019/12/29	0.09
2020/1/5	0.02
2020/1/12	0.08
2020/1/19	0.07
2020/1/26	0.02
2020/2/2	0.02
2020/2/9	0.09
2020/2/16	0.09
2020/2/23	0.08
2020/3/1	0.08
2020/3/8	0.06
2020/3/15	0.03
2020/3/22	0.03
2020/3/29	0.02
2020/4/5	0.02
2020/4/12	0.03
2020/4/19	0.07
2020/4/26	0.03
2020/5/3	0.01
2020/5/10	0.03
2020/5/17	0.04
2020/5/24	0.04
2020/5/31	0.03
2020/6/7	0.02
2020/6/14	0.06
2020/6/21	0.04
2020/6/28	0.1
2020/7/5	0.09
2020/7/12	0.12
2020/7/19	0.08
2020/7/26	0.07
2020/8/2	0.1
2020/8/9	0.01
2020/8/16	0.01
2020/8/23	0.09
2020/8/30	0.04
2020/9/6	0.06
2020/9/13	0.12
2020/9/20	0.06
2020/9/27	0.03
2020/10/4	0.06
2020/10/11	0.08
2020/10/18	0.03
2020/10/25	0.07
2020/11/1	0.07
2020/11/8	0.07
2020/11/15	0.06
2020/11/22	0.02
2020/11/29	0.04
2020/12/6	0.02
2020/12/13	0.07
2020/12/20	0.02
2020/12/27	0.06
2021/1/3	0.01
