# Supplementary material for: Associations between Meteorological Factors and Reported Mumps Cases from 1999 to 2020 in Japan
Source: Epidemiologia (Basel). 2021 Apr 2;2(2):162–78. doi: 10.3390/epidemiologia2020013 (PMC9620933; doi:10.3390/epidemiologia2020013)
Supplement: Supplementary file 1 [file epidemiologia-02-00013-s001.zip › Dataset_S1/23_MUMPS_Aichi.txt]

1999/4/11	0.63
1999/4/18	0.57
1999/4/25	0.45
1999/5/2	0.51
1999/5/9	0.51
1999/5/16	0.51
1999/5/23	0.51
1999/5/30	0.41
1999/6/6	0.42
1999/6/13	0.41
1999/6/20	0.36
1999/6/27	0.41
1999/7/4	0.4
1999/7/11	0.4
1999/7/18	0.44
1999/7/25	0.35
1999/8/1	0.38
1999/8/8	0.45
1999/8/15	0.37
1999/8/22	0.31
1999/8/29	0.37
1999/9/5	0.34
1999/9/12	0.41
1999/9/19	0.36
1999/9/26	0.31
1999/10/3	0.41
1999/10/10	0.44
1999/10/17	0.41
1999/10/24	0.39
1999/10/31	0.53
1999/11/7	0.49
1999/11/14	0.42
1999/11/21	0.41
1999/11/28	0.48
1999/12/5	0.49
1999/12/12	0.59
1999/12/19	0.46
1999/12/26	0.37
2000/1/2	0.34
2000/1/9	0.66
2000/1/16	0.5
2000/1/23	0.36
2000/1/30	0.34
2000/2/6	0.34
2000/2/13	0.25
2000/2/20	0.29
2000/2/27	0.34
2000/3/5	0.26
2000/3/12	0.38
2000/3/19	0.51
2000/3/26	0.54
2000/4/2	0.41
2000/4/9	0.39
2000/4/16	0.48
2000/4/23	0.55
2000/4/30	0.47
2000/5/7	0.68
2000/5/14	0.7
2000/5/21	0.79
2000/5/28	0.81
2000/6/4	0.82
2000/6/11	0.96
2000/6/18	1.07
2000/6/25	0.77
2000/7/2	1.15
2000/7/9	1.14
2000/7/16	1.11
2000/7/23	1.11
2000/7/30	1.21
2000/8/6	1.05
2000/8/13	0.84
2000/8/20	0.84
2000/8/27	0.78
2000/9/3	0.77
2000/9/10	0.87
2000/9/17	0.9
2000/9/24	0.69
2000/10/1	1.01
2000/10/8	1.08
2000/10/15	0.59
2000/10/22	1.37
2000/10/29	0.89
2000/11/5	0.77
2000/11/12	1.62
2000/11/19	1.23
2000/11/26	1.24
2000/12/3	1.35
2000/12/10	1.26
2000/12/17	1.34
2000/12/24	1.19
2000/12/31	1.21
2001/1/7	1.27
2001/1/14	1.79
2001/1/21	1.09
2001/1/28	1.08
2001/2/4	1.29
2001/2/11	1.09
2001/2/18	1.27
2001/2/25	1.34
2001/3/4	1.66
2001/3/11	1.46
2001/3/18	1.63
2001/3/25	1.57
2001/4/1	1.44
2001/4/8	1.58
2001/4/15	1.48
2001/4/22	1.13
2001/4/29	1.21
2001/5/6	1.01
2001/5/13	1.85
2001/5/20	1.77
2001/5/27	1.54
2001/6/3	1.99
2001/6/10	1.62
2001/6/17	1.95
2001/6/24	2.15
2001/7/1	1.98
2001/7/8	2.32
2001/7/15	2.14
2001/7/22	1.88
2001/7/29	2.14
2001/8/5	1.97
2001/8/12	1.86
2001/8/19	1.73
2001/8/26	1.69
2001/9/2	1.43
2001/9/9	0.99
2001/9/16	1.19
2001/9/23	1.31
2001/9/30	1.27
2001/10/7	1.35
2001/10/14	1.04
2001/10/21	1.4
2001/10/28	1.41
2001/11/4	1.1
2001/11/11	1.66
2001/11/18	1.25
2001/11/25	1.28
2001/12/2	1.45
2001/12/9	1.42
2001/12/16	1.33
2001/12/23	1.6
2001/12/30	1.33
2002/1/6	0.72
2002/1/13	1.6
2002/1/20	1.05
2002/1/27	0.92
2002/2/3	1.15
2002/2/10	0.98
2002/2/17	0.78
2002/2/24	1.2
2002/3/3	0.94
2002/3/10	1.22
2002/3/17	1.26
2002/3/24	1.09
2002/3/31	1.35
2002/4/7	1.13
2002/4/14	1.31
2002/4/21	1.04
2002/4/28	1.01
2002/5/5	0.83
2002/5/12	1.12
2002/5/19	1.08
2002/5/26	1.13
2002/6/2	1.4
2002/6/9	1.23
2002/6/16	1.12
2002/6/23	1.14
2002/6/30	0.94
2002/7/7	0.98
2002/7/14	0.95
2002/7/21	0.89
2002/7/28	0.96
2002/8/4	0.67
2002/8/11	0.71
2002/8/18	0.68
2002/8/25	0.57
2002/9/1	0.64
2002/9/8	0.44
2002/9/15	0.46
2002/9/22	0.46
2002/9/29	0.4
2002/10/6	0.53
2002/10/13	0.52
2002/10/20	0.42
2002/10/27	0.53
2002/11/3	0.45
2002/11/10	0.37
2002/11/17	0.52
2002/11/24	0.41
2002/12/1	0.64
2002/12/8	0.44
2002/12/15	0.51
2002/12/22	0.66
2002/12/29	0.57
2003/1/5	0.31
2003/1/12	0.75
2003/1/19	0.43
2003/1/26	0.44
2003/2/2	0.46
2003/2/9	0.3
2003/2/16	0.39
2003/2/23	0.48
2003/3/2	0.48
2003/3/9	0.43
2003/3/16	0.57
2003/3/23	0.48
2003/3/30	0.63
2003/4/6	0.6
2003/4/13	0.58
2003/4/20	0.56
2003/4/27	0.58
2003/5/4	0.63
2003/5/11	0.56
2003/5/18	0.69
2003/5/25	0.81
2003/6/1	0.76
2003/6/8	0.85
2003/6/15	0.86
2003/6/22	0.78
2003/6/29	0.66
2003/7/6	0.8
2003/7/13	0.9
2003/7/20	0.91
2003/7/27	0.86
2003/8/3	0.92
2003/8/10	0.78
2003/8/17	0.75
2003/8/24	0.89
2003/8/31	0.59
2003/9/7	0.51
2003/9/14	0.63
2003/9/21	0.43
2003/9/28	0.56
2003/10/5	0.45
2003/10/12	0.58
2003/10/19	0.61
2003/10/26	0.59
2003/11/2	0.76
2003/11/9	0.52
2003/11/16	0.84
2003/11/23	0.76
2003/11/30	0.69
2003/12/7	0.98
2003/12/14	0.92
2003/12/21	0.91
2003/12/28	0.89
2004/1/4	0.34
2004/1/11	1.25
2004/1/18	0.62
2004/1/25	0.56
2004/2/1	0.8
2004/2/8	0.67
2004/2/15	0.68
2004/2/22	1.04
2004/2/29	0.86
2004/3/7	0.79
2004/3/14	0.86
2004/3/21	0.77
2004/3/28	1.2
2004/4/4	1.05
2004/4/11	0.99
2004/4/18	1.21
2004/4/25	0.91
2004/5/2	0.84
2004/5/9	0.87
2004/5/16	1.12
2004/5/23	1.26
2004/5/30	1.01
2004/6/6	1.25
2004/6/13	1.41
2004/6/20	1.26
2004/6/27	1.38
2004/7/4	1.47
2004/7/11	1.26
2004/7/18	1.65
2004/7/25	1.47
2004/8/1	1.38
2004/8/8	1.64
2004/8/15	1.16
2004/8/22	1.49
2004/8/29	1.3
2004/9/5	1.05
2004/9/12	1.21
2004/9/19	1.01
2004/9/26	0.98
2004/10/3	1.15
2004/10/10	0.91
2004/10/17	1.47
2004/10/24	1.2
2004/10/31	1.04
2004/11/7	0.29
2004/11/14	1.1
2004/11/21	1.1
2004/11/28	1.19
2004/12/5	1.38
2004/12/12	1.24
2004/12/19	1.22
2004/12/26	1.27
2005/1/2	0.88
2005/1/9	1.44
2005/1/16	1.39
2005/1/23	0.88
2005/1/30	0.91
2005/2/6	0.82
2005/2/13	0.87
2005/2/20	0.77
2005/2/27	0.88
2005/3/6	0.8
2005/3/13	0.97
2005/3/20	0.97
2005/3/27	0.86
2005/4/3	1.27
2005/4/10	1.15
2005/4/17	1.12
2005/4/24	0.85
2005/5/1	0.98
2005/5/8	1.04
2005/5/15	1.01
2005/5/22	1.27
2005/5/29	1.14
2005/6/5	1.37
2005/6/12	1.24
2005/6/19	1.58
2005/6/26	1.54
2005/7/3	1.19
2005/7/10	1.73
2005/7/17	1.66
2005/7/24	1.48
2005/7/31	1.68
2005/8/7	1.38
2005/8/14	1.13
2005/8/21	1.12
2005/8/28	1.11
2005/9/4	0.86
2005/9/11	0.77
2005/9/18	0.79
2005/9/25	0.57
2005/10/2	0.81
2005/10/9	0.7
2005/10/16	0.66
2005/10/23	0.79
2005/10/30	0.85
2005/11/6	0.62
2005/11/13	0.77
2005/11/20	0.68
2005/11/27	0.71
2005/12/4	0.91
2005/12/11	0.82
2005/12/18	0.91
2005/12/25	0.93
2006/1/1	0.67
2006/1/8	1.09
2006/1/15	1.23
2006/1/22	0.63
2006/1/29	0.6
2006/2/5	0.71
2006/2/12	0.66
2006/2/19	0.76
2006/2/26	0.82
2006/3/5	0.91
2006/3/12	1.16
2006/3/19	1.18
2006/3/26	1.08
2006/4/2	1.26
2006/4/9	1.09
2006/4/16	0.82
2006/4/23	1.02
2006/4/30	0.85
2006/5/7	0.65
2006/5/14	0.82
2006/5/21	1.01
2006/5/28	0.79
2006/6/4	1.05
2006/6/11	1.22
2006/6/18	0.93
2006/6/25	1.05
2006/7/2	0.96
2006/7/9	0.99
2006/7/16	1.09
2006/7/23	1.15
2006/7/30	0.9
2006/8/6	1.16
2006/8/13	0.95
2006/8/20	0.79
2006/8/27	0.84
2006/9/3	0.64
2006/9/10	0.55
2006/9/17	0.77
2006/9/24	0.62
2006/10/1	1.01
2006/10/8	0.77
2006/10/15	0.69
2006/10/22	0.9
2006/10/29	0.74
2006/11/5	0.76
2006/11/12	0.66
2006/11/19	0.58
2006/11/26	0.59
2006/12/3	0.66
2006/12/10	0.61
2006/12/17	0.69
2006/12/24	0.66
2006/12/31	0.55
2007/1/7	0.44
2007/1/14	0.56
2007/1/21	0.45
2007/1/28	0.37
2007/2/4	0.4
2007/2/11	0.33
2007/2/18	0.31
2007/2/25	0.43
2007/3/4	0.43
2007/3/11	0.44
2007/3/18	0.42
2007/3/25	0.34
2007/4/1	0.41
2007/4/8	0.28
2007/4/15	0.37
2007/4/22	0.32
2007/4/29	0.29
2007/5/6	0.17
2007/5/13	0.44
2007/5/20	0.37
2007/5/27	0.35
2007/6/3	0.43
2007/6/10	0.36
2007/6/17	0.35
2007/6/24	0.51
2007/7/1	0.39
2007/7/8	0.46
2007/7/15	0.46
2007/7/22	0.42
2007/7/29	0.49
2007/8/5	0.48
2007/8/12	0.37
2007/8/19	0.34
2007/8/26	0.43
2007/9/2	0.3
2007/9/9	0.28
2007/9/16	0.35
2007/9/23	0.33
2007/9/30	0.25
2007/10/7	0.3
2007/10/14	0.27
2007/10/21	0.36
2007/10/28	0.22
2007/11/4	0.35
2007/11/11	0.43
2007/11/18	0.35
2007/11/25	0.27
2007/12/2	0.31
2007/12/9	0.32
2007/12/16	0.32
2007/12/23	0.35
2007/12/30	0.38
2008/1/6	0.24
2008/1/13	0.65
2008/1/20	0.29
2008/1/27	0.3
2008/2/3	0.42
2008/2/10	0.29
2008/2/17	0.3
2008/2/24	0.35
2008/3/2	0.36
2008/3/9	0.39
2008/3/16	0.39
2008/3/23	0.38
2008/3/30	0.41
2008/4/6	0.51
2008/4/13	0.46
2008/4/20	0.41
2008/4/27	0.41
2008/5/4	0.45
2008/5/11	0.44
2008/5/18	0.57
2008/5/25	0.57
2008/6/1	0.57
2008/6/8	0.65
2008/6/15	0.46
2008/6/22	0.77
2008/6/29	0.65
2008/7/6	0.63
2008/7/13	0.93
2008/7/20	0.64
2008/7/27	0.73
2008/8/3	0.88
2008/8/10	0.75
2008/8/17	0.5
2008/8/24	0.75
2008/8/31	0.6
2008/9/7	0.6
2008/9/14	0.59
2008/9/21	0.57
2008/9/28	0.58
2008/10/5	0.62
2008/10/12	0.69
2008/10/19	0.54
2008/10/26	0.82
2008/11/2	0.72
2008/11/9	0.61
2008/11/16	0.8
2008/11/23	0.51
2008/11/30	0.73
2008/12/7	0.61
2008/12/14	0.8
2008/12/21	0.88
2008/12/28	0.62
2009/1/4	0.32
2009/1/11	1.04
2009/1/18	0.41
2009/1/25	0.5
2009/2/1	0.51
2009/2/8	0.55
2009/2/15	0.66
2009/2/22	0.71
2009/3/1	0.66
2009/3/8	0.77
2009/3/15	0.64
2009/3/22	0.67
2009/3/29	0.75
2009/4/5	0.73
2009/4/12	0.64
2009/4/19	0.75
2009/4/26	0.53
2009/5/3	0.46
2009/5/10	0.55
2009/5/17	0.49
2009/5/24	0.61
2009/5/31	0.65
2009/6/7	0.79
2009/6/14	0.73
2009/6/21	0.81
2009/6/28	0.77
2009/7/5	0.89
2009/7/12	0.69
2009/7/19	0.95
2009/7/26	0.71
2009/8/2	0.91
2009/8/9	0.74
2009/8/16	0.54
2009/8/23	0.71
2009/8/30	0.57
2009/9/6	0.43
2009/9/13	0.54
2009/9/20	0.35
2009/9/27	0.34
2009/10/4	0.44
2009/10/11	0.38
2009/10/18	0.34
2009/10/25	0.41
2009/11/1	0.31
2009/11/8	0.31
2009/11/15	0.29
2009/11/22	0.22
2009/11/29	0.35
2009/12/6	0.3
2009/12/13	0.26
2009/12/20	0.28
2009/12/27	0.22
2010/1/3	0.16
2010/1/10	0.58
2010/1/17	0.37
2010/1/24	0.23
2010/1/31	0.38
2010/2/7	0.33
2010/2/14	0.37
2010/2/21	0.54
2010/2/28	0.36
2010/3/7	0.58
2010/3/14	0.56
2010/3/21	0.49
2010/3/28	0.74
2010/4/4	0.47
2010/4/11	0.54
2010/4/18	0.7
2010/4/25	0.53
2010/5/2	0.51
2010/5/9	0.57
2010/5/16	0.82
2010/5/23	0.92
2010/5/30	0.63
2010/6/6	1.04
2010/6/13	0.73
2010/6/20	0.83
2010/6/27	0.76
2010/7/4	0.77
2010/7/11	0.87
2010/7/18	0.82
2010/7/25	0.62
2010/8/1	0.71
2010/8/8	0.72
2010/8/15	0.56
2010/8/22	0.72
2010/8/29	0.65
2010/9/5	0.69
2010/9/12	0.57
2010/9/19	0.75
2010/9/26	0.59
2010/10/3	0.69
2010/10/10	0.57
2010/10/17	0.59
2010/10/24	0.56
2010/10/31	0.64
2010/11/7	0.7
2010/11/14	0.55
2010/11/21	0.54
2010/11/28	0.64
2010/12/5	0.47
2010/12/12	0.58
2010/12/19	0.49
2010/12/26	0.61
2011/1/2	0.32
2011/1/9	0.84
2011/1/16	0.62
2011/1/23	0.35
2011/1/30	0.46
2011/2/6	0.42
2011/2/13	0.41
2011/2/20	0.46
2011/2/27	0.41
2011/3/6	0.42
2011/3/13	0.38
2011/3/20	0.51
2011/3/27	0.5
2011/4/3	0.4
2011/4/10	0.33
2011/4/17	0.42
2011/4/24	0.46
2011/5/1	0.4
2011/5/8	0.4
2011/5/15	0.44
2011/5/22	0.44
2011/5/29	0.46
2011/6/5	0.56
2011/6/12	0.42
2011/6/19	0.56
2011/6/26	0.53
2011/7/3	0.57
2011/7/10	0.55
2011/7/17	0.44
2011/7/24	0.36
2011/7/31	0.49
2011/8/7	0.4
2011/8/14	0.4
2011/8/21	0.39
2011/8/28	0.37
2011/9/4	0.31
2011/9/11	0.36
2011/9/18	0.33
2011/9/25	0.31
2011/10/2	0.34
2011/10/9	0.36
2011/10/16	0.36
2011/10/23	0.42
2011/10/30	0.42
2011/11/6	0.32
2011/11/13	0.34
2011/11/20	0.41
2011/11/27	0.37
2011/12/4	0.44
2011/12/11	0.4
2011/12/18	0.44
2011/12/25	0.44
2012/1/1	0.37
2012/1/8	0.32
2012/1/15	0.55
2012/1/22	0.39
2012/1/29	0.34
2012/2/5	0.41
2012/2/12	0.3
2012/2/19	0.45
2012/2/26	0.38
2012/3/4	0.46
2012/3/11	0.46
2012/3/18	0.56
2012/3/25	0.44
2012/4/1	0.59
2012/4/8	0.46
2012/4/15	0.56
2012/4/22	0.51
2012/4/29	0.51
2012/5/6	0.35
2012/5/13	0.65
2012/5/20	0.6
2012/5/27	0.5
2012/6/3	0.73
2012/6/10	0.6
2012/6/17	0.6
2012/6/24	0.67
2012/7/1	0.55
2012/7/8	0.55
2012/7/15	0.76
2012/7/22	0.75
2012/7/29	0.65
2012/8/5	0.52
2012/8/12	0.64
2012/8/19	0.57
2012/8/26	0.54
2012/9/2	0.66
2012/9/9	0.41
2012/9/16	0.66
2012/9/23	0.46
2012/9/30	0.42
2012/10/7	0.52
2012/10/14	0.44
2012/10/21	0.41
2012/10/28	0.42
2012/11/4	0.42
2012/11/11	0.4
2012/11/18	0.35
2012/11/25	0.29
2012/12/2	0.42
2012/12/9	0.34
2012/12/16	0.33
2012/12/23	0.38
2012/12/30	0.37
2013/1/6	0.2
2013/1/13	0.45
2013/1/20	0.35
2013/1/27	0.3
2013/2/3	0.37
2013/2/10	0.23
2013/2/17	0.26
2013/2/24	0.24
2013/3/3	0.2
2013/3/10	0.22
2013/3/17	0.19
2013/3/24	0.22
2013/3/31	0.28
2013/4/7	0.25
2013/4/14	0.2
2013/4/21	0.26
2013/4/28	0.22
2013/5/5	0.24
2013/5/12	0.29
2013/5/19	0.29
2013/5/26	0.34
2013/6/2	0.4
2013/6/9	0.33
2013/6/16	0.25
2013/6/23	0.33
2013/6/30	0.32
2013/7/7	0.39
2013/7/14	0.46
2013/7/21	0.27
2013/7/28	0.33
2013/8/4	0.34
2013/8/11	0.25
2013/8/18	0.2
2013/8/25	0.23
2013/9/1	0.24
2013/9/8	0.21
2013/9/15	0.27
2013/9/22	0.22
2013/9/29	0.29
2013/10/6	0.23
2013/10/13	0.31
2013/10/20	0.23
2013/10/27	0.35
2013/11/3	0.3
2013/11/10	0.22
2013/11/17	0.4
2013/11/24	0.26
2013/12/1	0.43
2013/12/8	0.35
2013/12/15	0.44
2013/12/22	0.41
2013/12/29	0.31
2014/1/5	0.16
2014/1/12	0.52
2014/1/19	0.35
2014/1/26	0.24
2014/2/2	0.29
2014/2/9	0.35
2014/2/16	0.28
2014/2/23	0.35
2014/3/2	0.29
2014/3/9	0.41
2014/3/16	0.27
2014/3/23	0.25
2014/3/30	0.42
2014/4/6	0.34
2014/4/13	0.41
2014/4/20	0.34
2014/4/27	0.23
2014/5/4	0.3
2014/5/11	0.22
2014/5/18	0.39
2014/5/25	0.31
2014/6/1	0.39
2014/6/8	0.41
2014/6/15	0.28
2014/6/22	0.34
2014/6/29	0.33
2014/7/6	0.4
2014/7/13	0.36
2014/7/20	0.34
2014/7/27	0.35
2014/8/3	0.27
2014/8/10	0.38
2014/8/17	0.18
2014/8/24	0.33
2014/8/31	0.2
2014/9/7	0.19
2014/9/14	0.31
2014/9/21	0.18
2014/9/28	0.35
2014/10/5	0.19
2014/10/12	0.19
2014/10/19	0.19
2014/10/26	0.15
2014/11/2	0.16
2014/11/9	0.15
2014/11/16	0.14
2014/11/23	0.17
2014/11/30	0.2
2014/12/7	0.21
2014/12/14	0.24
2014/12/21	0.24
2014/12/28	0.24
2015/1/4	0.09
2015/1/11	0.31
2015/1/18	0.13
2015/1/25	0.2
2015/2/1	0.25
2015/2/8	0.12
2015/2/15	0.22
2015/2/22	0.17
2015/3/1	0.19
2015/3/8	0.22
2015/3/15	0.15
2015/3/22	0.29
2015/3/29	0.18
2015/4/5	0.21
2015/4/12	0.27
2015/4/19	0.22
2015/4/26	0.27
2015/5/3	0.34
2015/5/10	0.27
2015/5/17	0.41
2015/5/24	0.34
2015/5/31	0.35
2015/6/7	0.4
2015/6/14	0.3
2015/6/21	0.36
2015/6/28	0.5
2015/7/5	0.39
2015/7/12	0.4
2015/7/19	0.36
2015/7/26	0.43
2015/8/2	0.48
2015/8/9	0.35
2015/8/16	0.33
2015/8/23	0.36
2015/8/30	0.36
2015/9/6	0.24
2015/9/13	0.34
2015/9/20	0.27
2015/9/27	0.2
2015/10/4	0.28
2015/10/11	0.28
2015/10/18	0.22
2015/10/25	0.4
2015/11/1	0.28
2015/11/8	0.24
2015/11/15	0.27
2015/11/22	0.25
2015/11/29	0.28
2015/12/6	0.28
2015/12/13	0.44
2015/12/20	0.48
2015/12/27	0.28
2016/1/3	0.23
2016/1/10	0.54
2016/1/17	0.37
2016/1/24	0.29
2016/1/31	0.4
2016/2/7	0.24
2016/2/14	0.22
2016/2/21	0.38
2016/2/28	0.33
2016/3/6	0.33
2016/3/13	0.41
2016/3/20	0.35
2016/3/27	0.43
2016/4/3	0.46
2016/4/10	0.41
2016/4/17	0.49
2016/4/24	0.43
2016/5/1	0.49
2016/5/8	0.6
2016/5/15	0.63
2016/5/22	0.64
2016/5/29	0.6
2016/6/5	0.7
2016/6/12	0.7
2016/6/19	0.52
2016/6/26	0.61
2016/7/3	0.62
2016/7/10	0.68
2016/7/17	0.71
2016/7/24	0.83
2016/7/31	0.74
2016/8/7	0.88
2016/8/14	0.75
2016/8/21	0.66
2016/8/28	0.93
2016/9/4	0.67
2016/9/11	0.85
2016/9/18	0.7
2016/9/25	0.54
2016/10/2	0.94
2016/10/9	0.62
2016/10/16	0.72
2016/10/23	0.7
2016/10/30	0.5
2016/11/6	0.6
2016/11/13	0.59
2016/11/20	0.48
2016/11/27	0.53
2016/12/4	0.49
2016/12/11	0.41
2016/12/18	0.31
2016/12/25	0.4
2017/1/1	0.23
2017/1/8	0.42
2017/1/15	0.4
2017/1/22	0.27
2017/1/29	0.39
2017/2/5	0.31
2017/2/12	0.21
2017/2/19	0.33
2017/2/26	0.23
2017/3/5	0.31
2017/3/12	0.33
2017/3/19	0.3
2017/3/26	0.35
2017/4/2	0.25
2017/4/9	0.24
2017/4/16	0.3
2017/4/23	0.32
2017/4/30	0.29
2017/5/7	0.24
2017/5/14	0.29
2017/5/21	0.35
2017/5/28	0.37
2017/6/4	0.27
2017/6/11	0.31
2017/6/18	0.3
2017/6/25	0.29
2017/7/2	0.27
2017/7/9	0.27
2017/7/16	0.32
2017/7/23	0.25
2017/7/30	0.28
2017/8/6	0.34
2017/8/13	0.18
2017/8/20	0.15
2017/8/27	0.33
2017/9/3	0.26
2017/9/10	0.25
2017/9/17	0.25
2017/9/24	0.2
2017/10/1	0.19
2017/10/8	0.2
2017/10/15	0.24
2017/10/22	0.16
2017/10/29	0.16
2017/11/5	0.16
2017/11/12	0.29
2017/11/19	0.19
2017/11/26	0.21
2017/12/3	0.14
2017/12/10	0.24
2017/12/17	0.15
2017/12/24	0.19
2017/12/31	0.13
2018/1/7	0.13
2018/1/14	0.19
2018/1/21	0.14
2018/1/28	0.1
2018/2/4	0.15
2018/2/11	0.11
2018/2/18	0.1
2018/2/25	0.15
2018/3/4	0.1
2018/3/11	0.1
2018/3/18	0.1
2018/3/25	0.15
2018/4/1	0.1
2018/4/8	0.08
2018/4/15	0.08
2018/4/22	0.08
2018/4/29	0.07
2018/5/6	0.05
2018/5/13	0.19
2018/5/20	0.15
2018/5/27	0.14
2018/6/3	0.15
2018/6/10	0.11
2018/6/17	0.16
2018/6/24	0.15
2018/7/1	0.12
2018/7/8	0.16
2018/7/15	0.12
2018/7/22	0.12
2018/7/29	0.12
2018/8/5	0.11
2018/8/12	0.08
2018/8/19	0.04
2018/8/26	0.11
2018/9/2	0.08
2018/9/9	0.07
2018/9/16	0.07
2018/9/23	0.06
2018/9/30	0.07
2018/10/7	0.07
2018/10/14	0.04
2018/10/21	0.07
2018/10/28	0.05
2018/11/4	0.08
2018/11/11	0.11
2018/11/18	0.04
2018/11/25	0.08
2018/12/2	0.07
2018/12/9	0.04
2018/12/16	0.07
2018/12/23	0.05
2018/12/30	0.05
2019/1/6	0.02
2019/1/13	0.05
2019/1/20	0.04
2019/1/27	0.03
2019/2/3	0.06
2019/2/10	0.04
2019/2/17	0.09
2019/2/24	0.06
2019/3/3	0.06
2019/3/10	0.05
2019/3/17	0.08
2019/3/24	0.07
2019/3/31	0.02
2019/4/7	0.09
2019/4/14	0.05
2019/4/21	0.08
2019/4/28	0.04
2019/5/5	0.03
2019/5/12	0.05
2019/5/19	0.08
2019/5/26	0.17
2019/6/2	0.13
2019/6/9	0.12
2019/6/16	0.1
2019/6/23	0.1
2019/6/30	0.1
2019/7/7	0.07
2019/7/14	0.09
2019/7/21	0.08
2019/7/28	0.07
2019/8/4	0.02
2019/8/11	0.05
2019/8/18	0.05
2019/8/25	0.06
2019/9/1	0.07
2019/9/8	0.05
2019/9/15	0.05
2019/9/22	0.08
2019/9/29	0.07
2019/10/6	0.06
2019/10/13	0.07
2019/10/20	0.08
2019/10/27	0.03
2019/11/3	0.07
2019/11/10	0.02
2019/11/17	0.04
2019/11/24	0.03
2019/12/1	0.05
2019/12/8	0.04
2019/12/15	0.04
2019/12/22	0.07
2019/12/29	0.03
2020/1/5	0.02
2020/1/12	0.02
2020/1/19	0.02
2020/1/26	0.03
2020/2/2	0.03
2020/2/9	0.04
2020/2/16	0.03
2020/2/23	0.02
2020/3/1	0.04
2020/3/8	0.02
2020/3/15	0.02
2020/3/22	0.03
2020/3/29	0.02
2020/4/5	0.01
2020/4/12	0.03
2020/4/19	0.04
2020/4/26	0.04
2020/5/3	0.02
2020/5/10	0.02
2020/5/17	0.03
2020/5/24	0.04
2020/5/31	0.07
2020/6/7	0.02
2020/6/14	0.08
2020/6/21	0.04
2020/6/28	0.04
2020/7/5	0.04
2020/7/12	0.09
2020/7/19	0.03
2020/7/26	0.02
2020/8/2	0.04
2020/8/9	0.04
2020/8/16	0.02
2020/8/23	0.03
2020/8/30	0.1
2020/9/6	0.04
2020/9/13	0.06
2020/9/20	0.04
2020/9/27	0.02
2020/10/4	0.03
2020/10/11	0.02
2020/10/18	0.05
2020/10/25	0.06
2020/11/1	0.02
2020/11/8	0.01
2020/11/15	0.03
2020/11/22	0.02
2020/11/29	0.03
2020/12/6	0.01
2020/12/13	0.04
2020/12/20	0.03
2020/12/27	0.03
2021/1/3	0.01
