# Supplementary material for: Associations between Meteorological Factors and Reported Mumps Cases from 1999 to 2020 in Japan
Source: Epidemiologia (Basel). 2021 Apr 2;2(2):162–78. doi: 10.3390/epidemiologia2020013 (PMC9620933; doi:10.3390/epidemiologia2020013)
Supplement: Supplementary file 1 [file epidemiologia-02-00013-s001.zip › Dataset_S1/24_MUMPS_Mie.txt]

1135	2
1999/4/11	0.84
1999/4/18	1.36
1999/4/25	0.69
1999/5/2	0.6
1999/5/9	1.11
1999/5/16	0.62
1999/5/23	0.78
1999/5/30	0.76
1999/6/6	0.58
1999/6/13	0.71
1999/6/20	0.91
1999/6/27	0.53
1999/7/4	0.64
1999/7/11	0.58
1999/7/18	0.69
1999/7/25	0.64
1999/8/1	0.69
1999/8/8	0.53
1999/8/15	0.2
1999/8/22	0.64
1999/8/29	0.42
1999/9/5	0.51
1999/9/12	0.42
1999/9/19	0.33
1999/9/26	0.67
1999/10/3	0.58
1999/10/10	0.51
1999/10/17	0.62
1999/10/24	0.6
1999/10/31	0.71
1999/11/7	0.47
1999/11/14	0.49
1999/11/21	0.44
1999/11/28	0.56
1999/12/5	0.91
1999/12/12	0.67
1999/12/19	0.93
1999/12/26	0.93
2000/1/2	0.44
2000/1/9	0.82
2000/1/16	0.76
2000/1/23	0.58
2000/1/30	0.4
2000/2/6	0.62
2000/2/13	0.47
2000/2/20	0.67
2000/2/27	0.82
2000/3/5	0.82
2000/3/12	0.89
2000/3/19	0.84
2000/3/26	1.02
2000/4/2	1
2000/4/9	0.8
2000/4/16	1.22
2000/4/23	1.13
2000/4/30	0.65
2000/5/7	1
2000/5/14	0.98
2000/5/21	1.64
2000/5/28	0.93
2000/6/4	1.33
2000/6/11	1.2
2000/6/18	0.8
2000/6/25	1.02
2000/7/2	1.02
2000/7/9	1.53
2000/7/16	1.31
2000/7/23	1.38
2000/7/30	1
2000/8/6	1.8
2000/8/13	1.31
2000/8/20	1.31
2000/8/27	1.47
2000/9/3	0.98
2000/9/10	1.24
2000/9/17	0.98
2000/9/24	0.51
2000/10/1	1.22
2000/10/8	1.07
2000/10/15	1.09
2000/10/22	1.47
2000/10/29	1.29
2000/11/5	1.62
2000/11/12	2.11
2000/11/19	1.47
2000/11/26	2.04
2000/12/3	1.76
2000/12/10	2.73
2000/12/17	2.22
2000/12/24	2.07
2000/12/31	2.8
2001/1/7	2.7
2001/1/14	2.76
2001/1/21	2.24
2001/1/28	2.05
2001/2/4	1.31
2001/2/11	1.82
2001/2/18	2.22
2001/2/25	2.11
2001/3/4	2.62
2001/3/11	2.22
2001/3/18	2.31
2001/3/25	2.96
2001/4/1	2.62
2001/4/8	3.13
2001/4/15	2.98
2001/4/22	1.93
2001/4/29	2.04
2001/5/6	1.49
2001/5/13	2.71
2001/5/20	2.8
2001/5/27	2.96
2001/6/3	3.33
2001/6/10	2.82
2001/6/17	2.69
2001/6/24	2.49
2001/7/1	2.51
2001/7/8	2.36
2001/7/15	1.76
2001/7/22	1.73
2001/7/29	1.4
2001/8/5	1.89
2001/8/12	1.38
2001/8/19	1.67
2001/8/26	1.82
2001/9/2	1.53
2001/9/9	1.11
2001/9/16	1.4
2001/9/23	1.11
2001/9/30	1.51
2001/10/7	1.56
2001/10/14	1.4
2001/10/21	1.68
2001/10/28	1.25
2001/11/4	1
2001/11/11	2.49
2001/11/18	1.11
2001/11/25	1.84
2001/12/2	2.07
2001/12/9	1.67
2001/12/16	1.67
2001/12/23	2
2001/12/30	1.87
2002/1/6	1.4
2002/1/13	1.87
2002/1/20	1.44
2002/1/27	1.04
2002/2/3	1.22
2002/2/10	0.98
2002/2/17	1.71
2002/2/24	1.6
2002/3/3	1.11
2002/3/10	1.42
2002/3/17	1.2
2002/3/24	1.11
2002/3/31	1.36
2002/4/7	1.11
2002/4/14	1.11
2002/4/21	1.2
2002/4/28	0.98
2002/5/5	1.04
2002/5/12	1.38
2002/5/19	1.47
2002/5/26	1.13
2002/6/2	1.49
2002/6/9	1.58
2002/6/16	1.27
2002/6/23	1.6
2002/6/30	1.29
2002/7/7	1.4
2002/7/14	1.56
2002/7/21	1.2
2002/7/28	0.98
2002/8/4	0.96
2002/8/11	0.87
2002/8/18	0.8
2002/8/25	0.82
2002/9/1	0.38
2002/9/8	0.44
2002/9/15	0.6
2002/9/22	0.49
2002/9/29	0.53
2002/10/6	0.56
2002/10/13	0.51
2002/10/20	0.82
2002/10/27	0.67
2002/11/3	0.67
2002/11/10	0.6
2002/11/17	0.71
2002/11/24	0.73
2002/12/1	0.87
2002/12/8	0.53
2002/12/15	0.36
2002/12/22	0.64
2002/12/29	0.36
2003/1/5	0.24
2003/1/12	0.49
2003/1/19	0.2
2003/1/26	0.4
2003/2/2	0.36
2003/2/9	0.09
2003/2/16	0.31
2003/2/23	0.29
2003/3/2	0.24
2003/3/9	0.31
2003/3/16	0.31
2003/3/23	0.22
2003/3/30	0.31
2003/4/6	0.18
2003/4/13	0.31
2003/4/20	0.51
2003/4/27	0.31
2003/5/4	0.36
2003/5/11	0.56
2003/5/18	0.49
2003/5/25	0.33
2003/6/1	0.62
2003/6/8	0.62
2003/6/15	0.69
2003/6/22	0.33
2003/6/29	0.33
2003/7/6	0.38
2003/7/13	0.47
2003/7/20	0.58
2003/7/27	0.6
2003/8/3	0.71
2003/8/10	0.38
2003/8/17	0.53
2003/8/24	0.56
2003/8/31	0.36
2003/9/7	0.29
2003/9/14	0.53
2003/9/21	0.4
2003/9/28	0.31
2003/10/5	0.38
2003/10/12	0.29
2003/10/19	0.6
2003/10/26	0.42
2003/11/2	0.49
2003/11/9	0.4
2003/11/16	0.22
2003/11/23	0.31
2003/11/30	0.2
2003/12/7	0.27
2003/12/14	0.29
2003/12/21	0.13
2003/12/28	0.11
2004/1/4	0.13
2004/1/11	0.42
2004/1/18	0.13
2004/1/25	0.07
2004/2/1	0.29
2004/2/8	0.13
2004/2/15	0.24
2004/2/22	0.33
2004/2/29	0.2
2004/3/7	0.47
2004/3/14	0.27
2004/3/21	0.22
2004/3/28	0.29
2004/4/4	0.27
2004/4/11	0.38
2004/4/18	0.33
2004/4/25	0.29
2004/5/2	0.53
2004/5/9	0.2
2004/5/16	0.42
2004/5/23	0.53
2004/5/30	0.49
2004/6/6	0.64
2004/6/13	0.58
2004/6/20	0.47
2004/6/27	0.62
2004/7/4	0.56
2004/7/11	0.42
2004/7/18	0.36
2004/7/25	0.6
2004/8/1	0.58
2004/8/8	0.6
2004/8/15	0.73
2004/8/22	0.58
2004/8/29	0.49
2004/9/5	0.6
2004/9/12	0.49
2004/9/19	0.69
2004/9/26	0.53
2004/10/3	0.42
2004/10/10	0.89
2004/10/17	0.36
2004/10/24	0.62
2004/10/31	0.62
2004/11/7	0.64
2004/11/14	0.56
2004/11/21	0.84
2004/11/28	0.51
2004/12/5	0.84
2004/12/12	0.8
2004/12/19	0.87
2004/12/26	0.93
2005/1/2	0.62
2005/1/9	1.38
2005/1/16	0.82
2005/1/23	0.69
2005/1/30	0.84
2005/2/6	0.4
2005/2/13	0.62
2005/2/20	0.71
2005/2/27	0.73
2005/3/6	0.71
2005/3/13	0.87
2005/3/20	0.96
2005/3/27	0.67
2005/4/3	1.27
2005/4/10	1.09
2005/4/17	1.09
2005/4/24	1.04
2005/5/1	0.98
2005/5/8	0.89
2005/5/15	1.36
2005/5/22	2.02
2005/5/29	1.2
2005/6/5	1.6
2005/6/12	1.24
2005/6/19	1.11
2005/6/26	1.13
2005/7/3	1.07
2005/7/10	1.18
2005/7/17	1.24
2005/7/24	1.38
2005/7/31	1.31
2005/8/7	1.33
2005/8/14	0.89
2005/8/21	1.13
2005/8/28	1
2005/9/4	0.82
2005/9/11	0.76
2005/9/18	0.8
2005/9/25	0.93
2005/10/2	1.02
2005/10/9	0.98
2005/10/16	1.2
2005/10/23	1.24
2005/10/30	1.04
2005/11/6	1.13
2005/11/13	1.51
2005/11/20	0.96
2005/11/27	1.31
2005/12/4	1.49
2005/12/11	1.49
2005/12/18	1.71
2005/12/25	1.44
2006/1/1	1.33
2006/1/8	1.67
2006/1/15	1.4
2006/1/22	1.29
2006/1/29	0.93
2006/2/5	1.11
2006/2/12	1.04
2006/2/19	1.04
2006/2/26	1.13
2006/3/5	1.47
2006/3/12	1.36
2006/3/19	1.33
2006/3/26	1.44
2006/4/2	1.78
2006/4/9	1.76
2006/4/16	1.6
2006/4/23	1.53
2006/4/30	1.82
2006/5/7	2.02
2006/5/14	2.07
2006/5/21	2.42
2006/5/28	1.84
2006/6/4	2.58
2006/6/11	2.89
2006/6/18	2.22
2006/6/25	2.51
2006/7/2	2.24
2006/7/9	1.73
2006/7/16	2.22
2006/7/23	2.18
2006/7/30	1.89
2006/8/6	1.98
2006/8/13	2.16
2006/8/20	1.4
2006/8/27	1.44
2006/9/3	1.2
2006/9/10	1.13
2006/9/17	1.24
2006/9/24	1.16
2006/10/1	1.76
2006/10/8	1.51
2006/10/15	1.33
2006/10/22	2
2006/10/29	1.91
2006/11/5	1.36
2006/11/12	1.71
2006/11/19	1.58
2006/11/26	1.44
2006/12/3	1.6
2006/12/10	1.82
2006/12/17	1.62
2006/12/24	1.82
2006/12/31	1.84
2007/1/7	1.4
2007/1/14	1.58
2007/1/21	1.36
2007/1/28	1.33
2007/2/4	1.69
2007/2/11	1.07
2007/2/18	0.98
2007/2/25	1.4
2007/3/4	1.42
2007/3/11	1.16
2007/3/18	1.33
2007/3/25	1.07
2007/4/1	0.98
2007/4/8	1.49
2007/4/15	1.09
2007/4/22	1.29
2007/4/29	0.93
2007/5/6	0.64
2007/5/13	1.6
2007/5/20	1.13
2007/5/27	1.04
2007/6/3	1.27
2007/6/10	1
2007/6/17	0.71
2007/6/24	1.02
2007/7/1	0.82
2007/7/8	0.8
2007/7/15	0.8
2007/7/22	0.6
2007/7/29	0.64
2007/8/5	0.6
2007/8/12	0.36
2007/8/19	0.58
2007/8/26	0.31
2007/9/2	0.18
2007/9/9	0.29
2007/9/16	0.31
2007/9/23	0.09
2007/9/30	0.27
2007/10/7	0.24
2007/10/14	0.16
2007/10/21	0.2
2007/10/28	0.22
2007/11/4	0.09
2007/11/11	0.18
2007/11/18	0.16
2007/11/25	0.04
2007/12/2	0.07
2007/12/9	0.11
2007/12/16	0.09
2007/12/23	0.11
2007/12/30	0.09
2008/1/6	0.09
2008/1/13	0.04
2008/1/20	0.02
2008/1/27	0.04
2008/2/3	0.18
2008/2/10	0.22
2008/2/17	0.13
2008/2/24	0.11
2008/3/2	0.18
2008/3/9	0.02
2008/3/16	0.24
2008/3/23	0.11
2008/3/30	0
2008/4/6	0.2
2008/4/13	0.2
2008/4/20	0.22
2008/4/27	0.16
2008/5/4	0.27
2008/5/11	0.27
2008/5/18	0.11
2008/5/25	0.2
2008/6/1	0.18
2008/6/8	0.51
2008/6/15	0.11
2008/6/22	0.2
2008/6/29	0.58
2008/7/6	0.16
2008/7/13	0.89
2008/7/20	0.38
2008/7/27	0.6
2008/8/3	0.62
2008/8/10	0.31
2008/8/17	0.73
2008/8/24	0.38
2008/8/31	0.2
2008/9/7	0.27
2008/9/14	0.24
2008/9/21	0.27
2008/9/28	0.36
2008/10/5	0.13
2008/10/12	0.36
2008/10/19	0.31
2008/10/26	0.36
2008/11/2	0.13
2008/11/9	0.2
2008/11/16	0.22
2008/11/23	0.22
2008/11/30	0.2
2008/12/7	0.38
2008/12/14	0.38
2008/12/21	0.33
2008/12/28	0.31
2009/1/4	0.24
2009/1/11	0.64
2009/1/18	0.09
2009/1/25	0.18
2009/2/1	0.31
2009/2/8	0.24
2009/2/15	0.16
2009/2/22	0.16
2009/3/1	0.16
2009/3/8	0.09
2009/3/15	0.31
2009/3/22	0.24
2009/3/29	0.38
2009/4/5	0.27
2009/4/12	0.16
2009/4/19	0.29
2009/4/26	0.13
2009/5/3	0.18
2009/5/10	0.09
2009/5/17	0.4
2009/5/24	0.33
2009/5/31	0.42
2009/6/7	0.58
2009/6/14	0.44
2009/6/21	0.49
2009/6/28	0.53
2009/7/5	0.36
2009/7/12	0.38
2009/7/19	0.6
2009/7/26	0.71
2009/8/2	0.82
2009/8/9	0.56
2009/8/16	0.41
2009/8/23	0.53
2009/8/30	0.27
2009/9/6	0.31
2009/9/13	0.22
2009/9/20	0.24
2009/9/27	0.42
2009/10/4	0.36
2009/10/11	0.36
2009/10/18	0.24
2009/10/25	0.31
2009/11/1	0.13
2009/11/8	0.24
2009/11/15	0.49
2009/11/22	0.29
2009/11/29	0.38
2009/12/6	0.2
2009/12/13	0.36
2009/12/20	0.51
2009/12/27	0.18
2010/1/3	0.29
2010/1/10	0.2
2010/1/17	0.22
2010/1/24	0.27
2010/1/31	0.27
2010/2/7	0.31
2010/2/14	0.29
2010/2/21	0.4
2010/2/28	0.56
2010/3/7	0.24
2010/3/14	0.31
2010/3/21	0.38
2010/3/28	0.29
2010/4/4	0.53
2010/4/11	0.42
2010/4/18	0.53
2010/4/25	0.56
2010/5/2	0.42
2010/5/9	0.38
2010/5/16	0.33
2010/5/23	0.47
2010/5/30	0.42
2010/6/6	0.56
2010/6/13	0.4
2010/6/20	0.62
2010/6/27	0.58
2010/7/4	0.62
2010/7/11	0.58
2010/7/18	0.33
2010/7/25	0.44
2010/8/1	0.31
2010/8/8	0.33
2010/8/15	0.31
2010/8/22	0.36
2010/8/29	0.2
2010/9/5	0.47
2010/9/12	0.38
2010/9/19	0.84
2010/9/26	0.64
2010/10/3	0.67
2010/10/10	0.67
2010/10/17	0.22
2010/10/24	0.51
2010/10/31	0.33
2010/11/7	0.42
2010/11/14	0.42
2010/11/21	0.38
2010/11/28	0.4
2010/12/5	0.36
2010/12/12	0.47
2010/12/19	0.4
2010/12/26	0.36
2011/1/2	0.24
2011/1/9	0.51
2011/1/16	0.29
2011/1/23	0.38
2011/1/30	0.38
2011/2/6	0.18
2011/2/13	0.58
2011/2/20	0.18
2011/2/27	0.47
2011/3/6	0.53
2011/3/13	0.49
2011/3/20	0.49
2011/3/27	0.38
2011/4/3	0.31
2011/4/10	0.52
2011/4/17	0.48
2011/4/24	0.45
2011/5/1	0.64
2011/5/8	0.53
2011/5/15	0.71
2011/5/22	0.62
2011/5/29	0.67
2011/6/5	0.67
2011/6/12	0.4
2011/6/19	0.58
2011/6/26	0.73
2011/7/3	0.67
2011/7/10	0.71
2011/7/17	0.93
2011/7/24	0.64
2011/7/31	0.69
2011/8/7	0.56
2011/8/14	0.4
2011/8/21	0.58
2011/8/28	0.56
2011/9/4	0.41
2011/9/11	0.69
2011/9/18	0.78
2011/9/25	0.51
2011/10/2	0.84
2011/10/9	0.98
2011/10/16	0.87
2011/10/23	0.96
2011/10/30	1.22
2011/11/6	0.67
2011/11/13	1.09
2011/11/20	1.18
2011/11/27	1.11
2011/12/4	0.82
2011/12/11	0.84
2011/12/18	0.98
2011/12/25	1.2
2012/1/1	0.62
2012/1/8	1.04
2012/1/15	0.8
2012/1/22	0.49
2012/1/29	0.51
2012/2/5	0.38
2012/2/12	0.47
2012/2/19	0.96
2012/2/26	0.8
2012/3/4	0.71
2012/3/11	0.78
2012/3/18	0.78
2012/3/25	0.84
2012/4/1	0.73
2012/4/8	0.69
2012/4/15	0.82
2012/4/22	0.73
2012/4/29	0.58
2012/5/6	0.36
2012/5/13	0.6
2012/5/20	0.49
2012/5/27	0.22
2012/6/3	0.44
2012/6/10	0.71
2012/6/17	0.56
2012/6/24	0.62
2012/7/1	0.51
2012/7/8	0.64
2012/7/15	0.71
2012/7/22	1.18
2012/7/29	0.93
2012/8/5	0.84
2012/8/12	0.8
2012/8/19	0.47
2012/8/26	0.69
2012/9/2	0.73
2012/9/9	0.51
2012/9/16	1.04
2012/9/23	0.51
2012/9/30	0.91
2012/10/7	0.91
2012/10/14	0.73
2012/10/21	0.73
2012/10/28	0.64
2012/11/4	0.64
2012/11/11	0.73
2012/11/18	0.62
2012/11/25	0.53
2012/12/2	0.98
2012/12/9	0.42
2012/12/16	0.6
2012/12/23	0.71
2012/12/30	0.62
2013/1/6	0.33
2013/1/13	0.53
2013/1/20	0.36
2013/1/27	0.42
2013/2/3	0.58
2013/2/10	0.18
2013/2/17	0.24
2013/2/24	0.6
2013/3/3	0.27
2013/3/10	0.44
2013/3/17	0.64
2013/3/24	0.51
2013/3/31	0.38
2013/4/7	0.27
2013/4/14	0.4
2013/4/21	0.18
2013/4/28	0.31
2013/5/5	0.16
2013/5/12	0.13
2013/5/19	0.2
2013/5/26	0.16
2013/6/2	0.29
2013/6/9	0.24
2013/6/16	0.16
2013/6/23	0.2
2013/6/30	0.02
2013/7/7	0.16
2013/7/14	0.13
2013/7/21	0.18
2013/7/28	0.13
2013/8/4	0.16
2013/8/11	0.07
2013/8/18	0.33
2013/8/25	0.09
2013/9/1	0.18
2013/9/8	0.04
2013/9/15	0.18
2013/9/22	0.02
2013/9/29	0.07
2013/10/6	0.09
2013/10/13	0.02
2013/10/20	0.04
2013/10/27	0.07
2013/11/3	0.02
2013/11/10	0.02
2013/11/17	0.02
2013/11/24	0.07
2013/12/1	0.07
2013/12/8	0.13
2013/12/15	0.04
2013/12/22	0.07
2013/12/29	0.02
2014/1/5	0.09
2014/1/12	0.24
2014/1/19	0.09
2014/1/26	0.09
2014/2/2	0.16
2014/2/9	0.16
2014/2/16	0.18
2014/2/23	0.02
2014/3/2	0.18
2014/3/9	0.11
2014/3/16	0.16
2014/3/23	0.16
2014/3/30	0.27
2014/4/6	0.18
2014/4/13	0.27
2014/4/20	0.18
2014/4/27	0.2
2014/5/4	0.22
2014/5/11	0.11
2014/5/18	0.18
2014/5/25	0.29
2014/6/1	0.16
2014/6/8	0.33
2014/6/15	0.31
2014/6/22	0.49
2014/6/29	0.29
2014/7/6	0.36
2014/7/13	0.27
2014/7/20	0.31
2014/7/27	0.16
2014/8/3	0.22
2014/8/10	0.22
2014/8/17	0.22
2014/8/24	0.18
2014/8/31	0.2
2014/9/7	0.13
2014/9/14	0.11
2014/9/21	0.04
2014/9/28	0.11
2014/10/5	0.09
2014/10/12	0.13
2014/10/19	0.13
2014/10/26	0.11
2014/11/2	0.11
2014/11/9	0.04
2014/11/16	0.24
2014/11/23	0.04
2014/11/30	0.13
2014/12/7	0.2
2014/12/14	0.09
2014/12/21	0.09
2014/12/28	0.04
2015/1/4	0.11
2015/1/11	0.2
2015/1/18	0.04
2015/1/25	0.11
2015/2/1	0.07
2015/2/8	0.09
2015/2/15	0.04
2015/2/22	0.04
2015/3/1	0.07
2015/3/8	0.04
2015/3/15	0.02
2015/3/22	0.02
2015/3/29	0.04
2015/4/5	0.04
2015/4/12	0.04
2015/4/19	0
2015/4/26	0.11
2015/5/3	0.07
2015/5/10	0
2015/5/17	0.04
2015/5/24	0.07
2015/5/31	0.04
2015/6/7	0.09
2015/6/14	0.09
2015/6/21	0.09
2015/6/28	0.04
2015/7/5	0.22
2015/7/12	0.2
2015/7/19	0.16
2015/7/26	0.09
2015/8/2	0.09
2015/8/9	0.09
2015/8/16	0.2
2015/8/23	0.04
2015/8/30	0.09
2015/9/6	0.38
2015/9/13	0.04
2015/9/20	0.04
2015/9/27	0.09
2015/10/4	0.11
2015/10/11	0.16
2015/10/18	0.02
2015/10/25	0.02
2015/11/1	0.13
2015/11/8	0.18
2015/11/15	0.02
2015/11/22	0.13
2015/11/29	0.04
2015/12/6	0.16
2015/12/13	0.07
2015/12/20	0.13
2015/12/27	0.38
2016/1/3	0.07
2016/1/10	0.42
2016/1/17	0.11
2016/1/24	0.27
2016/1/31	0.4
2016/2/7	0.24
2016/2/14	0.13
2016/2/21	0.18
2016/2/28	0.18
2016/3/6	0.16
2016/3/13	0.13
2016/3/20	0.2
2016/3/27	0.27
2016/4/3	0.16
2016/4/10	0.33
2016/4/17	0.38
2016/4/24	0.29
2016/5/1	0.33
2016/5/8	0.36
2016/5/15	0.4
2016/5/22	0.24
2016/5/29	0.29
2016/6/5	0.27
2016/6/12	0.36
2016/6/19	0.27
2016/6/26	0.24
2016/7/3	0.36
2016/7/10	0.18
2016/7/17	0.6
2016/7/24	0.13
2016/7/31	0.36
2016/8/7	0.33
2016/8/14	0.2
2016/8/21	0.27
2016/8/28	0.33
2016/9/4	0.22
2016/9/11	0.31
2016/9/18	0.27
2016/9/25	0.29
2016/10/2	0.53
2016/10/9	0.27
2016/10/16	0.38
2016/10/23	0.29
2016/10/30	0.4
2016/11/6	0.36
2016/11/13	0.38
2016/11/20	0.24
2016/11/27	0.58
2016/12/4	0.42
2016/12/11	0.51
2016/12/18	0.33
2016/12/25	0.27
2017/1/1	0.27
2017/1/8	0.44
2017/1/15	0.29
2017/1/22	0.18
2017/1/29	0.27
2017/2/5	0.27
2017/2/12	0.16
2017/2/19	0.18
2017/2/26	0.24
2017/3/5	0.22
2017/3/12	0.27
2017/3/19	0.31
2017/3/26	0.29
2017/4/2	0.27
2017/4/9	0.2
2017/4/16	0.31
2017/4/23	0.13
2017/4/30	0.13
2017/5/7	0.29
2017/5/14	0.24
2017/5/21	0.38
2017/5/28	0.36
2017/6/4	0.49
2017/6/11	0.51
2017/6/18	0.56
2017/6/25	0.27
2017/7/2	0.73
2017/7/9	0.44
2017/7/16	0.47
2017/7/23	0.6
2017/7/30	0.64
2017/8/6	0.69
2017/8/13	0.38
2017/8/20	0.29
2017/8/27	0.22
2017/9/3	0.44
2017/9/10	0.16
2017/9/17	0.51
2017/9/24	0.13
2017/10/1	0.56
2017/10/8	0.24
2017/10/15	0.24
2017/10/22	0.27
2017/10/29	0.29
2017/11/5	0.22
2017/11/12	0.44
2017/11/19	0.22
2017/11/26	0.2
2017/12/3	0.24
2017/12/10	0.11
2017/12/17	0.18
2017/12/24	0.09
2017/12/31	0.16
2018/1/7	0.13
2018/1/14	0
2018/1/21	0.04
2018/1/28	0.16
2018/2/4	0.11
2018/2/11	0.2
2018/2/18	0.09
2018/2/25	0.16
2018/3/4	0.16
2018/3/11	0.07
2018/3/18	0.2
2018/3/25	0.04
2018/4/1	0.11
2018/4/8	0.18
2018/4/15	0.2
2018/4/22	0.11
2018/4/29	0.04
2018/5/6	0.09
2018/5/13	0.13
2018/5/20	0.13
2018/5/27	0.13
2018/6/3	0.16
2018/6/10	0.13
2018/6/17	0.07
2018/6/24	0.2
2018/7/1	0.07
2018/7/8	0.09
2018/7/15	0.09
2018/7/22	0.11
2018/7/29	0.16
2018/8/5	0.07
2018/8/12	0.07
2018/8/19	0.07
2018/8/26	0.04
2018/9/2	0.07
2018/9/9	0.02
2018/9/16	0.16
2018/9/23	0.11
2018/9/30	0.07
2018/10/7	0.02
2018/10/14	0.09
2018/10/21	0.09
2018/10/28	0.04
2018/11/4	0.02
2018/11/11	0.07
2018/11/18	0.13
2018/11/25	0.07
2018/12/2	0
2018/12/9	0.02
2018/12/16	0.09
2018/12/23	0.07
2018/12/30	0.02
2019/1/6	0.04
2019/1/13	0.02
2019/1/20	0.04
2019/1/27	0
2019/2/3	0.07
2019/2/10	0.04
2019/2/17	0
2019/2/24	0.09
2019/3/3	0.07
2019/3/10	0.02
2019/3/17	0.04
2019/3/24	0.02
2019/3/31	0.07
2019/4/7	0.02
2019/4/14	0.07
2019/4/21	0.04
2019/4/28	0
2019/5/5	0
2019/5/12	0.07
2019/5/19	0
2019/5/26	0.07
2019/6/2	0.16
2019/6/9	0.07
2019/6/16	0.16
2019/6/23	0.07
2019/6/30	0.18
2019/7/7	0.07
2019/7/14	0.05
2019/7/21	0.07
2019/7/28	0.11
2019/8/4	0.07
2019/8/11	0.09
2019/8/18	0.02
2019/8/25	0.05
2019/9/1	0.04
2019/9/8	0.04
2019/9/15	0.07
2019/9/22	0.05
2019/9/29	0.02
2019/10/6	0.07
2019/10/13	0
2019/10/20	0.05
2019/10/27	0.02
2019/11/3	0
2019/11/10	0
2019/11/17	0.02
2019/11/24	0.05
2019/12/1	0.05
2019/12/8	0
2019/12/15	0.05
2019/12/22	0.04
2019/12/29	0.02
2020/1/5	0.02
2020/1/12	0.09
2020/1/19	0
2020/1/26	0.02
2020/2/2	0.09
2020/2/9	0.04
2020/2/16	0.02
2020/2/23	0.02
2020/3/1	0
2020/3/8	0.02
2020/3/15	0
2020/3/22	0.05
2020/3/29	0.04
2020/4/5	0
2020/4/12	0
2020/4/19	0.04
2020/4/26	0.04
2020/5/3	0.02
2020/5/10	0.09
2020/5/17	0.04
2020/5/24	0.02
2020/5/31	0.04
2020/6/7	0.04
2020/6/14	0.11
2020/6/21	0.02
2020/6/28	0.07
2020/7/5	0.05
2020/7/12	0
2020/7/19	0
2020/7/26	0.02
2020/8/2	0.02
2020/8/9	0.02
2020/8/16	0
2020/8/23	0
2020/8/30	0.04
2020/9/6	0
2020/9/13	0.02
2020/9/20	0
2020/9/27	0.04
2020/10/4	0
2020/10/11	0
2020/10/18	0.02
2020/10/25	0.07
2020/11/1	0
2020/11/8	0.02
2020/11/15	0.02
2020/11/22	0.02
2020/11/29	0.04
2020/12/6	0.02
2020/12/13	0.02
2020/12/20	0
2020/12/27	0.02
2021/1/3	0
