# Supplementary material for: Associations between Meteorological Factors and Reported Mumps Cases from 1999 to 2020 in Japan
Source: Epidemiologia (Basel). 2021 Apr 2;2(2):162–78. doi: 10.3390/epidemiologia2020013 (PMC9620933; doi:10.3390/epidemiologia2020013)
Supplement: Supplementary file 1 [file epidemiologia-02-00013-s001.zip › Dataset_S1/28_MUMPS_Hyogo.txt]

1999/4/11	0.68
1999/4/18	1.58
1999/4/25	1.63
1999/5/2	1.71
1999/5/9	0.74
1999/5/16	1.89
1999/5/23	1.73
1999/5/30	1.82
1999/6/6	2.02
1999/6/13	1.96
1999/6/20	2.57
1999/6/27	2.39
1999/7/4	2.28
1999/7/11	2.77
1999/7/18	2.32
1999/7/25	2.48
1999/8/1	2.49
1999/8/8	2.48
1999/8/15	1.48
1999/8/22	1.77
1999/8/29	1.63
1999/9/5	1.38
1999/9/12	1.25
1999/9/19	1.55
1999/9/26	1.39
1999/10/3	1.08
1999/10/10	1.28
1999/10/17	0.94
1999/10/24	1.05
1999/10/31	1.12
1999/11/7	0.83
1999/11/14	1.3
1999/11/21	1.13
1999/11/28	1.22
1999/12/5	1.12
1999/12/12	1.16
1999/12/19	0.95
1999/12/26	0.91
2000/1/2	0.06
2000/1/9	1.04
2000/1/16	0.93
2000/1/23	0.55
2000/1/30	0.55
2000/2/6	0.7
2000/2/13	0.41
2000/2/20	0.69
2000/2/27	0.88
2000/3/5	0.66
2000/3/12	0.77
2000/3/19	0.81
2000/3/26	0.89
2000/4/2	1.04
2000/4/9	0.77
2000/4/16	0.97
2000/4/23	0.87
2000/4/30	0.69
2000/5/7	0.91
2000/5/14	1.02
2000/5/21	1.03
2000/5/28	1
2000/6/4	0.9
2000/6/11	1.25
2000/6/18	1.1
2000/6/25	1
2000/7/2	1.12
2000/7/9	1.23
2000/7/16	1.02
2000/7/23	1.18
2000/7/30	0.78
2000/8/6	1.09
2000/8/13	0.68
2000/8/20	0.61
2000/8/27	0.69
2000/9/3	0.64
2000/9/10	0.59
2000/9/17	0.49
2000/9/24	0.5
2000/10/1	0.68
2000/10/8	0.69
2000/10/15	0.68
2000/10/22	0.77
2000/10/29	0.72
2000/11/5	0.71
2000/11/12	0.83
2000/11/19	0.98
2000/11/26	0.98
2000/12/3	1.13
2000/12/10	1.24
2000/12/17	0.98
2000/12/24	1.13
2000/12/31	0.76
2001/1/7	0.77
2001/1/14	1.34
2001/1/21	0.98
2001/1/28	1.02
2001/2/4	1.15
2001/2/11	0.97
2001/2/18	1.09
2001/2/25	1.05
2001/3/4	1.3
2001/3/11	1.11
2001/3/18	1.13
2001/3/25	1.14
2001/4/1	1.13
2001/4/8	1.05
2001/4/15	1.06
2001/4/22	0.94
2001/4/29	0.88
2001/5/6	0.54
2001/5/13	1.26
2001/5/20	1.03
2001/5/27	0.92
2001/6/3	1
2001/6/10	1.16
2001/6/17	1.12
2001/6/24	1.06
2001/7/1	1.37
2001/7/8	1.01
2001/7/15	1.48
2001/7/22	1.3
2001/7/29	1.13
2001/8/5	1.36
2001/8/12	1.06
2001/8/19	0.91
2001/8/26	1.01
2001/9/2	1
2001/9/9	0.88
2001/9/16	0.88
2001/9/23	0.79
2001/9/30	0.83
2001/10/7	0.94
2001/10/14	0.84
2001/10/21	0.77
2001/10/28	1.14
2001/11/4	1.05
2001/11/11	1.44
2001/11/18	0.79
2001/11/25	1.15
2001/12/2	1.25
2001/12/9	1
2001/12/16	1.2
2001/12/23	0.98
2001/12/30	1.19
2002/1/6	0.52
2002/1/13	1.47
2002/1/20	1.02
2002/1/27	0.88
2002/2/3	1.37
2002/2/10	1.05
2002/2/17	0.98
2002/2/24	1.27
2002/3/3	1.1
2002/3/10	1.07
2002/3/17	1.09
2002/3/24	1.2
2002/3/31	1.1
2002/4/7	1.13
2002/4/14	1.09
2002/4/21	1
2002/4/28	0.93
2002/5/5	0.95
2002/5/12	1.16
2002/5/19	1.18
2002/5/26	1.27
2002/6/2	1.27
2002/6/9	1.36
2002/6/16	1.56
2002/6/23	1.34
2002/6/30	1.63
2002/7/7	1.55
2002/7/14	1.53
2002/7/21	1.47
2002/7/28	1.38
2002/8/4	1.53
2002/8/11	1.31
2002/8/18	1.13
2002/8/25	1.14
2002/9/1	0.94
2002/9/8	0.64
2002/9/15	0.74
2002/9/22	0.7
2002/9/29	0.92
2002/10/6	0.79
2002/10/13	0.66
2002/10/20	0.66
2002/10/27	0.84
2002/11/3	0.87
2002/11/10	0.84
2002/11/17	0.98
2002/11/24	0.92
2002/12/1	1.18
2002/12/8	1.13
2002/12/15	1.14
2002/12/22	1.06
2002/12/29	1.11
2003/1/5	0.38
2003/1/12	1.09
2003/1/19	0.74
2003/1/26	0.63
2003/2/2	1.1
2003/2/9	0.81
2003/2/16	0.99
2003/2/23	1.18
2003/3/2	1.09
2003/3/9	1.44
2003/3/16	1.38
2003/3/23	1.23
2003/3/30	1.77
2003/4/6	1.43
2003/4/13	1.49
2003/4/20	1.09
2003/4/27	1.27
2003/5/4	1.43
2003/5/11	1.41
2003/5/18	1.8
2003/5/25	1.31
2003/6/1	1.61
2003/6/8	2.12
2003/6/15	1.57
2003/6/22	1.69
2003/6/29	2.18
2003/7/6	1.58
2003/7/13	2.04
2003/7/20	1.39
2003/7/27	1.55
2003/8/3	1.9
2003/8/10	1.47
2003/8/17	1.08
2003/8/24	1.27
2003/8/31	0.89
2003/9/7	1.01
2003/9/14	1.03
2003/9/21	0.83
2003/9/28	1.16
2003/10/5	0.88
2003/10/12	0.95
2003/10/19	0.99
2003/10/26	0.76
2003/11/2	0.88
2003/11/9	1.1
2003/11/16	0.88
2003/11/23	1.12
2003/11/30	1.1
2003/12/7	1.07
2003/12/14	0.9
2003/12/21	1.02
2003/12/28	1.06
2004/1/4	0.47
2004/1/11	1.17
2004/1/18	1
2004/1/25	0.56
2004/2/1	0.79
2004/2/8	0.73
2004/2/15	0.59
2004/2/22	0.93
2004/2/29	0.82
2004/3/7	0.98
2004/3/14	0.95
2004/3/21	0.72
2004/3/28	1.19
2004/4/4	1.18
2004/4/11	1.2
2004/4/18	1.25
2004/4/25	0.98
2004/5/2	1.18
2004/5/9	0.73
2004/5/16	1.2
2004/5/23	1.34
2004/5/30	0.98
2004/6/6	1.18
2004/6/13	1.06
2004/6/20	1.07
2004/6/27	1.15
2004/7/4	0.94
2004/7/11	1.13
2004/7/18	1.06
2004/7/25	1.09
2004/8/1	1.12
2004/8/8	1.16
2004/8/15	0.73
2004/8/22	0.78
2004/8/29	0.76
2004/9/5	0.89
2004/9/12	0.79
2004/9/19	0.73
2004/9/26	0.59
2004/10/3	0.88
2004/10/10	0.71
2004/10/17	0.61
2004/10/24	0.83
2004/10/31	0.77
2004/11/7	0.74
2004/11/14	0.85
2004/11/21	0.9
2004/11/28	0.78
2004/12/5	0.65
2004/12/12	0.8
2004/12/19	0.69
2004/12/26	0.83
2005/1/2	0.37
2005/1/9	0.76
2005/1/16	0.66
2005/1/23	0.6
2005/1/30	0.48
2005/2/6	0.59
2005/2/13	0.37
2005/2/20	0.53
2005/2/27	0.51
2005/3/6	0.5
2005/3/13	0.49
2005/3/20	0.57
2005/3/27	0.48
2005/4/3	0.7
2005/4/10	0.65
2005/4/17	0.49
2005/4/24	0.69
2005/5/1	0.55
2005/5/8	0.7
2005/5/15	0.7
2005/5/22	0.61
2005/5/29	0.52
2005/6/5	0.63
2005/6/12	0.85
2005/6/19	0.86
2005/6/26	0.78
2005/7/3	0.93
2005/7/10	0.99
2005/7/17	1.06
2005/7/24	0.95
2005/7/31	0.72
2005/8/7	0.98
2005/8/14	0.63
2005/8/21	0.8
2005/8/28	1.02
2005/9/4	0.91
2005/9/11	0.78
2005/9/18	0.77
2005/9/25	0.59
2005/10/2	0.82
2005/10/9	0.74
2005/10/16	0.61
2005/10/23	0.7
2005/10/30	0.73
2005/11/6	0.54
2005/11/13	0.73
2005/11/20	0.64
2005/11/27	0.66
2005/12/4	0.84
2005/12/11	0.52
2005/12/18	0.82
2005/12/25	0.8
2006/1/1	0.64
2006/1/8	0.95
2006/1/15	0.93
2006/1/22	0.76
2006/1/29	0.74
2006/2/5	0.71
2006/2/12	0.51
2006/2/19	0.63
2006/2/26	0.84
2006/3/5	0.8
2006/3/12	1.02
2006/3/19	1.3
2006/3/26	1.15
2006/4/2	1.25
2006/4/9	1.2
2006/4/16	1.07
2006/4/23	1.05
2006/4/30	0.85
2006/5/7	0.98
2006/5/14	1.63
2006/5/21	1.63
2006/5/28	1.36
2006/6/4	1.83
2006/6/11	1.81
2006/6/18	1.59
2006/6/25	1.72
2006/7/2	1.59
2006/7/9	1.59
2006/7/16	1.84
2006/7/23	1.49
2006/7/30	1.52
2006/8/6	1.75
2006/8/13	1.43
2006/8/20	1.02
2006/8/27	1.55
2006/9/3	1.39
2006/9/10	1.09
2006/9/17	1.2
2006/9/24	1.19
2006/10/1	1.71
2006/10/8	1.5
2006/10/15	1.2
2006/10/22	1.58
2006/10/29	1.34
2006/11/5	1.31
2006/11/12	1.57
2006/11/19	1.26
2006/11/26	1.39
2006/12/3	1.4
2006/12/10	1.56
2006/12/17	1.71
2006/12/24	1.18
2006/12/31	1.44
2007/1/7	1.07
2007/1/14	1.37
2007/1/21	1.06
2007/1/28	0.65
2007/2/4	1.29
2007/2/11	0.8
2007/2/18	0.76
2007/2/25	1.15
2007/3/4	0.74
2007/3/11	1.27
2007/3/18	0.84
2007/3/25	0.89
2007/4/1	0.83
2007/4/8	0.77
2007/4/15	0.68
2007/4/22	0.62
2007/4/29	0.66
2007/5/6	0.4
2007/5/13	0.66
2007/5/20	0.7
2007/5/27	0.61
2007/6/3	0.83
2007/6/10	0.73
2007/6/17	0.88
2007/6/24	0.6
2007/7/1	0.65
2007/7/8	0.66
2007/7/15	0.78
2007/7/22	0.61
2007/7/29	0.73
2007/8/5	0.82
2007/8/12	0.5
2007/8/19	0.5
2007/8/26	0.52
2007/9/2	0.32
2007/9/9	0.37
2007/9/16	0.47
2007/9/23	0.36
2007/9/30	0.36
2007/10/7	0.47
2007/10/14	0.33
2007/10/21	0.41
2007/10/28	0.39
2007/11/4	0.36
2007/11/11	0.47
2007/11/18	0.34
2007/11/25	0.34
2007/12/2	0.42
2007/12/9	0.41
2007/12/16	0.41
2007/12/23	0.51
2007/12/30	0.39
2008/1/6	0.13
2008/1/13	0.53
2008/1/20	0.27
2008/1/27	0.43
2008/2/3	0.33
2008/2/10	0.36
2008/2/17	0.42
2008/2/24	0.4
2008/3/2	0.5
2008/3/9	0.29
2008/3/16	0.39
2008/3/23	0.42
2008/3/30	0.31
2008/4/6	0.46
2008/4/13	0.39
2008/4/20	0.41
2008/4/27	0.39
2008/5/4	0.29
2008/5/11	0.4
2008/5/18	0.43
2008/5/25	0.49
2008/6/1	0.46
2008/6/8	0.52
2008/6/15	0.41
2008/6/22	0.57
2008/6/29	0.53
2008/7/6	0.53
2008/7/13	0.62
2008/7/20	0.48
2008/7/27	0.36
2008/8/3	0.34
2008/8/10	0.29
2008/8/17	0.3
2008/8/24	0.33
2008/8/31	0.37
2008/9/7	0.45
2008/9/14	0.47
2008/9/21	0.33
2008/9/28	0.29
2008/10/5	0.26
2008/10/12	0.25
2008/10/19	0.32
2008/10/26	0.34
2008/11/2	0.29
2008/11/9	0.26
2008/11/16	0.32
2008/11/23	0.21
2008/11/30	0.2
2008/12/7	0.27
2008/12/14	0.3
2008/12/21	0.26
2008/12/28	0.49
2009/1/4	0.11
2009/1/11	0.29
2009/1/18	0.33
2009/1/25	0.22
2009/2/1	0.26
2009/2/8	0.16
2009/2/15	0.16
2009/2/22	0.3
2009/3/1	0.21
2009/3/8	0.2
2009/3/15	0.23
2009/3/22	0.28
2009/3/29	0.3
2009/4/5	0.34
2009/4/12	0.38
2009/4/19	0.29
2009/4/26	0.26
2009/5/3	0.29
2009/5/10	0.26
2009/5/17	0.33
2009/5/24	0.39
2009/5/31	0.33
2009/6/7	0.41
2009/6/14	0.26
2009/6/21	0.42
2009/6/28	0.36
2009/7/5	0.42
2009/7/12	0.34
2009/7/19	0.32
2009/7/26	0.37
2009/8/2	0.47
2009/8/9	0.4
2009/8/16	0.24
2009/8/23	0.45
2009/8/30	0.38
2009/9/6	0.32
2009/9/13	0.57
2009/9/20	0.39
2009/9/27	0.34
2009/10/4	0.44
2009/10/11	0.35
2009/10/18	0.21
2009/10/25	0.22
2009/11/1	0.31
2009/11/8	0.22
2009/11/15	0.43
2009/11/22	0.31
2009/11/29	0.23
2009/12/6	0.22
2009/12/13	0.37
2009/12/20	0.55
2009/12/27	0.33
2010/1/3	0.29
2010/1/10	0.38
2010/1/17	0.28
2010/1/24	0.26
2010/1/31	0.41
2010/2/7	0.3
2010/2/14	0.39
2010/2/21	0.73
2010/2/28	0.44
2010/3/7	0.9
2010/3/14	0.71
2010/3/21	0.72
2010/3/28	0.95
2010/4/4	0.96
2010/4/11	0.73
2010/4/18	0.92
2010/4/25	0.74
2010/5/2	0.8
2010/5/9	0.81
2010/5/16	1.16
2010/5/23	1.11
2010/5/30	1.21
2010/6/6	1.47
2010/6/13	1.57
2010/6/20	1.5
2010/6/27	1.43
2010/7/4	1.17
2010/7/11	1.67
2010/7/18	1.72
2010/7/25	1.22
2010/8/1	1.81
2010/8/8	1.65
2010/8/15	1.36
2010/8/22	1.39
2010/8/29	1.34
2010/9/5	1.45
2010/9/12	1.42
2010/9/19	1.53
2010/9/26	1.36
2010/10/3	1.66
2010/10/10	2.23
2010/10/17	1.37
2010/10/24	2.22
2010/10/31	1.49
2010/11/7	1.5
2010/11/14	2.01
2010/11/21	1.72
2010/11/28	1.98
2010/12/5	2.35
2010/12/12	1.91
2010/12/19	1.81
2010/12/26	1.78
2011/1/2	1.12
2011/1/9	1.78
2011/1/16	1.56
2011/1/23	1
2011/1/30	1.13
2011/2/6	1.26
2011/2/13	0.76
2011/2/20	1.31
2011/2/27	1.17
2011/3/6	1.05
2011/3/13	1.45
2011/3/20	1.43
2011/3/27	1.15
2011/4/3	1.05
2011/4/10	1.24
2011/4/17	1.02
2011/4/24	1.18
2011/5/1	1.08
2011/5/8	1.05
2011/5/15	1.44
2011/5/22	1.36
2011/5/29	1.42
2011/6/5	1.33
2011/6/12	1.27
2011/6/19	1.57
2011/6/26	1.29
2011/7/3	1.19
2011/7/10	1.26
2011/7/17	1.29
2011/7/24	0.84
2011/7/31	1.26
2011/8/7	0.99
2011/8/14	0.8
2011/8/21	1.04
2011/8/28	0.78
2011/9/4	0.74
2011/9/11	0.94
2011/9/18	0.9
2011/9/25	0.56
2011/10/2	0.68
2011/10/9	0.65
2011/10/16	0.62
2011/10/23	0.85
2011/10/30	0.47
2011/11/6	0.52
2011/11/13	0.68
2011/11/20	0.46
2011/11/27	0.6
2011/12/4	0.71
2011/12/11	0.48
2011/12/18	0.68
2011/12/25	0.6
2012/1/1	0.42
2012/1/8	0.6
2012/1/15	0.46
2012/1/22	0.64
2012/1/29	0.42
2012/2/5	0.32
2012/2/12	0.41
2012/2/19	0.33
2012/2/26	0.29
2012/3/4	0.28
2012/3/11	0.21
2012/3/18	0.26
2012/3/25	0.38
2012/4/1	0.26
2012/4/8	0.22
2012/4/15	0.49
2012/4/22	0.32
2012/4/29	0.3
2012/5/6	0.17
2012/5/13	0.36
2012/5/20	0.35
2012/5/27	0.36
2012/6/3	0.4
2012/6/10	0.39
2012/6/17	0.32
2012/6/24	0.33
2012/7/1	0.29
2012/7/8	0.45
2012/7/15	0.46
2012/7/22	0.22
2012/7/29	0.48
2012/8/5	0.42
2012/8/12	0.25
2012/8/19	0.26
2012/8/26	0.27
2012/9/2	0.32
2012/9/9	0.27
2012/9/16	0.25
2012/9/23	0.22
2012/9/30	0.16
2012/10/7	0.24
2012/10/14	0.15
2012/10/21	0.19
2012/10/28	0.24
2012/11/4	0.17
2012/11/11	0.19
2012/11/18	0.15
2012/11/25	0.08
2012/12/2	0.12
2012/12/9	0.11
2012/12/16	0.15
2012/12/23	0.08
2012/12/30	0.09
2013/1/6	0.08
2013/1/13	0.09
2013/1/20	0.11
2013/1/27	0.11
2013/2/3	0.09
2013/2/10	0.07
2013/2/17	0.15
2013/2/24	0.08
2013/3/3	0.03
2013/3/10	0.09
2013/3/17	0.09
2013/3/24	0.08
2013/3/31	0.05
2013/4/7	0.13
2013/4/14	0.14
2013/4/21	0.09
2013/4/28	0.07
2013/5/5	0.08
2013/5/12	0.12
2013/5/19	0.2
2013/5/26	0.16
2013/6/2	0.24
2013/6/9	0.15
2013/6/16	0.22
2013/6/23	0.25
2013/6/30	0.21
2013/7/7	0.21
2013/7/14	0.26
2013/7/21	0.12
2013/7/28	0.17
2013/8/4	0.15
2013/8/11	0.08
2013/8/18	0.09
2013/8/25	0.17
2013/9/1	0.16
2013/9/8	0.16
2013/9/15	0.14
2013/9/22	0.15
2013/9/29	0.17
2013/10/6	0.17
2013/10/13	0.16
2013/10/20	0.16
2013/10/27	0.17
2013/11/3	0.14
2013/11/10	0.11
2013/11/17	0.09
2013/11/24	0.09
2013/12/1	0.13
2013/12/8	0.19
2013/12/15	0.09
2013/12/22	0.13
2013/12/29	0.13
2014/1/5	0.02
2014/1/12	0.15
2014/1/19	0.13
2014/1/26	0.07
2014/2/2	0.11
2014/2/9	0.09
2014/2/16	0.1
2014/2/23	0.23
2014/3/2	0.05
2014/3/9	0.09
2014/3/16	0.13
2014/3/23	0.12
2014/3/30	0.08
2014/4/6	0.05
2014/4/13	0.15
2014/4/20	0.2
2014/4/27	0.14
2014/5/4	0.16
2014/5/11	0.18
2014/5/18	0.19
2014/5/25	0.35
2014/6/1	0.22
2014/6/8	0.33
2014/6/15	0.21
2014/6/22	0.24
2014/6/29	0.31
2014/7/6	0.24
2014/7/13	0.29
2014/7/20	0.2
2014/7/27	0.12
2014/8/3	0.2
2014/8/10	0.15
2014/8/17	0.13
2014/8/24	0.22
2014/8/31	0.17
2014/9/7	0.12
2014/9/14	0.22
2014/9/21	0.12
2014/9/28	0.23
2014/10/5	0.21
2014/10/12	0.23
2014/10/19	0.23
2014/10/26	0.2
2014/11/2	0.27
2014/11/9	0.17
2014/11/16	0.2
2014/11/23	0.2
2014/11/30	0.15
2014/12/7	0.26
2014/12/14	0.17
2014/12/21	0.09
2014/12/28	0.24
2015/1/4	0.06
2015/1/11	0.19
2015/1/18	0.23
2015/1/25	0.15
2015/2/1	0.26
2015/2/8	0.17
2015/2/15	0.22
2015/2/22	0.32
2015/3/1	0.36
2015/3/8	0.17
2015/3/15	0.38
2015/3/22	0.29
2015/3/29	0.3
2015/4/5	0.3
2015/4/12	0.21
2015/4/19	0.19
2015/4/26	0.27
2015/5/3	0.31
2015/5/10	0.25
2015/5/17	0.28
2015/5/24	0.38
2015/5/31	0.29
2015/6/7	0.25
2015/6/14	0.46
2015/6/21	0.27
2015/6/28	0.35
2015/7/5	0.46
2015/7/12	0.47
2015/7/19	0.28
2015/7/26	0.45
2015/8/2	0.4
2015/8/9	0.29
2015/8/16	0.24
2015/8/23	0.39
2015/8/30	0.42
2015/9/6	0.29
2015/9/13	0.32
2015/9/20	0.4
2015/9/27	0.33
2015/10/4	0.29
2015/10/11	0.47
2015/10/18	0.41
2015/10/25	0.63
2015/11/1	0.64
2015/11/8	0.52
2015/11/15	0.69
2015/11/22	0.75
2015/11/29	0.69
2015/12/6	0.66
2015/12/13	0.78
2015/12/20	0.81
2015/12/27	0.73
2016/1/3	0.4
2016/1/10	1.02
2016/1/17	0.72
2016/1/24	0.63
2016/1/31	0.83
2016/2/7	0.7
2016/2/14	0.72
2016/2/21	0.78
2016/2/28	0.87
2016/3/6	0.81
2016/3/13	0.84
2016/3/20	0.78
2016/3/27	0.71
2016/4/3	0.89
2016/4/10	1.05
2016/4/17	0.82
2016/4/24	0.88
2016/5/1	0.72
2016/5/8	0.78
2016/5/15	1.05
2016/5/22	1.04
2016/5/29	0.89
2016/6/5	1.27
2016/6/12	0.76
2016/6/19	1.5
2016/6/26	1.35
2016/7/3	1.17
2016/7/10	1.18
2016/7/17	1.15
2016/7/24	1.45
2016/7/31	1.52
2016/8/7	1.49
2016/8/14	0.99
2016/8/21	1.57
2016/8/28	1.39
2016/9/4	1.36
2016/9/11	1.41
2016/9/18	1.43
2016/9/25	1.25
2016/10/2	1.87
2016/10/9	1.49
2016/10/16	1.48
2016/10/23	2.01
2016/10/30	1.45
2016/11/6	1.73
2016/11/13	1.48
2016/11/20	1.26
2016/11/27	1.55
2016/12/4	1.35
2016/12/11	1.45
2016/12/18	1.44
2016/12/25	1.17
2017/1/1	0.76
2017/1/8	1.2
2017/1/15	1.01
2017/1/22	0.92
2017/1/29	0.81
2017/2/5	0.72
2017/2/12	0.58
2017/2/19	0.62
2017/2/26	0.77
2017/3/5	0.68
2017/3/12	0.91
2017/3/19	0.73
2017/3/26	0.66
2017/4/2	0.65
2017/4/9	0.74
2017/4/16	0.85
2017/4/23	0.52
2017/4/30	0.59
2017/5/7	0.51
2017/5/14	0.71
2017/5/21	0.7
2017/5/28	0.58
2017/6/4	0.71
2017/6/11	0.57
2017/6/18	0.57
2017/6/25	0.55
2017/7/2	0.56
2017/7/9	0.58
2017/7/16	0.54
2017/7/23	0.58
2017/7/30	0.58
2017/8/6	0.48
2017/8/13	0.34
2017/8/20	0.34
2017/8/27	0.33
2017/9/3	0.27
2017/9/10	0.27
2017/9/17	0.28
2017/9/24	0.16
2017/10/1	0.29
2017/10/8	0.26
2017/10/15	0.13
2017/10/22	0.34
2017/10/29	0.15
2017/11/5	0.2
2017/11/12	0.35
2017/11/19	0.22
2017/11/26	0.26
2017/12/3	0.22
2017/12/10	0.23
2017/12/17	0.22
2017/12/24	0.21
2017/12/31	0.14
2018/1/7	0.07
2018/1/14	0.09
2018/1/21	0.14
2018/1/28	0.07
2018/2/4	0.1
2018/2/11	0.04
2018/2/18	0.09
2018/2/25	0.09
2018/3/4	0.07
2018/3/11	0.08
2018/3/18	0.09
2018/3/25	0.09
2018/4/1	0.08
2018/4/8	0.05
2018/4/15	0.08
2018/4/22	0.14
2018/4/29	0.14
2018/5/6	0.09
2018/5/13	0.15
2018/5/20	0.13
2018/5/27	0.13
2018/6/3	0.11
2018/6/10	0.2
2018/6/17	0.16
2018/6/24	0.15
2018/7/1	0.16
2018/7/8	0.12
2018/7/15	0.16
2018/7/22	0.09
2018/7/29	0.09
2018/8/5	0.15
2018/8/12	0.1
2018/8/19	0.05
2018/8/26	0.12
2018/9/2	0.1
2018/9/9	0.1
2018/9/16	0.12
2018/9/23	0.12
2018/9/30	0.1
2018/10/7	0.09
2018/10/14	0.11
2018/10/21	0.04
2018/10/28	0.05
2018/11/4	0.06
2018/11/11	0.11
2018/11/18	0.09
2018/11/25	0.08
2018/12/2	0.1
2018/12/9	0.05
2018/12/16	0.06
2018/12/23	0.02
2018/12/30	0.04
2019/1/6	0.03
2019/1/13	0.07
2019/1/20	0.03
2019/1/27	0.04
2019/2/3	0.02
2019/2/10	0.08
2019/2/17	0.03
2019/2/24	0.06
2019/3/3	0.05
2019/3/10	0.04
2019/3/17	0.01
2019/3/24	0.02
2019/3/31	0.05
2019/4/7	0.02
2019/4/14	0.02
2019/4/21	0.04
2019/4/28	0.07
2019/5/5	0
2019/5/12	0.05
2019/5/19	0.05
2019/5/26	0.02
2019/6/2	0.11
2019/6/9	0.12
2019/6/16	0.12
2019/6/23	0.06
2019/6/30	0.12
2019/7/7	0.2
2019/7/14	0.07
2019/7/21	0.06
2019/7/28	0.06
2019/8/4	0.07
2019/8/11	0.04
2019/8/18	0.02
2019/8/25	0.02
2019/9/1	0.05
2019/9/8	0.09
2019/9/15	0.05
2019/9/22	0.05
2019/9/29	0.1
2019/10/6	0.05
2019/10/13	0.12
2019/10/20	0.08
2019/10/27	0.1
2019/11/3	0.07
2019/11/10	0.03
2019/11/17	0.06
2019/11/24	0.07
2019/12/1	0.02
2019/12/8	0.04
2019/12/15	0.09
2019/12/22	0.02
2019/12/29	0.02
2020/1/5	0
2020/1/12	0.16
2020/1/19	0.04
2020/1/26	0.02
2020/2/2	0.03
2020/2/9	0.02
2020/2/16	0.03
2020/2/23	0.02
2020/3/1	0.02
2020/3/8	0.02
2020/3/15	0.04
2020/3/22	0.01
2020/3/29	0.06
2020/4/5	0.05
2020/4/12	0.05
2020/4/19	0.01
2020/4/26	0.04
2020/5/3	0.05
2020/5/10	0.02
2020/5/17	0.02
2020/5/24	0.05
2020/5/31	0.02
2020/6/7	0.02
2020/6/14	0.06
2020/6/21	0.08
2020/6/28	0.05
2020/7/5	0.04
2020/7/12	0.04
2020/7/19	0.04
2020/7/26	0.06
2020/8/2	0.05
2020/8/9	0.06
2020/8/16	0.02
2020/8/23	0.07
2020/8/30	0.02
2020/9/6	0.05
2020/9/13	0.08
2020/9/20	0.09
2020/9/27	0.05
2020/10/4	0.05
2020/10/11	0.07
2020/10/18	0.07
2020/10/25	0.04
2020/11/1	0.04
2020/11/8	0.05
2020/11/15	0.04
2020/11/22	0.05
2020/11/29	0.05
2020/12/6	0.05
2020/12/13	0.05
2020/12/20	0.02
2020/12/27	0.02
2021/1/3	0.02
