# Supplementary material for: Associations between Meteorological Factors and Reported Mumps Cases from 1999 to 2020 in Japan
Source: Epidemiologia (Basel). 2021 Apr 2;2(2):162–78. doi: 10.3390/epidemiologia2020013 (PMC9620933; doi:10.3390/epidemiologia2020013)
Supplement: Supplementary file 1 [file epidemiologia-02-00013-s001.zip › Dataset_S1/30_MUMPS_Wakayama.txt]

1999/4/11	2.94
1999/4/18	2.69
1999/4/25	2.34
1999/5/2	2.78
1999/5/9	1.63
1999/5/16	2.53
1999/5/23	2.68
1999/5/30	2.55
1999/6/6	1.84
1999/6/13	2.1
1999/6/20	2.39
1999/6/27	1.68
1999/7/4	1.94
1999/7/11	2.19
1999/7/18	2.52
1999/7/25	1.71
1999/8/1	1.94
1999/8/8	1.94
1999/8/15	1.81
1999/8/22	1.84
1999/8/29	0.94
1999/9/5	0.78
1999/9/12	0.41
1999/9/19	0.84
1999/9/26	0.53
1999/10/3	1.16
1999/10/10	0.84
1999/10/17	0.69
1999/10/24	0.78
1999/10/31	0.59
1999/11/7	0.38
1999/11/14	0.66
1999/11/21	0.47
1999/11/28	0.47
1999/12/5	0.53
1999/12/12	0.63
1999/12/19	0.5
1999/12/26	0.66
2000/1/2	0.31
2000/1/9	0.84
2000/1/16	0.66
2000/1/23	0.38
2000/1/30	0.31
2000/2/6	0.41
2000/2/13	0.28
2000/2/20	0.28
2000/2/27	0.22
2000/3/5	0.28
2000/3/12	0.53
2000/3/19	0.25
2000/3/26	0.41
2000/4/2	0.28
2000/4/9	0.28
2000/4/16	0.28
2000/4/23	0.47
2000/4/30	0.31
2000/5/7	0.35
2000/5/14	0.26
2000/5/21	0.23
2000/5/28	0.42
2000/6/4	0.19
2000/6/11	0.23
2000/6/18	0.23
2000/6/25	0.32
2000/7/2	0.52
2000/7/9	0.32
2000/7/16	0.81
2000/7/23	0.42
2000/7/30	0.35
2000/8/6	0.71
2000/8/13	0.17
2000/8/20	0.42
2000/8/27	0.29
2000/9/3	0.19
2000/9/10	0.39
2000/9/17	0.39
2000/9/24	0.13
2000/10/1	0.35
2000/10/8	0.42
2000/10/15	0.39
2000/10/22	0.42
2000/10/29	0.42
2000/11/5	0.26
2000/11/12	0.29
2000/11/19	0.23
2000/11/26	0.16
2000/12/3	0.35
2000/12/10	0.35
2000/12/17	0.19
2000/12/24	0.35
2000/12/31	0.58
2001/1/7	0.39
2001/1/14	0.55
2001/1/21	0.42
2001/1/28	0.32
2001/2/4	0.26
2001/2/11	0.42
2001/2/18	0.32
2001/2/25	0.45
2001/3/4	0.61
2001/3/11	0.55
2001/3/18	0.58
2001/3/25	0.87
2001/4/1	1.19
2001/4/8	0.68
2001/4/15	1.1
2001/4/22	0.74
2001/4/29	0.68
2001/5/6	0.55
2001/5/13	1.19
2001/5/20	1
2001/5/27	0.81
2001/6/3	1.06
2001/6/10	1.35
2001/6/17	1.87
2001/6/24	2.13
2001/7/1	2.35
2001/7/8	2.52
2001/7/15	2.61
2001/7/22	2.13
2001/7/29	2.94
2001/8/5	2.61
2001/8/12	2.32
2001/8/19	3.19
2001/8/26	2.68
2001/9/2	2.29
2001/9/9	1.9
2001/9/16	1.87
2001/9/23	1.65
2001/9/30	1.71
2001/10/7	1.87
2001/10/14	1.52
2001/10/21	1.52
2001/10/28	1.65
2001/11/4	1.68
2001/11/11	2.35
2001/11/18	1.77
2001/11/25	2.16
2001/12/2	2.26
2001/12/9	1.74
2001/12/16	2
2001/12/23	2.29
2001/12/30	2.23
2002/1/6	1.77
2002/1/13	2.65
2002/1/20	1.58
2002/1/27	1.65
2002/2/3	1.9
2002/2/10	1.84
2002/2/17	1.35
2002/2/24	2.03
2002/3/3	1.77
2002/3/10	1.71
2002/3/17	2.68
2002/3/24	1.97
2002/3/31	2.65
2002/4/7	2.42
2002/4/14	2.03
2002/4/21	1.55
2002/4/28	1.23
2002/5/5	1.61
2002/5/12	2.1
2002/5/19	1.74
2002/5/26	1.52
2002/6/2	1.71
2002/6/9	2
2002/6/16	1.52
2002/6/23	1.45
2002/6/30	1.84
2002/7/7	1.26
2002/7/14	1.26
2002/7/21	2.16
2002/7/28	1.81
2002/8/4	2.55
2002/8/11	2.29
2002/8/18	1.87
2002/8/25	1.55
2002/9/1	1.32
2002/9/8	0.9
2002/9/15	1
2002/9/22	0.94
2002/9/29	0.55
2002/10/6	0.87
2002/10/13	0.71
2002/10/20	0.48
2002/10/27	0.9
2002/11/3	0.71
2002/11/10	0.81
2002/11/17	0.58
2002/11/24	0.71
2002/12/1	0.77
2002/12/8	0.42
2002/12/15	0.58
2002/12/22	0.55
2002/12/29	0.71
2003/1/5	0.16
2003/1/12	0.74
2003/1/19	0.87
2003/1/26	0.35
2003/2/2	0.65
2003/2/9	0.61
2003/2/16	0.68
2003/2/23	0.42
2003/3/2	0.65
2003/3/9	0.55
2003/3/16	0.35
2003/3/23	0.39
2003/3/30	0.32
2003/4/6	0.48
2003/4/13	0.52
2003/4/20	0.23
2003/4/27	0.23
2003/5/4	0.23
2003/5/11	0.39
2003/5/18	0.81
2003/5/25	0.39
2003/6/1	0.29
2003/6/8	0.45
2003/6/15	0.39
2003/6/22	0.26
2003/6/29	0.55
2003/7/6	0.52
2003/7/13	0.42
2003/7/20	0.26
2003/7/27	0.26
2003/8/3	0.48
2003/8/10	0.26
2003/8/17	0.26
2003/8/24	0.52
2003/8/31	0.16
2003/9/7	0.26
2003/9/14	0.13
2003/9/21	0.06
2003/9/28	0.16
2003/10/5	0.13
2003/10/12	0.26
2003/10/19	0.26
2003/10/26	0.16
2003/11/2	0.32
2003/11/9	0.26
2003/11/16	0.29
2003/11/23	0.35
2003/11/30	0.19
2003/12/7	0.35
2003/12/14	0.55
2003/12/21	0.42
2003/12/28	0.45
2004/1/4	0.39
2004/1/11	1.03
2004/1/18	0.16
2004/1/25	0.55
2004/2/1	0.48
2004/2/8	0.35
2004/2/15	0.55
2004/2/22	0.74
2004/2/29	1
2004/3/7	0.97
2004/3/14	0.94
2004/3/21	1.1
2004/3/28	1.03
2004/4/4	0.81
2004/4/11	1.19
2004/4/18	1.16
2004/4/25	0.94
2004/5/2	0.97
2004/5/9	1.13
2004/5/16	1.19
2004/5/23	1.03
2004/5/30	1.06
2004/6/6	1.45
2004/6/13	1.48
2004/6/20	1.26
2004/6/27	1.87
2004/7/4	1.23
2004/7/11	1.81
2004/7/18	1.32
2004/7/25	1.23
2004/8/1	1.81
2004/8/8	1.9
2004/8/15	2.35
2004/8/22	1.77
2004/8/29	2.03
2004/9/5	1.19
2004/9/12	1.42
2004/9/19	1.42
2004/9/26	0.68
2004/10/3	1.23
2004/10/10	2.03
2004/10/17	0.68
2004/10/24	1.81
2004/10/31	1.42
2004/11/7	1.23
2004/11/14	2.29
2004/11/21	1.35
2004/11/28	1.23
2004/12/5	1.55
2004/12/12	1.29
2004/12/19	1.19
2004/12/26	1.16
2005/1/2	1.13
2005/1/9	1.35
2005/1/16	1.68
2005/1/23	0.84
2005/1/30	0.97
2005/2/6	1.16
2005/2/13	1.06
2005/2/20	1.1
2005/2/27	1.1
2005/3/6	0.74
2005/3/13	0.65
2005/3/20	1.26
2005/3/27	0.61
2005/4/3	1.42
2005/4/10	1.29
2005/4/17	1.32
2005/4/24	0.74
2005/5/1	0.68
2005/5/8	1.19
2005/5/15	1.52
2005/5/22	1.16
2005/5/29	1.35
2005/6/5	1.26
2005/6/12	0.87
2005/6/19	1.53
2005/6/26	0.97
2005/7/3	1.2
2005/7/10	1.97
2005/7/17	1.52
2005/7/24	1.55
2005/7/31	2.06
2005/8/7	1.52
2005/8/14	1.45
2005/8/21	2.1
2005/8/28	1.52
2005/9/4	1.74
2005/9/11	1.87
2005/9/18	1.52
2005/9/25	1.97
2005/10/2	2.74
2005/10/9	2.03
2005/10/16	1.77
2005/10/23	2.74
2005/10/30	2.39
2005/11/6	1.68
2005/11/13	2.61
2005/11/20	1.94
2005/11/27	2.55
2005/12/4	2.77
2005/12/11	2.77
2005/12/18	3.06
2005/12/25	2.58
2006/1/1	2.23
2006/1/8	2.65
2006/1/15	2.39
2006/1/22	1.26
2006/1/29	1.52
2006/2/5	1.97
2006/2/12	1.1
2006/2/19	2.29
2006/2/26	1.55
2006/3/5	2.13
2006/3/12	3.03
2006/3/19	1.94
2006/3/26	2.42
2006/4/2	1.94
2006/4/9	2.03
2006/4/16	2.06
2006/4/23	1.58
2006/4/30	1.13
2006/5/7	1.97
2006/5/14	1.84
2006/5/21	1.45
2006/5/28	0.97
2006/6/4	1.61
2006/6/11	1.94
2006/6/18	1.26
2006/6/25	1.45
2006/7/2	0.97
2006/7/9	1.42
2006/7/16	1.13
2006/7/23	0.68
2006/7/30	0.94
2006/8/6	1.58
2006/8/13	0.97
2006/8/20	1.26
2006/8/27	1.39
2006/9/3	0.93
2006/9/10	0.97
2006/9/17	1.17
2006/9/24	0.77
2006/10/1	0.94
2006/10/8	0.94
2006/10/15	0.87
2006/10/22	0.77
2006/10/29	1
2006/11/5	0.81
2006/11/12	0.77
2006/11/19	0.77
2006/11/26	0.61
2006/12/3	1.03
2006/12/10	0.71
2006/12/17	0.87
2006/12/24	0.65
2006/12/31	0.65
2007/1/7	0.81
2007/1/14	0.68
2007/1/21	0.71
2007/1/28	0.77
2007/2/4	0.52
2007/2/11	0.48
2007/2/18	0.77
2007/2/25	0.55
2007/3/4	0.65
2007/3/11	0.97
2007/3/18	0.55
2007/3/25	0.77
2007/4/1	0.61
2007/4/8	0.65
2007/4/15	0.74
2007/4/22	0.42
2007/4/29	0.71
2007/5/6	0.39
2007/5/13	0.52
2007/5/20	0.55
2007/5/27	0.45
2007/6/3	0.71
2007/6/10	0.77
2007/6/17	0.39
2007/6/24	0.55
2007/7/1	0.32
2007/7/8	0.61
2007/7/15	0.45
2007/7/22	0.19
2007/7/29	0.1
2007/8/5	0.26
2007/8/12	0.33
2007/8/19	0.16
2007/8/26	0.23
2007/9/2	0.03
2007/9/9	0.19
2007/9/16	0.1
2007/9/23	0.13
2007/9/30	0
2007/10/7	0.13
2007/10/14	0.29
2007/10/21	0.16
2007/10/28	0.16
2007/11/4	0.03
2007/11/11	0.23
2007/11/18	0.26
2007/11/25	0.16
2007/12/2	0.16
2007/12/9	0.06
2007/12/16	0.13
2007/12/23	0.1
2007/12/30	0.06
2008/1/6	0.06
2008/1/13	0.06
2008/1/20	0.16
2008/1/27	0.13
2008/2/3	0.16
2008/2/10	0.29
2008/2/17	0.03
2008/2/24	0.1
2008/3/2	0.1
2008/3/9	0.16
2008/3/16	0.23
2008/3/23	0.03
2008/3/30	0.06
2008/4/6	0.13
2008/4/13	0.19
2008/4/20	0.06
2008/4/27	0.1
2008/5/4	0.06
2008/5/11	0.1
2008/5/18	0.1
2008/5/25	0.1
2008/6/1	0.13
2008/6/8	0.07
2008/6/15	0.2
2008/6/22	0.13
2008/6/29	0.13
2008/7/6	0.47
2008/7/13	0.23
2008/7/20	0.32
2008/7/27	0.48
2008/8/3	0.19
2008/8/10	0.23
2008/8/17	0.26
2008/8/24	0.19
2008/8/31	0.16
2008/9/7	0.1
2008/9/14	0.16
2008/9/21	0.1
2008/9/28	0.39
2008/10/5	0.1
2008/10/12	0.32
2008/10/19	0.58
2008/10/26	0.45
2008/11/2	0.35
2008/11/9	0.26
2008/11/16	0.23
2008/11/23	0.29
2008/11/30	0.13
2008/12/7	0.35
2008/12/14	0.45
2008/12/21	0.42
2008/12/28	0.81
2009/1/4	0.1
2009/1/11	0.74
2009/1/18	0.61
2009/1/25	0.32
2009/2/1	0.42
2009/2/8	0.45
2009/2/15	0.29
2009/2/22	0.35
2009/3/1	0.29
2009/3/8	0.65
2009/3/15	0.35
2009/3/22	0.32
2009/3/29	0.58
2009/4/5	0.23
2009/4/12	0.52
2009/4/19	0.58
2009/4/26	0.26
2009/5/3	0.48
2009/5/10	0.74
2009/5/17	0.52
2009/5/24	0.94
2009/5/31	0.9
2009/6/7	0.9
2009/6/14	1.29
2009/6/21	0.94
2009/6/28	0.97
2009/7/5	1.23
2009/7/12	0.81
2009/7/19	1.35
2009/7/26	1.71
2009/8/2	1.45
2009/8/9	2.03
2009/8/16	1.06
2009/8/23	1.29
2009/8/30	1.29
2009/9/6	0.84
2009/9/13	1.29
2009/9/20	0.84
2009/9/27	0.77
2009/10/4	1.03
2009/10/11	0.74
2009/10/18	0.71
2009/10/25	1.16
2009/11/1	0.61
2009/11/8	0.68
2009/11/15	0.77
2009/11/22	0.45
2009/11/29	0.84
2009/12/6	0.61
2009/12/13	0.87
2009/12/20	1.26
2009/12/27	0.65
2010/1/3	0.97
2010/1/10	1.55
2010/1/17	0.97
2010/1/24	0.81
2010/1/31	0.97
2010/2/7	0.81
2010/2/14	0.58
2010/2/21	1
2010/2/28	2.13
2010/3/7	1.5
2010/3/14	1.61
2010/3/21	2.19
2010/3/28	1.19
2010/4/4	1.97
2010/4/11	1.77
2010/4/18	2.48
2010/4/25	2.06
2010/5/2	2.1
2010/5/9	3.26
2010/5/16	2.9
2010/5/23	2.77
2010/5/30	3.48
2010/6/6	2.52
2010/6/13	3.26
2010/6/20	3.68
2010/6/27	3.13
2010/7/4	2.84
2010/7/11	3.32
2010/7/18	2.32
2010/7/25	3.35
2010/8/1	3.13
2010/8/8	2.9
2010/8/15	3.74
2010/8/22	2.53
2010/8/29	2.84
2010/9/5	3
2010/9/12	2.55
2010/9/19	3.39
2010/9/26	2.35
2010/10/3	2.65
2010/10/10	3.03
2010/10/17	1.77
2010/10/24	2.19
2010/10/31	2.1
2010/11/7	2.16
2010/11/14	2.03
2010/11/21	2.03
2010/11/28	2.35
2010/12/5	1.52
2010/12/12	2.1
2010/12/19	2.13
2010/12/26	2.19
2011/1/2	1.77
2011/1/9	3.1
2011/1/16	2.48
2011/1/23	1.19
2011/1/30	1.71
2011/2/6	1.71
2011/2/13	0.97
2011/2/20	1.55
2011/2/27	1.65
2011/3/6	1.23
2011/3/13	1.19
2011/3/20	1.61
2011/3/27	1.35
2011/4/3	1.03
2011/4/10	1.23
2011/4/17	1.03
2011/4/24	0.55
2011/5/1	0.74
2011/5/8	0.87
2011/5/15	0.68
2011/5/22	0.58
2011/5/29	0.71
2011/6/5	0.81
2011/6/12	0.42
2011/6/19	0.9
2011/6/26	0.39
2011/7/3	0.42
2011/7/10	0.71
2011/7/17	0.29
2011/7/24	0.48
2011/7/31	0.35
2011/8/7	0.39
2011/8/14	0.23
2011/8/21	0.23
2011/8/28	0.13
2011/9/4	0.23
2011/9/11	0.42
2011/9/18	0.48
2011/9/25	0.32
2011/10/2	0.61
2011/10/9	0.13
2011/10/16	0.52
2011/10/23	0.29
2011/10/30	0.55
2011/11/6	0.1
2011/11/13	0.23
2011/11/20	0.32
2011/11/27	0.1
2011/12/4	0.19
2011/12/11	0.16
2011/12/18	0.1
2011/12/25	0.06
2012/1/1	0.13
2012/1/8	0.06
2012/1/15	0
2012/1/22	0.1
2012/1/29	0.03
2012/2/5	0.23
2012/2/12	0.1
2012/2/19	0.16
2012/2/26	0.1
2012/3/4	0.13
2012/3/11	0.06
2012/3/18	0.1
2012/3/25	0.19
2012/4/1	0.06
2012/4/8	0.39
2012/4/15	0.1
2012/4/22	0.06
2012/4/29	0.13
2012/5/6	0
2012/5/13	0.16
2012/5/20	0.16
2012/5/27	0.1
2012/6/3	0.29
2012/6/10	0.1
2012/6/17	0.32
2012/6/24	0.42
2012/7/1	0.23
2012/7/8	0.39
2012/7/15	0.19
2012/7/22	0.23
2012/7/29	0.35
2012/8/5	0.29
2012/8/12	0.48
2012/8/19	0.42
2012/8/26	0.13
2012/9/2	0.1
2012/9/9	0.19
2012/9/16	0.35
2012/9/23	0.13
2012/9/30	0.19
2012/10/7	0.29
2012/10/14	0.1
2012/10/21	0.16
2012/10/28	0.16
2012/11/4	0.06
2012/11/11	0.06
2012/11/18	0.03
2012/11/25	0.1
2012/12/2	0.06
2012/12/9	0.03
2012/12/16	0.06
2012/12/23	0.23
2012/12/30	0
2013/1/6	0.1
2013/1/13	0.1
2013/1/20	0.19
2013/1/27	0.16
2013/2/3	0.03
2013/2/10	0.13
2013/2/17	0.03
2013/2/24	0.1
2013/3/3	0.1
2013/3/10	0.03
2013/3/17	0.06
2013/3/24	0.03
2013/3/31	0.06
2013/4/7	0.03
2013/4/14	0.03
2013/4/21	0.19
2013/4/28	0.1
2013/5/5	0.06
2013/5/12	0
2013/5/19	0.03
2013/5/26	0.03
2013/6/2	0.06
2013/6/9	0.06
2013/6/16	0.06
2013/6/23	0.17
2013/6/30	0.03
2013/7/7	0.1
2013/7/14	0.13
2013/7/21	0.06
2013/7/28	0.1
2013/8/4	0.1
2013/8/11	0.07
2013/8/18	0.13
2013/8/25	0.03
2013/9/1	0.07
2013/9/8	0
2013/9/15	0.03
2013/9/22	0.06
2013/9/29	0.13
2013/10/6	0.1
2013/10/13	0.06
2013/10/20	0.03
2013/10/27	0.06
2013/11/3	0.16
2013/11/10	0.06
2013/11/17	0.06
2013/11/24	0.03
2013/12/1	0.13
2013/12/8	0.1
2013/12/15	0.06
2013/12/22	0.16
2013/12/29	0.1
2014/1/5	0.03
2014/1/12	0.03
2014/1/19	0.1
2014/1/26	0
2014/2/2	0.03
2014/2/9	0
2014/2/16	0
2014/2/23	0.03
2014/3/2	0.16
2014/3/9	0
2014/3/16	0.03
2014/3/23	0.06
2014/3/30	0.03
2014/4/6	0.03
2014/4/13	0
2014/4/20	0.1
2014/4/27	0.03
2014/5/4	0.03
2014/5/11	0.13
2014/5/18	0.06
2014/5/25	0.06
2014/6/1	0.06
2014/6/8	0.16
2014/6/15	0.03
2014/6/22	0.16
2014/6/29	0.13
2014/7/6	0.1
2014/7/13	0.06
2014/7/20	0.06
2014/7/27	0.03
2014/8/3	0.06
2014/8/10	0.03
2014/8/17	0.06
2014/8/24	0.1
2014/8/31	0.03
2014/9/7	0.1
2014/9/14	0.1
2014/9/21	0.06
2014/9/28	0.06
2014/10/5	0.03
2014/10/12	0
2014/10/19	0.06
2014/10/26	0.1
2014/11/2	0
2014/11/9	0.1
2014/11/16	0.06
2014/11/23	0
2014/11/30	0.03
2014/12/7	0.06
2014/12/14	0.03
2014/12/21	0.1
2014/12/28	0
2015/1/4	0
2015/1/11	0.03
2015/1/18	0.06
2015/1/25	0.16
2015/2/1	0.06
2015/2/8	0.03
2015/2/15	0.03
2015/2/22	0.26
2015/3/1	0
2015/3/8	0.1
2015/3/15	0.03
2015/3/22	0.06
2015/3/29	0
2015/4/5	0.13
2015/4/12	0
2015/4/19	0.03
2015/4/26	0
2015/5/3	0.06
2015/5/10	0.06
2015/5/17	0.1
2015/5/24	0.03
2015/5/31	0.1
2015/6/7	0.06
2015/6/14	0.13
2015/6/21	0.23
2015/6/28	0.13
2015/7/5	0.26
2015/7/12	0.06
2015/7/19	0.1
2015/7/26	0.29
2015/8/2	0.13
2015/8/9	0.1
2015/8/16	0.03
2015/8/23	0.1
2015/8/30	0.17
2015/9/6	0.16
2015/9/13	0.03
2015/9/20	0.13
2015/9/27	0.03
2015/10/4	0.06
2015/10/11	0.1
2015/10/18	0.1
2015/10/25	0.06
2015/11/1	0.03
2015/11/8	0.1
2015/11/15	0.13
2015/11/22	0.1
2015/11/29	0
2015/12/6	0.1
2015/12/13	0.35
2015/12/20	0.16
2015/12/27	0.13
2016/1/3	0.29
2016/1/10	0.16
2016/1/17	0.35
2016/1/24	0.06
2016/1/31	0.26
2016/2/7	0.32
2016/2/14	1.35
2016/2/21	0.26
2016/2/28	0.42
2016/3/6	0.19
2016/3/13	0.48
2016/3/20	0.39
2016/3/27	0.42
2016/4/3	0.45
2016/4/10	0.39
2016/4/17	0.65
2016/4/24	0.48
2016/5/1	0.29
2016/5/8	0.77
2016/5/15	0.58
2016/5/22	0.87
2016/5/29	1
2016/6/5	0.55
2016/6/12	0.9
2016/6/19	0.97
2016/6/26	1.87
2016/7/3	1.13
2016/7/10	1.68
2016/7/17	2.06
2016/7/24	1.13
2016/7/31	2.48
2016/8/7	1.13
2016/8/14	1.97
2016/8/21	2.94
2016/8/28	1.39
2016/9/4	1.9
2016/9/11	1.48
2016/9/18	1.68
2016/9/25	1.29
2016/10/2	1.52
2016/10/9	2.03
2016/10/16	1.06
2016/10/23	1.84
2016/10/30	1.71
2016/11/6	1.23
2016/11/13	1.42
2016/11/20	1.71
2016/11/27	1.94
2016/12/4	2.4
2016/12/11	2.79
2016/12/18	2.35
2016/12/25	1.68
2017/1/1	2.45
2017/1/8	2.52
2017/1/15	2.29
2017/1/22	2.29
2017/1/29	1.32
2017/2/5	2.13
2017/2/12	1.23
2017/2/19	2
2017/2/26	2.81
2017/3/5	2.19
2017/3/12	1.42
2017/3/19	2.32
2017/3/26	2.06
2017/4/2	1.81
2017/4/9	1.73
2017/4/16	1.13
2017/4/23	1.93
2017/4/30	1.33
2017/5/7	1.63
2017/5/14	2.63
2017/5/21	1.77
2017/5/28	1.2
2017/6/4	1.23
2017/6/11	1.13
2017/6/18	1.23
2017/6/25	1.13
2017/7/2	1.23
2017/7/9	1.57
2017/7/16	1.03
2017/7/23	1.2
2017/7/30	1.03
2017/8/6	0.9
2017/8/13	1.14
2017/8/20	0.7
2017/8/27	1.1
2017/9/3	0.63
2017/9/10	0.4
2017/9/17	0.53
2017/9/24	0.5
2017/10/1	0.63
2017/10/8	0.69
2017/10/15	0.43
2017/10/22	0.5
2017/10/29	0.2
2017/11/5	0.13
2017/11/12	0.23
2017/11/19	0.37
2017/11/26	0.4
2017/12/3	0.4
2017/12/10	0.2
2017/12/17	0.4
2017/12/24	0.33
2017/12/31	0.43
2018/1/7	0.43
2018/1/14	0.17
2018/1/21	0.13
2018/1/28	0.2
2018/2/4	0.17
2018/2/11	0.07
2018/2/18	0.07
2018/2/25	0.1
2018/3/4	0.07
2018/3/11	0.13
2018/3/18	0.2
2018/3/25	0.07
2018/4/1	0.03
2018/4/8	0.13
2018/4/15	0.07
2018/4/22	0.1
2018/4/29	0.03
2018/5/6	0.17
2018/5/13	0.2
2018/5/20	0.13
2018/5/27	0.13
2018/6/3	0.1
2018/6/10	0.13
2018/6/17	0.23
2018/6/24	0.03
2018/7/1	0.07
2018/7/8	0.1
2018/7/15	0.17
2018/7/22	0.13
2018/7/29	0
2018/8/5	0.03
2018/8/12	0
2018/8/19	0
2018/8/26	0
2018/9/2	0.1
2018/9/9	0
2018/9/16	0.07
2018/9/23	0.07
2018/9/30	0.1
2018/10/7	0.07
2018/10/14	0.03
2018/10/21	0.03
2018/10/28	0.07
2018/11/4	0
2018/11/11	0
2018/11/18	0.07
2018/11/25	0
2018/12/2	0.07
2018/12/9	0.03
2018/12/16	0.13
2018/12/23	0
2018/12/30	0
2019/1/6	0.03
2019/1/13	0.03
2019/1/20	0
2019/1/27	0
2019/2/3	0.03
2019/2/10	0.07
2019/2/17	0.03
2019/2/24	0.1
2019/3/3	0.03
2019/3/10	0.03
2019/3/17	0.03
2019/3/24	0.07
2019/3/31	0.03
2019/4/7	0.1
2019/4/14	0.03
2019/4/21	0.03
2019/4/28	0.07
2019/5/5	0
2019/5/12	0
2019/5/19	0.03
2019/5/26	0.13
2019/6/2	0.1
2019/6/9	0.23
2019/6/16	0.07
2019/6/23	0.13
2019/6/30	0.03
2019/7/7	0.17
2019/7/14	0.1
2019/7/21	0.07
2019/7/28	0.1
2019/8/4	0
2019/8/11	0.19
2019/8/18	0.07
2019/8/25	0.07
2019/9/1	0.03
2019/9/8	0
2019/9/15	0.07
2019/9/22	0
2019/9/29	0.13
2019/10/6	0.07
2019/10/13	0.03
2019/10/20	0.1
2019/10/27	0.03
2019/11/3	0.07
2019/11/10	0.13
2019/11/17	0
2019/11/24	0.03
2019/12/1	0
2019/12/8	0
2019/12/15	0
2019/12/22	0
2019/12/29	0
2020/1/5	0
2020/1/12	0.03
2020/1/19	0
2020/1/26	0.03
2020/2/2	0
2020/2/9	0.03
2020/2/16	0.03
2020/2/23	0
2020/3/1	0.03
2020/3/8	0
2020/3/15	0
2020/3/22	0.07
2020/3/29	0
2020/4/5	0.03
2020/4/12	0
2020/4/19	0.03
2020/4/26	0
2020/5/3	0
2020/5/10	0
2020/5/17	0.03
2020/5/24	0
2020/5/31	0.07
2020/6/7	0.03
2020/6/14	0.03
2020/6/21	0
2020/6/28	0.03
2020/7/5	0
2020/7/12	0
2020/7/19	0
2020/7/26	0
2020/8/2	0
2020/8/9	0
2020/8/16	0
2020/8/23	0
2020/8/30	0.13
2020/9/6	0.1
2020/9/13	0.17
2020/9/20	0
2020/9/27	0.07
2020/10/4	0.03
2020/10/11	0
2020/10/18	0.03
2020/10/25	0.07
2020/11/1	0.1
2020/11/8	0
2020/11/15	0.07
2020/11/22	0
2020/11/29	0
2020/12/6	0.03
2020/12/13	0
2020/12/20	0.07
2020/12/27	0.03
2021/1/3	0
