# Supplementary material for: Associations between Meteorological Factors and Reported Mumps Cases from 1999 to 2020 in Japan
Source: Epidemiologia (Basel). 2021 Apr 2;2(2):162–78. doi: 10.3390/epidemiologia2020013 (PMC9620933; doi:10.3390/epidemiologia2020013)
Supplement: Supplementary file 1 [file epidemiologia-02-00013-s001.zip › Dataset_S1/31_MUMPS_Tottori.txt]

1999/4/11	2.13
1999/4/18	2.84
1999/4/25	2
1999/5/2	2.21
1999/5/9	2.05
1999/5/16	2.32
1999/5/23	2.42
1999/5/30	2.16
1999/6/6	2.26
1999/6/13	2.05
1999/6/20	2.53
1999/6/27	2.21
1999/7/4	2.37
1999/7/11	2.32
1999/7/18	2.16
1999/7/25	1.84
1999/8/1	1.79
1999/8/8	2.05
1999/8/15	1.26
1999/8/22	1.74
1999/8/29	1.89
1999/9/5	1.16
1999/9/12	1.47
1999/9/19	1.37
1999/9/26	1.53
1999/10/3	1.16
1999/10/10	1.42
1999/10/17	0.95
1999/10/24	0.42
1999/10/31	1.26
1999/11/7	0.74
1999/11/14	0.84
1999/11/21	1.53
1999/11/28	0.68
1999/12/5	1.63
1999/12/12	1
1999/12/19	0.79
1999/12/26	1.11
2000/1/2	0.37
2000/1/9	0.63
2000/1/16	1.11
2000/1/23	0.58
2000/1/30	0.68
2000/2/6	0.84
2000/2/13	0.63
2000/2/20	0.53
2000/2/27	0.53
2000/3/5	0.84
2000/3/12	1.16
2000/3/19	1.21
2000/3/26	1.37
2000/4/2	1
2000/4/9	0.68
2000/4/16	0.74
2000/4/23	0.37
2000/4/30	0.58
2000/5/7	0.68
2000/5/14	0.58
2000/5/21	0.63
2000/5/28	0.74
2000/6/4	0.68
2000/6/11	0.74
2000/6/18	0.63
2000/6/25	0.58
2000/7/2	0.95
2000/7/9	0.89
2000/7/16	1.74
2000/7/23	0.95
2000/7/30	1.58
2000/8/6	1.11
2000/8/13	1.68
2000/8/20	1.26
2000/8/27	1.05
2000/9/3	1.32
2000/9/10	0.84
2000/9/17	1.05
2000/9/24	0.79
2000/10/1	1.16
2000/10/8	1.16
2000/10/15	0.79
2000/10/22	1.84
2000/10/29	0.53
2000/11/5	0.63
2000/11/12	0.89
2000/11/19	0.95
2000/11/26	0.79
2000/12/3	1.05
2000/12/10	1.84
2000/12/17	1.58
2000/12/24	1.05
2000/12/31	1.42
2001/1/7	0.89
2001/1/14	1.32
2001/1/21	0.89
2001/1/28	0.32
2001/2/4	1.11
2001/2/11	1.26
2001/2/18	0.79
2001/2/25	1.11
2001/3/4	1.32
2001/3/11	1.32
2001/3/18	0.68
2001/3/25	1.11
2001/4/1	0.89
2001/4/8	0.58
2001/4/15	0.95
2001/4/22	0.63
2001/4/29	0.63
2001/5/6	0.42
2001/5/13	0.32
2001/5/20	0.53
2001/5/27	0.53
2001/6/3	0.47
2001/6/10	0.42
2001/6/17	0.42
2001/6/24	0.37
2001/7/1	0.53
2001/7/8	0.26
2001/7/15	0.32
2001/7/22	0.21
2001/7/29	0.26
2001/8/5	0.32
2001/8/12	0.32
2001/8/19	0.32
2001/8/26	0.68
2001/9/2	0.32
2001/9/9	0.32
2001/9/16	0.63
2001/9/23	0.26
2001/9/30	0.26
2001/10/7	0.32
2001/10/14	0.42
2001/10/21	0.53
2001/10/28	0.53
2001/11/4	0.58
2001/11/11	0.58
2001/11/18	0.53
2001/11/25	0.58
2001/12/2	0.89
2001/12/9	0.68
2001/12/16	0.47
2001/12/23	0.63
2001/12/30	0.63
2002/1/6	0.53
2002/1/13	0.89
2002/1/20	0.26
2002/1/27	0.95
2002/2/3	0.42
2002/2/10	0.63
2002/2/17	0.84
2002/2/24	1.37
2002/3/3	0.79
2002/3/10	1.32
2002/3/17	1.11
2002/3/24	1.11
2002/3/31	1.79
2002/4/7	0.53
2002/4/14	1.53
2002/4/21	1.37
2002/4/28	1.53
2002/5/5	1.16
2002/5/12	1.63
2002/5/19	1.68
2002/5/26	1.63
2002/6/2	1.53
2002/6/9	2.32
2002/6/16	0.89
2002/6/23	1.84
2002/6/30	3.05
2002/7/7	2.74
2002/7/14	3.32
2002/7/21	2.58
2002/7/28	2.58
2002/8/4	2.84
2002/8/11	3.26
2002/8/18	2.32
2002/8/25	2.21
2002/9/1	1.58
2002/9/8	1.42
2002/9/15	2.37
2002/9/22	1.58
2002/9/29	1.53
2002/10/6	1.47
2002/10/13	1.16
2002/10/20	1.63
2002/10/27	1.68
2002/11/3	2.16
2002/11/10	2.58
2002/11/17	3.11
2002/11/24	2.47
2002/12/1	3.16
2002/12/8	3.32
2002/12/15	3.26
2002/12/22	2.21
2002/12/29	1.84
2003/1/5	1.26
2003/1/12	1.74
2003/1/19	1.05
2003/1/26	0.89
2003/2/2	1.42
2003/2/9	1.84
2003/2/16	1.16
2003/2/23	1.47
2003/3/2	1.47
2003/3/9	1.11
2003/3/16	1.47
2003/3/23	1.37
2003/3/30	1.26
2003/4/6	1.63
2003/4/13	1.37
2003/4/20	1.32
2003/4/27	0.84
2003/5/4	0.95
2003/5/11	1.11
2003/5/18	1.05
2003/5/25	0.84
2003/6/1	1
2003/6/8	0.84
2003/6/15	0.89
2003/6/22	0.79
2003/6/29	0.89
2003/7/6	0.95
2003/7/13	1.74
2003/7/20	0.53
2003/7/27	1.21
2003/8/3	1.16
2003/8/10	0.79
2003/8/17	0.47
2003/8/24	0.89
2003/8/31	0.74
2003/9/7	0.53
2003/9/14	0.42
2003/9/21	0.32
2003/9/28	0.16
2003/10/5	0.58
2003/10/12	0.42
2003/10/19	0.21
2003/10/26	0.32
2003/11/2	0.26
2003/11/9	0.53
2003/11/16	0.32
2003/11/23	0.26
2003/11/30	0.16
2003/12/7	0.42
2003/12/14	0.26
2003/12/21	0.47
2003/12/28	0.58
2004/1/4	0.11
2004/1/11	0.53
2004/1/18	0.47
2004/1/25	0.21
2004/2/1	0.42
2004/2/8	0.58
2004/2/15	0.11
2004/2/22	0.21
2004/2/29	0.21
2004/3/7	0.16
2004/3/14	0.32
2004/3/21	0.16
2004/3/28	0.21
2004/4/4	0.37
2004/4/11	0.05
2004/4/18	0.32
2004/4/25	0.53
2004/5/2	0.42
2004/5/9	0.58
2004/5/16	0.58
2004/5/23	0.32
2004/5/30	0.53
2004/6/6	0.95
2004/6/13	1.05
2004/6/20	0.47
2004/6/27	1
2004/7/4	1.21
2004/7/11	0.42
2004/7/18	0.58
2004/7/25	0.21
2004/8/1	0.16
2004/8/8	0.16
2004/8/15	0.11
2004/8/22	0.11
2004/8/29	0.42
2004/9/5	0.21
2004/9/12	0
2004/9/19	0.26
2004/9/26	0.21
2004/10/3	0.26
2004/10/10	0.26
2004/10/17	0
2004/10/24	0.21
2004/10/31	0.16
2004/11/7	0.11
2004/11/14	0.11
2004/11/21	0.11
2004/11/28	0.05
2004/12/5	0.05
2004/12/12	0.11
2004/12/19	0.05
2004/12/26	0.05
2005/1/2	0.21
2005/1/9	0.11
2005/1/16	0.16
2005/1/23	0.05
2005/1/30	0.11
2005/2/6	0.26
2005/2/13	0.11
2005/2/20	0.11
2005/2/27	0.05
2005/3/6	0.05
2005/3/13	0.05
2005/3/20	0.16
2005/3/27	0.26
2005/4/3	0.21
2005/4/10	0.11
2005/4/17	0.11
2005/4/24	0.26
2005/5/1	0.11
2005/5/8	0.16
2005/5/15	0.37
2005/5/22	0.47
2005/5/29	0.37
2005/6/5	0.37
2005/6/12	0.32
2005/6/19	0.58
2005/6/26	0.79
2005/7/3	0.74
2005/7/10	1
2005/7/17	1.16
2005/7/24	0.53
2005/7/31	1.42
2005/8/7	1.53
2005/8/14	1.37
2005/8/21	1.11
2005/8/28	1.16
2005/9/4	1.11
2005/9/11	0.95
2005/9/18	1.42
2005/9/25	1.37
2005/10/2	1.42
2005/10/9	2.74
2005/10/16	2.05
2005/10/23	1.79
2005/10/30	1.79
2005/11/6	2.89
2005/11/13	3.32
2005/11/20	5.11
2005/11/27	4.84
2005/12/4	5.21
2005/12/11	5.11
2005/12/18	5.47
2005/12/25	4.68
2006/1/1	3.26
2006/1/8	5.05
2006/1/15	4.68
2006/1/22	2.58
2006/1/29	3.53
2006/2/5	3.11
2006/2/12	2.68
2006/2/19	4.05
2006/2/26	4.32
2006/3/5	4
2006/3/12	3.42
2006/3/19	3.89
2006/3/26	4.11
2006/4/2	2.47
2006/4/9	3.37
2006/4/16	3.63
2006/4/23	2.42
2006/4/30	2.68
2006/5/7	2.95
2006/5/14	4.26
2006/5/21	3.37
2006/5/28	2.68
2006/6/4	2.63
2006/6/11	3
2006/6/18	1.68
2006/6/25	3.79
2006/7/2	3.42
2006/7/9	2.37
2006/7/16	2.84
2006/7/23	1.95
2006/7/30	1.11
2006/8/6	1.63
2006/8/13	1.21
2006/8/20	1.32
2006/8/27	1
2006/9/3	1
2006/9/10	0.68
2006/9/17	1
2006/9/24	0.95
2006/10/1	1
2006/10/8	1.84
2006/10/15	0.89
2006/10/22	1.21
2006/10/29	1.26
2006/11/5	0.32
2006/11/12	0.42
2006/11/19	0.79
2006/11/26	0.42
2006/12/3	0.47
2006/12/10	1
2006/12/17	0.74
2006/12/24	0.79
2006/12/31	0.72
2007/1/7	1
2007/1/14	0.95
2007/1/21	0.63
2007/1/28	1
2007/2/4	1.47
2007/2/11	1.16
2007/2/18	0.89
2007/2/25	0.47
2007/3/4	0.47
2007/3/11	0.26
2007/3/18	0.42
2007/3/25	0.37
2007/4/1	0.42
2007/4/8	0.21
2007/4/15	0.53
2007/4/22	0.53
2007/4/29	1.11
2007/5/6	0.16
2007/5/13	0.42
2007/5/20	0.58
2007/5/27	0.53
2007/6/3	0.53
2007/6/10	0.79
2007/6/17	0.37
2007/6/24	0.26
2007/7/1	0.37
2007/7/8	0.37
2007/7/15	0.05
2007/7/22	0.16
2007/7/29	0.21
2007/8/5	0.16
2007/8/12	0.21
2007/8/19	0.05
2007/8/26	0.05
2007/9/2	0.05
2007/9/9	0.21
2007/9/16	0.21
2007/9/23	0.11
2007/9/30	0.11
2007/10/7	0.16
2007/10/14	0.05
2007/10/21	0.05
2007/10/28	0.05
2007/11/4	0
2007/11/11	0
2007/11/18	0
2007/11/25	0.21
2007/12/2	0.05
2007/12/9	0.21
2007/12/16	0.05
2007/12/23	0
2007/12/30	0
2008/1/6	0
2008/1/13	0
2008/1/20	0.11
2008/1/27	0
2008/2/3	0.05
2008/2/10	0.05
2008/2/17	0
2008/2/24	0
2008/3/2	0.11
2008/3/9	0.05
2008/3/16	0
2008/3/23	0
2008/3/30	0.05
2008/4/6	0
2008/4/13	0.16
2008/4/20	0
2008/4/27	0
2008/5/4	0.05
2008/5/11	0.05
2008/5/18	0.11
2008/5/25	0.11
2008/6/1	0.16
2008/6/8	0.16
2008/6/15	0.05
2008/6/22	0.21
2008/6/29	0.11
2008/7/6	0.05
2008/7/13	0.11
2008/7/20	0.21
2008/7/27	0.74
2008/8/3	0.05
2008/8/10	0.21
2008/8/17	0.05
2008/8/24	0.05
2008/8/31	0.11
2008/9/7	0.05
2008/9/14	0.16
2008/9/21	0.21
2008/9/28	0.16
2008/10/5	0.16
2008/10/12	0.05
2008/10/19	0.63
2008/10/26	0.42
2008/11/2	0.32
2008/11/9	0.26
2008/11/16	0.32
2008/11/23	0.68
2008/11/30	0.42
2008/12/7	0.32
2008/12/14	0.53
2008/12/21	0.53
2008/12/28	0.47
2009/1/4	0.16
2009/1/11	0.26
2009/1/18	0.47
2009/1/25	0.16
2009/2/1	0.37
2009/2/8	0.16
2009/2/15	0.26
2009/2/22	0.21
2009/3/1	0.05
2009/3/8	0.05
2009/3/15	0.05
2009/3/22	0.21
2009/3/29	0.53
2009/4/5	0.32
2009/4/12	0.26
2009/4/19	0.26
2009/4/26	0.58
2009/5/3	0.37
2009/5/10	0.32
2009/5/17	0.47
2009/5/24	0.32
2009/5/31	0.37
2009/6/7	0.53
2009/6/14	0.37
2009/6/21	0.26
2009/6/28	0.42
2009/7/5	0.32
2009/7/12	0.05
2009/7/19	0.26
2009/7/26	0.16
2009/8/2	0.26
2009/8/9	0.37
2009/8/16	0.11
2009/8/23	0.32
2009/8/30	0.26
2009/9/6	0.11
2009/9/13	0.37
2009/9/20	0.37
2009/9/27	0.26
2009/10/4	0.11
2009/10/11	0.16
2009/10/18	0.16
2009/10/25	0.21
2009/11/1	0.11
2009/11/8	0.11
2009/11/15	0.11
2009/11/22	0.16
2009/11/29	0.47
2009/12/6	0.21
2009/12/13	0.16
2009/12/20	0.21
2009/12/27	0.21
2010/1/3	0.05
2010/1/10	0.32
2010/1/17	0.11
2010/1/24	0.26
2010/1/31	0.16
2010/2/7	0.26
2010/2/14	0.32
2010/2/21	0.42
2010/2/28	0.32
2010/3/7	0.58
2010/3/14	0.21
2010/3/21	0.63
2010/3/28	0.26
2010/4/4	0.32
2010/4/11	0.26
2010/4/18	0.58
2010/4/25	0.42
2010/5/2	0.37
2010/5/9	0.11
2010/5/16	0.58
2010/5/23	0.32
2010/5/30	0.47
2010/6/6	0.42
2010/6/13	0.26
2010/6/20	0.37
2010/6/27	0.37
2010/7/4	0.16
2010/7/11	0.26
2010/7/18	0.53
2010/7/25	0.21
2010/8/1	0.32
2010/8/8	0.84
2010/8/15	0.11
2010/8/22	0.32
2010/8/29	0.32
2010/9/5	0.21
2010/9/12	0.53
2010/9/19	0.32
2010/9/26	0.11
2010/10/3	0.47
2010/10/10	0.47
2010/10/17	0.32
2010/10/24	0.42
2010/10/31	1
2010/11/7	0.89
2010/11/14	1.11
2010/11/21	2.05
2010/11/28	1.21
2010/12/5	1.84
2010/12/12	1.58
2010/12/19	1.37
2010/12/26	0.58
2011/1/2	0.89
2011/1/9	2.21
2011/1/16	2
2011/1/23	0.53
2011/1/30	1.21
2011/2/6	1.26
2011/2/13	2.26
2011/2/20	2.79
2011/2/27	2.16
2011/3/6	2.79
2011/3/13	3.32
2011/3/20	2.63
2011/3/27	2.37
2011/4/3	2.95
2011/4/10	3.11
2011/4/17	2.95
2011/4/24	2.63
2011/5/1	2.21
2011/5/8	2.47
2011/5/15	4.42
2011/5/22	3.68
2011/5/29	2.74
2011/6/5	3.79
2011/6/12	2.26
2011/6/19	3.37
2011/6/26	3
2011/7/3	3
2011/7/10	2.63
2011/7/17	2.32
2011/7/24	2.37
2011/7/31	2.16
2011/8/7	2.21
2011/8/14	2.63
2011/8/21	1.68
2011/8/28	2.26
2011/9/4	1.26
2011/9/11	1.21
2011/9/18	1.68
2011/9/25	1.74
2011/10/2	1.79
2011/10/9	2.32
2011/10/16	1.89
2011/10/23	2.11
2011/10/30	2.58
2011/11/6	1.26
2011/11/13	1.89
2011/11/20	1.95
2011/11/27	1.68
2011/12/4	2.84
2011/12/11	1.74
2011/12/18	2.26
2011/12/25	3.21
2012/1/1	1.05
2012/1/8	1.95
2012/1/15	1.84
2012/1/22	1.79
2012/1/29	1.37
2012/2/5	1.68
2012/2/12	1.47
2012/2/19	1
2012/2/26	1.26
2012/3/4	1.53
2012/3/11	1.68
2012/3/18	0.53
2012/3/25	1.16
2012/4/1	0.53
2012/4/8	0.53
2012/4/15	0.63
2012/4/22	0.32
2012/4/29	0.16
2012/5/6	0.21
2012/5/13	0.42
2012/5/20	0.37
2012/5/27	0.26
2012/6/3	0.37
2012/6/10	0.16
2012/6/17	0.37
2012/6/24	0.58
2012/7/1	0.32
2012/7/8	0.42
2012/7/15	0.05
2012/7/22	0.21
2012/7/29	0.21
2012/8/5	0.26
2012/8/12	0.11
2012/8/19	0.21
2012/8/26	0.16
2012/9/2	0.21
2012/9/9	0.11
2012/9/16	0.21
2012/9/23	0.16
2012/9/30	0.21
2012/10/7	0.11
2012/10/14	0.05
2012/10/21	0.05
2012/10/28	0
2012/11/4	0.11
2012/11/11	0
2012/11/18	0.16
2012/11/25	0.05
2012/12/2	0.11
2012/12/9	0.11
2012/12/16	0.21
2012/12/23	0.16
2012/12/30	0.11
2013/1/6	0.05
2013/1/13	0
2013/1/20	0.11
2013/1/27	0.16
2013/2/3	0.05
2013/2/10	0.05
2013/2/17	0.16
2013/2/24	0.11
2013/3/3	0
2013/3/10	0.16
2013/3/17	0.11
2013/3/24	0.16
2013/3/31	0.05
2013/4/7	0.16
2013/4/14	0.05
2013/4/21	0.11
2013/4/28	0
2013/5/5	0
2013/5/12	0
2013/5/19	0.05
2013/5/26	0
2013/6/2	0.11
2013/6/9	0.05
2013/6/16	0.11
2013/6/23	0.11
2013/6/30	0.05
2013/7/7	0.11
2013/7/14	0.11
2013/7/21	0.05
2013/7/28	0.11
2013/8/4	0.05
2013/8/11	0
2013/8/18	0
2013/8/25	0
2013/9/1	0.05
2013/9/8	0.11
2013/9/15	0.16
2013/9/22	0.05
2013/9/29	0.05
2013/10/6	0.05
2013/10/13	0
2013/10/20	0
2013/10/27	0.05
2013/11/3	0
2013/11/10	0
2013/11/17	0.11
2013/11/24	0
2013/12/1	0
2013/12/8	0.05
2013/12/15	0
2013/12/22	0
2013/12/29	0
2014/1/5	0
2014/1/12	0
2014/1/19	0
2014/1/26	0
2014/2/2	0
2014/2/9	0.05
2014/2/16	0.16
2014/2/23	0.16
2014/3/2	0.32
2014/3/9	0.16
2014/3/16	0.05
2014/3/23	0.21
2014/3/30	0
2014/4/6	0.05
2014/4/13	0.21
2014/4/20	0.05
2014/4/27	0.47
2014/5/4	0.11
2014/5/11	0.11
2014/5/18	0.26
2014/5/25	0.16
2014/6/1	0.16
2014/6/8	0.42
2014/6/15	0.32
2014/6/22	0.26
2014/6/29	0.42
2014/7/6	0.32
2014/7/13	0.53
2014/7/20	0.11
2014/7/27	0.53
2014/8/3	0.42
2014/8/10	0.68
2014/8/17	0.32
2014/8/24	0.11
2014/8/31	0.21
2014/9/7	0.42
2014/9/14	0.05
2014/9/21	0.21
2014/9/28	0.16
2014/10/5	0.21
2014/10/12	0.21
2014/10/19	0
2014/10/26	0.26
2014/11/2	0.05
2014/11/9	0.05
2014/11/16	0.05
2014/11/23	0.05
2014/11/30	0.21
2014/12/7	0.53
2014/12/14	0.21
2014/12/21	0.11
2014/12/28	0.47
2015/1/4	0
2015/1/11	0.37
2015/1/18	0.37
2015/1/25	0.16
2015/2/1	0.11
2015/2/8	0.21
2015/2/15	0.11
2015/2/22	0.26
2015/3/1	0.26
2015/3/8	0.21
2015/3/15	0.42
2015/3/22	0.21
2015/3/29	0.26
2015/4/5	0.32
2015/4/12	0.26
2015/4/19	0.11
2015/4/26	0.26
2015/5/3	0
2015/5/10	0.11
2015/5/17	0
2015/5/24	0
2015/5/31	0
2015/6/7	0.16
2015/6/14	0.05
2015/6/21	0.16
2015/6/28	0.05
2015/7/5	0.05
2015/7/12	0.11
2015/7/19	0.05
2015/7/26	0
2015/8/2	0.16
2015/8/9	0.11
2015/8/16	0.79
2015/8/23	0.47
2015/8/30	0.53
2015/9/6	0.37
2015/9/13	0.26
2015/9/20	0.11
2015/9/27	0.05
2015/10/4	0.26
2015/10/11	0.16
2015/10/18	0.11
2015/10/25	0.21
2015/11/1	0.21
2015/11/8	0.05
2015/11/15	0.16
2015/11/22	0
2015/11/29	0
2015/12/6	0.16
2015/12/13	0
2015/12/20	0.05
2015/12/27	0.21
2016/1/3	0.11
2016/1/10	0.05
2016/1/17	0.21
2016/1/24	0
2016/1/31	0.11
2016/2/7	0.16
2016/2/14	0
2016/2/21	0.21
2016/2/28	0.05
2016/3/6	0
2016/3/13	0.11
2016/3/20	0
2016/3/27	0
2016/4/3	0.11
2016/4/10	0.05
2016/4/17	0.166
2016/4/24	0
2016/5/1	0
2016/5/8	0.05
2016/5/15	0.26
2016/5/22	0.11
2016/5/29	0.16
2016/6/5	0.05
2016/6/12	0.16
2016/6/19	0.37
2016/6/26	0.37
2016/7/3	0.53
2016/7/10	0.84
2016/7/17	0.74
2016/7/24	0.89
2016/7/31	1.37
2016/8/7	1.26
2016/8/14	1.95
2016/8/21	1.05
2016/8/28	1.37
2016/9/4	0.63
2016/9/11	1.16
2016/9/18	1
2016/9/25	0.74
2016/10/2	0.79
2016/10/9	0.53
2016/10/16	1
2016/10/23	1.68
2016/10/30	1.11
2016/11/6	1.21
2016/11/13	1.79
2016/11/20	1.58
2016/11/27	1.79
2016/12/4	1
2016/12/11	1.26
2016/12/18	1.95
2016/12/25	1.05
2017/1/1	1.26
2017/1/8	1.68
2017/1/15	1.21
2017/1/22	0.53
2017/1/29	0.68
2017/2/5	0.63
2017/2/12	0.95
2017/2/19	1.16
2017/2/26	1.21
2017/3/5	1.79
2017/3/12	1.95
2017/3/19	2.53
2017/3/26	2.63
2017/4/2	1.53
2017/4/9	2.47
2017/4/16	2.42
2017/4/23	1.68
2017/4/30	1.79
2017/5/7	1.21
2017/5/14	1.16
2017/5/21	2.21
2017/5/28	0.79
2017/6/4	1.16
2017/6/11	0.79
2017/6/18	0.84
2017/6/25	1.42
2017/7/2	0.74
2017/7/9	0.63
2017/7/16	0.74
2017/7/23	0.42
2017/7/30	0.74
2017/8/6	0.68
2017/8/13	0.42
2017/8/20	0.74
2017/8/27	0.37
2017/9/3	0.21
2017/9/10	0.53
2017/9/17	0.16
2017/9/24	0.21
2017/10/1	0.11
2017/10/8	0.05
2017/10/15	0.16
2017/10/22	0.37
2017/10/29	0.21
2017/11/5	0.32
2017/11/12	0.37
2017/11/19	0.26
2017/11/26	0.32
2017/12/3	0.26
2017/12/10	0.11
2017/12/17	0.21
2017/12/24	0.11
2017/12/31	0
2018/1/7	0
2018/1/14	0
2018/1/21	0.05
2018/1/28	0
2018/2/4	0
2018/2/11	0
2018/2/18	0
2018/2/25	0
2018/3/4	0.05
2018/3/11	0
2018/3/18	0.05
2018/3/25	0
2018/4/1	0
2018/4/8	0.11
2018/4/15	0.05
2018/4/22	0.11
2018/4/29	0.05
2018/5/6	0.16
2018/5/13	0.11
2018/5/20	0.21
2018/5/27	0.16
2018/6/3	0.11
2018/6/10	0.05
2018/6/17	0.05
2018/6/24	0.11
2018/7/1	0.11
2018/7/8	0.16
2018/7/15	0.11
2018/7/22	0
2018/7/29	0.21
2018/8/5	0.05
2018/8/12	0.05
2018/8/19	0.11
2018/8/26	0.05
2018/9/2	0
2018/9/9	0.05
2018/9/16	0
2018/9/23	0
2018/9/30	0
2018/10/7	0
2018/10/14	0.11
2018/10/21	0
2018/10/28	0
2018/11/4	0.05
2018/11/11	0.11
2018/11/18	0.11
2018/11/25	0
2018/12/2	0.05
2018/12/9	0
2018/12/16	0.05
2018/12/23	0
2018/12/30	0.11
2019/1/6	0
2019/1/13	0.05
2019/1/20	0.11
2019/1/27	0.05
2019/2/3	0.11
2019/2/10	0.05
2019/2/17	0.05
2019/2/24	0
2019/3/3	0.11
2019/3/10	0.05
2019/3/17	0.05
2019/3/24	0
2019/3/31	0
2019/4/7	0
2019/4/14	0
2019/4/21	0
2019/4/28	0
2019/5/5	0
2019/5/12	0.11
2019/5/19	0.05
2019/5/26	0
2019/6/2	0.16
2019/6/9	0.11
2019/6/16	0.05
2019/6/23	0
2019/6/30	0
2019/7/7	0.05
2019/7/14	0.05
2019/7/21	0.11
2019/7/28	0.11
2019/8/4	0.05
2019/8/11	0
2019/8/18	0.05
2019/8/25	0.05
2019/9/1	0
2019/9/8	0.05
2019/9/15	0.11
2019/9/22	0.05
2019/9/29	0
2019/10/6	0
2019/10/13	0
2019/10/20	0
2019/10/27	0.11
2019/11/3	0.11
2019/11/10	0
2019/11/17	0
2019/11/24	0
2019/12/1	0.05
2019/12/8	0.11
2019/12/15	0
2019/12/22	0.05
2019/12/29	0
2020/1/5	0
2020/1/12	0.05
2020/1/19	0.05
2020/1/26	0.05
2020/2/2	0
2020/2/9	0
2020/2/16	0
2020/2/23	0
2020/3/1	0
2020/3/8	0.05
2020/3/15	0
2020/3/22	0.05
2020/3/29	0.05
2020/4/5	0
2020/4/12	0.11
2020/4/19	0
2020/4/26	0
2020/5/3	0
2020/5/10	0.05
2020/5/17	0.05
2020/5/24	0
2020/5/31	0.05
2020/6/7	0
2020/6/14	0
2020/6/21	0.11
2020/6/28	0
2020/7/5	0
2020/7/12	0
2020/7/19	0.11
2020/7/26	0
2020/8/2	0
2020/8/9	0
2020/8/16	0
2020/8/23	0
2020/8/30	0.05
2020/9/6	0
2020/9/13	0.11
2020/9/20	0
2020/9/27	0.05
2020/10/4	0
2020/10/11	0.05
2020/10/18	0
2020/10/25	0.11
2020/11/1	0
2020/11/8	0
2020/11/15	0
2020/11/22	0.05
2020/11/29	0
2020/12/6	0
2020/12/13	0
2020/12/20	0
2020/12/27	0
2021/1/3	0
