# Supplementary material for: Associations between Meteorological Factors and Reported Mumps Cases from 1999 to 2020 in Japan
Source: Epidemiologia (Basel). 2021 Apr 2;2(2):162–78. doi: 10.3390/epidemiologia2020013 (PMC9620933; doi:10.3390/epidemiologia2020013)
Supplement: Supplementary file 1 [file epidemiologia-02-00013-s001.zip › Dataset_S1/34_MUMPS_Hiroshima.txt]

1135	2
1999/4/11	1
1999/4/18	0.86
1999/4/25	0.77
1999/5/2	1.02
1999/5/9	0.71
1999/5/16	0.83
1999/5/23	1.05
1999/5/30	0.78
1999/6/6	0.94
1999/6/13	0.76
1999/6/20	0.67
1999/6/27	0.88
1999/7/4	0.53
1999/7/11	0.9
1999/7/18	0.58
1999/7/25	0.89
1999/8/1	1.12
1999/8/8	0.79
1999/8/15	0.72
1999/8/22	0.71
1999/8/29	0.64
1999/9/5	0.65
1999/9/12	0.78
1999/9/19	0.89
1999/9/26	0.57
1999/10/3	0.6
1999/10/10	0.59
1999/10/17	0.33
1999/10/24	0.6
1999/10/31	0.64
1999/11/7	0.56
1999/11/14	0.77
1999/11/21	0.63
1999/11/28	0.63
1999/12/5	0.63
1999/12/12	0.71
1999/12/19	0.59
1999/12/26	1.07
2000/1/2	0.76
2000/1/9	0.97
2000/1/16	0.92
2000/1/23	0.43
2000/1/30	0.48
2000/2/6	0.53
2000/2/13	0.63
2000/2/20	0.77
2000/2/27	0.75
2000/3/5	1.17
2000/3/12	1.13
2000/3/19	1.17
2000/3/26	1.08
2000/4/2	1.27
2000/4/9	1.25
2000/4/16	1.2
2000/4/23	1.09
2000/4/30	0.92
2000/5/7	1.09
2000/5/14	1.44
2000/5/21	1.36
2000/5/28	1
2000/6/4	1.24
2000/6/11	1.12
2000/6/18	0.97
2000/6/25	1.01
2000/7/2	1.15
2000/7/9	1.16
2000/7/16	0.95
2000/7/23	1.16
2000/7/30	0.73
2000/8/6	1.11
2000/8/13	0.64
2000/8/20	0.6
2000/8/27	0.69
2000/9/3	0.73
2000/9/10	0.67
2000/9/17	0.75
2000/9/24	0.76
2000/10/1	0.84
2000/10/8	0.67
2000/10/15	0.65
2000/10/22	0.6
2000/10/29	0.97
2000/11/5	0.41
2000/11/12	0.96
2000/11/19	0.75
2000/11/26	0.71
2000/12/3	0.84
2000/12/10	1.24
2000/12/17	0.93
2000/12/24	0.68
2000/12/31	0.8
2001/1/7	0.67
2001/1/14	0.95
2001/1/21	0.83
2001/1/28	0.77
2001/2/4	0.92
2001/2/11	1.05
2001/2/18	1.63
2001/2/25	1.88
2001/3/4	1.8
2001/3/11	2.41
2001/3/18	2.47
2001/3/25	1.73
2001/4/1	1.59
2001/4/8	1.67
2001/4/15	1.35
2001/4/22	1.67
2001/4/29	1.82
2001/5/6	1.31
2001/5/13	2.29
2001/5/20	1.61
2001/5/27	1.43
2001/6/3	1.9
2001/6/10	2
2001/6/17	1.92
2001/6/24	1.69
2001/7/1	1.78
2001/7/8	1.47
2001/7/15	1.16
2001/7/22	0.87
2001/7/29	0.87
2001/8/5	1.4
2001/8/12	0.83
2001/8/19	1.05
2001/8/26	1.46
2001/9/2	1.01
2001/9/9	1
2001/9/16	0.91
2001/9/23	1
2001/9/30	0.93
2001/10/7	0.71
2001/10/14	0.85
2001/10/21	0.96
2001/10/28	0.97
2001/11/4	1.09
2001/11/11	1.36
2001/11/18	1.24
2001/11/25	1.45
2001/12/2	1.6
2001/12/9	1.36
2001/12/16	1.13
2001/12/23	1.65
2001/12/30	1.03
2002/1/6	0.91
2002/1/13	1.95
2002/1/20	1.11
2002/1/27	1.25
2002/2/3	1.35
2002/2/10	1.19
2002/2/17	0.84
2002/2/24	1.03
2002/3/3	0.75
2002/3/10	0.87
2002/3/17	1.28
2002/3/24	1.09
2002/3/31	1.3
2002/4/7	1.29
2002/4/14	1.19
2002/4/21	1.15
2002/4/28	0.8
2002/5/5	0.73
2002/5/12	1.59
2002/5/19	1.08
2002/5/26	1.27
2002/6/2	1.43
2002/6/9	1.35
2002/6/16	1.23
2002/6/23	1.25
2002/6/30	1.12
2002/7/7	1.03
2002/7/14	0.91
2002/7/21	1.27
2002/7/28	1.25
2002/8/4	1.28
2002/8/11	1.61
2002/8/18	0.69
2002/8/25	1.29
2002/9/1	1.08
2002/9/8	0.81
2002/9/15	1.07
2002/9/22	0.75
2002/9/29	0.65
2002/10/6	0.67
2002/10/13	0.53
2002/10/20	0.61
2002/10/27	0.87
2002/11/3	0.57
2002/11/10	0.64
2002/11/17	0.85
2002/11/24	0.53
2002/12/1	0.61
2002/12/8	0.83
2002/12/15	0.51
2002/12/22	0.85
2002/12/29	0.84
2003/1/5	0.39
2003/1/12	1.23
2003/1/19	0.48
2003/1/26	0.43
2003/2/2	0.45
2003/2/9	0.41
2003/2/16	0.37
2003/2/23	0.49
2003/3/2	0.51
2003/3/9	0.48
2003/3/16	0.6
2003/3/23	0.6
2003/3/30	0.65
2003/4/6	0.64
2003/4/13	0.89
2003/4/20	0.44
2003/4/27	0.61
2003/5/4	0.64
2003/5/11	0.65
2003/5/18	0.77
2003/5/25	0.45
2003/6/1	0.61
2003/6/8	0.73
2003/6/15	0.61
2003/6/22	0.73
2003/6/29	0.61
2003/7/6	0.6
2003/7/13	0.48
2003/7/20	0.45
2003/7/27	0.43
2003/8/3	0.36
2003/8/10	0.33
2003/8/17	0.24
2003/8/24	0.28
2003/8/31	0.36
2003/9/7	0.17
2003/9/14	0.25
2003/9/21	0.15
2003/9/28	0.2
2003/10/5	0.21
2003/10/12	0.19
2003/10/19	0.2
2003/10/26	0.23
2003/11/2	0.23
2003/11/9	0.31
2003/11/16	0.25
2003/11/23	0.19
2003/11/30	0.16
2003/12/7	0.32
2003/12/14	0.28
2003/12/21	0.45
2003/12/28	0.23
2004/1/4	0.04
2004/1/11	0.61
2004/1/18	0.29
2004/1/25	0.27
2004/2/1	0.27
2004/2/8	0.24
2004/2/15	0.32
2004/2/22	0.41
2004/2/29	0.43
2004/3/7	0.33
2004/3/14	0.53
2004/3/21	0.28
2004/3/28	0.57
2004/4/4	0.59
2004/4/11	0.37
2004/4/18	0.87
2004/4/25	0.55
2004/5/2	0.65
2004/5/9	0.49
2004/5/16	1.04
2004/5/23	1.07
2004/5/30	0.79
2004/6/6	1.25
2004/6/13	1.16
2004/6/20	0.72
2004/6/27	0.92
2004/7/4	1.21
2004/7/11	1.13
2004/7/18	1.24
2004/7/25	1.15
2004/8/1	0.89
2004/8/8	1.32
2004/8/15	0.11
2004/8/22	0.83
2004/8/29	1.51
2004/9/5	0.97
2004/9/12	0.95
2004/9/19	1.12
2004/9/26	0.99
2004/10/3	1.24
2004/10/10	0.97
2004/10/17	1.04
2004/10/24	1.03
2004/10/31	1.16
2004/11/7	1
2004/11/14	1.01
2004/11/21	1.25
2004/11/28	1
2004/12/5	1.31
2004/12/12	1.16
2004/12/19	1.27
2004/12/26	1.41
2005/1/2	0.97
2005/1/9	1.2
2005/1/16	1.36
2005/1/23	0.59
2005/1/30	1.32
2005/2/6	1.31
2005/2/13	1.25
2005/2/20	1.56
2005/2/27	1.21
2005/3/6	1.45
2005/3/13	1.52
2005/3/20	1.38
2005/3/27	1.66
2005/4/3	1.89
2005/4/10	1.45
2005/4/17	1.72
2005/4/24	1.57
2005/5/1	1.71
2005/5/8	1.89
2005/5/15	2.24
2005/5/22	2.17
2005/5/29	2.24
2005/6/5	1.49
2005/6/12	2.33
2005/6/19	2.63
2005/6/26	2.76
2005/7/3	2.03
2005/7/10	2.43
2005/7/17	2.04
2005/7/24	1.97
2005/7/31	2.73
2005/8/7	1.85
2005/8/14	1.56
2005/8/21	1.6
2005/8/28	2.05
2005/9/4	1.64
2005/9/11	1.97
2005/9/18	1.77
2005/9/25	1.63
2005/10/2	1.91
2005/10/9	1.93
2005/10/16	1.67
2005/10/23	2.37
2005/10/30	2.63
2005/11/6	2.05
2005/11/13	2.72
2005/11/20	2.72
2005/11/27	2.68
2005/12/4	3.55
2005/12/11	2.91
2005/12/18	3.12
2005/12/25	3.04
2006/1/1	1.78
2006/1/8	2.57
2006/1/15	2.33
2006/1/22	1.71
2006/1/29	1.72
2006/2/5	2.11
2006/2/12	1.41
2006/2/19	1.9
2006/2/26	1.97
2006/3/5	1.48
2006/3/12	1.82
2006/3/19	1.35
2006/3/26	1.68
2006/4/2	1.32
2006/4/9	1.42
2006/4/16	1.51
2006/4/23	1.21
2006/4/30	1.18
2006/5/7	0.99
2006/5/14	1.13
2006/5/21	1.19
2006/5/28	0.89
2006/6/4	1.13
2006/6/11	1.39
2006/6/18	1.15
2006/6/25	1.03
2006/7/2	1.11
2006/7/9	1.14
2006/7/16	0.93
2006/7/23	0.85
2006/7/30	0.61
2006/8/6	0.79
2006/8/13	0.46
2006/8/20	0.46
2006/8/27	0.43
2006/9/3	0.53
2006/9/10	0.54
2006/9/17	0.42
2006/9/24	0.43
2006/10/1	0.39
2006/10/8	0.28
2006/10/15	0.4
2006/10/22	0.28
2006/10/29	0.18
2006/11/5	0.14
2006/11/12	0.11
2006/11/19	0.22
2006/11/26	0.26
2006/12/3	0.24
2006/12/10	0.29
2006/12/17	0.31
2006/12/24	0.36
2006/12/31	0.27
2007/1/7	0.35
2007/1/14	0.46
2007/1/21	0.36
2007/1/28	0.26
2007/2/4	0.36
2007/2/11	0.26
2007/2/18	0.26
2007/2/25	0.29
2007/3/4	0.36
2007/3/11	0.44
2007/3/18	0.19
2007/3/25	0.25
2007/4/1	0.25
2007/4/8	0.32
2007/4/15	0.18
2007/4/22	0.15
2007/4/29	0.11
2007/5/6	0.06
2007/5/13	0.24
2007/5/20	0.19
2007/5/27	0.15
2007/6/3	0.26
2007/6/10	0.35
2007/6/17	0.25
2007/6/24	0.14
2007/7/1	0.17
2007/7/8	0.15
2007/7/15	0.19
2007/7/22	0.18
2007/7/29	0.17
2007/8/5	0.17
2007/8/12	0.16
2007/8/19	0.04
2007/8/26	0.14
2007/9/2	0.18
2007/9/9	0.21
2007/9/16	0.11
2007/9/23	0.13
2007/9/30	0.11
2007/10/7	0.25
2007/10/14	0.21
2007/10/21	0.11
2007/10/28	0.19
2007/11/4	0.17
2007/11/11	0.17
2007/11/18	0.17
2007/11/25	0.08
2007/12/2	0.18
2007/12/9	0.14
2007/12/16	0.14
2007/12/23	0.11
2007/12/30	0.14
2008/1/6	0.1
2008/1/13	0.11
2008/1/20	0.17
2008/1/27	0.08
2008/2/3	0.15
2008/2/10	0.17
2008/2/17	0.1
2008/2/24	0.29
2008/3/2	0.21
2008/3/9	0.13
2008/3/16	0.17
2008/3/23	0.17
2008/3/30	0.11
2008/4/6	0.17
2008/4/13	0.13
2008/4/20	0.15
2008/4/27	0.15
2008/5/4	0.19
2008/5/11	0.22
2008/5/18	0.08
2008/5/25	0.25
2008/6/1	0.14
2008/6/8	0.28
2008/6/15	0.13
2008/6/22	0.26
2008/6/29	0.22
2008/7/6	0.4
2008/7/13	0.28
2008/7/20	0.32
2008/7/27	0.24
2008/8/3	0.17
2008/8/10	0.1
2008/8/17	0.11
2008/8/24	0.15
2008/8/31	0.14
2008/9/7	0.08
2008/9/14	0.18
2008/9/21	0.13
2008/9/28	0.25
2008/10/5	0.13
2008/10/12	0.18
2008/10/19	0.17
2008/10/26	0.15
2008/11/2	0.27
2008/11/9	0.18
2008/11/16	0.2
2008/11/23	0.3
2008/11/30	0.27
2008/12/7	0.31
2008/12/14	0.28
2008/12/21	0.18
2008/12/28	0.35
2009/1/4	0.1
2009/1/11	0.29
2009/1/18	0.28
2009/1/25	0.18
2009/2/1	0.1
2009/2/8	0.18
2009/2/15	0.18
2009/2/22	0.38
2009/3/1	0.25
2009/3/8	0.25
2009/3/15	0.35
2009/3/22	0.32
2009/3/29	0.35
2009/4/5	0.44
2009/4/12	0.57
2009/4/19	0.56
2009/4/26	0.43
2009/5/3	0.5
2009/5/10	0.46
2009/5/17	0.68
2009/5/24	0.56
2009/5/31	0.49
2009/6/7	0.64
2009/6/14	0.6
2009/6/21	0.81
2009/6/28	0.68
2009/7/5	0.83
2009/7/12	0.57
2009/7/19	0.78
2009/7/26	0.79
2009/8/2	0.86
2009/8/9	0.63
2009/8/16	0.37
2009/8/23	0.68
2009/8/30	0.75
2009/9/6	0.65
2009/9/13	0.76
2009/9/20	0.74
2009/9/27	0.6
2009/10/4	0.79
2009/10/11	0.94
2009/10/18	0.73
2009/10/25	0.89
2009/11/1	0.48
2009/11/8	0.75
2009/11/15	1
2009/11/22	0.78
2009/11/29	0.88
2009/12/6	0.72
2009/12/13	0.67
2009/12/20	0.85
2009/12/27	0.75
2010/1/3	0.4
2010/1/10	0.86
2010/1/17	0.94
2010/1/24	0.82
2010/1/31	1.24
2010/2/7	0.86
2010/2/14	0.94
2010/2/21	1.5
2010/2/28	1.43
2010/3/7	1.51
2010/3/14	1.61
2010/3/21	1.72
2010/3/28	1.29
2010/4/4	1.22
2010/4/11	1.43
2010/4/18	1.06
2010/4/25	1.08
2010/5/2	1.42
2010/5/9	1.07
2010/5/16	1.88
2010/5/23	1.69
2010/5/30	1.65
2010/6/6	1.96
2010/6/13	1.39
2010/6/20	1.94
2010/6/27	1.69
2010/7/4	1.4
2010/7/11	1.76
2010/7/18	1.9
2010/7/25	1.62
2010/8/1	1.93
2010/8/8	1.72
2010/8/15	1.32
2010/8/22	1.71
2010/8/29	1.56
2010/9/5	1.11
2010/9/12	1.51
2010/9/19	1.42
2010/9/26	1.5
2010/10/3	1.78
2010/10/10	1.44
2010/10/17	1.79
2010/10/24	1.82
2010/10/31	1.13
2010/11/7	1.43
2010/11/14	1.5
2010/11/21	1.24
2010/11/28	1.47
2010/12/5	1.4
2010/12/12	1.33
2010/12/19	1.71
2010/12/26	1.68
2011/1/2	1.13
2011/1/9	2.35
2011/1/16	1.08
2011/1/23	1.06
2011/1/30	0.88
2011/2/6	1.13
2011/2/13	0.99
2011/2/20	1.11
2011/2/27	0.89
2011/3/6	0.93
2011/3/13	1.04
2011/3/20	1.01
2011/3/27	1.03
2011/4/3	0.82
2011/4/10	0.93
2011/4/17	0.9
2011/4/24	0.79
2011/5/1	0.92
2011/5/8	0.73
2011/5/15	0.87
2011/5/22	0.96
2011/5/29	0.61
2011/6/5	0.83
2011/6/12	0.65
2011/6/19	0.68
2011/6/26	0.69
2011/7/3	0.6
2011/7/10	0.85
2011/7/17	0.6
2011/7/24	0.51
2011/7/31	0.76
2011/8/7	0.56
2011/8/14	0.93
2011/8/21	0.54
2011/8/28	0.72
2011/9/4	0.46
2011/9/11	0.51
2011/9/18	0.55
2011/9/25	0.51
2011/10/2	0.63
2011/10/9	0.54
2011/10/16	0.63
2011/10/23	0.93
2011/10/30	0.66
2011/11/6	0.65
2011/11/13	0.82
2011/11/20	0.79
2011/11/27	0.68
2011/12/4	0.42
2011/12/11	0.58
2011/12/18	0.54
2011/12/25	0.4
2012/1/1	0.39
2012/1/8	0.49
2012/1/15	0.5
2012/1/22	0.32
2012/1/29	0.21
2012/2/5	0.39
2012/2/12	0.14
2012/2/19	0.46
2012/2/26	0.5
2012/3/4	0.5
2012/3/11	0.43
2012/3/18	0.47
2012/3/25	0.36
2012/4/1	0.38
2012/4/8	0.32
2012/4/15	0.38
2012/4/22	0.49
2012/4/29	0.57
2012/5/6	0.15
2012/5/13	0.38
2012/5/20	0.42
2012/5/27	0.23
2012/6/3	0.3
2012/6/10	0.33
2012/6/17	0.38
2012/6/24	0.43
2012/7/1	0.39
2012/7/8	0.47
2012/7/15	0.29
2012/7/22	0.36
2012/7/29	0.32
2012/8/5	0.22
2012/8/12	0.21
2012/8/19	0.19
2012/8/26	0.28
2012/9/2	0.21
2012/9/9	0.21
2012/9/16	0.33
2012/9/23	0.18
2012/9/30	0.31
2012/10/7	0.19
2012/10/14	0.22
2012/10/21	0.29
2012/10/28	0.26
2012/11/4	0.31
2012/11/11	0.29
2012/11/18	0.24
2012/11/25	0.24
2012/12/2	0.26
2012/12/9	0.31
2012/12/16	0.36
2012/12/23	0.31
2012/12/30	0.28
2013/1/6	0.15
2013/1/13	0.18
2013/1/20	0.13
2013/1/27	0.11
2013/2/3	0.13
2013/2/10	0.11
2013/2/17	0.13
2013/2/24	0.11
2013/3/3	0.18
2013/3/10	0.04
2013/3/17	0.21
2013/3/24	0.17
2013/3/31	0.22
2013/4/7	0.31
2013/4/14	0.19
2013/4/21	0.33
2013/4/28	0.32
2013/5/5	0.25
2013/5/12	0.38
2013/5/19	0.49
2013/5/26	0.6
2013/6/2	0.36
2013/6/9	0.39
2013/6/16	0.39
2013/6/23	0.34
2013/6/30	0.17
2013/7/7	0.3
2013/7/14	0.24
2013/7/21	0.26
2013/7/28	0.38
2013/8/4	0.26
2013/8/11	0.12
2013/8/18	0.17
2013/8/25	0.14
2013/9/1	0.15
2013/9/8	0.17
2013/9/15	0.19
2013/9/22	0.13
2013/9/29	0.14
2013/10/6	0.2
2013/10/13	0.32
2013/10/20	0.27
2013/10/27	0.23
2013/11/3	0.2
2013/11/10	0.3
2013/11/17	0.3
2013/11/24	0.27
2013/12/1	0.28
2013/12/8	0.35
2013/12/15	0.3
2013/12/22	0.31
2013/12/29	0.24
2014/1/5	0.22
2014/1/12	0.59
2014/1/19	0.22
2014/1/26	0.22
2014/2/2	0.42
2014/2/9	0.29
2014/2/16	0.4
2014/2/23	0.4
2014/3/2	0.61
2014/3/9	0.36
2014/3/16	0.36
2014/3/23	0.25
2014/3/30	0.43
2014/4/6	0.4
2014/4/13	0.19
2014/4/20	0.54
2014/4/27	0.61
2014/5/4	0.4
2014/5/11	0.79
2014/5/18	0.73
2014/5/25	0.76
2014/6/1	0.7
2014/6/8	0.76
2014/6/15	0.73
2014/6/22	0.76
2014/6/29	1.13
2014/7/6	0.85
2014/7/13	0.93
2014/7/20	0.69
2014/7/27	0.61
2014/8/3	0.58
2014/8/10	0.6
2014/8/17	0.41
2014/8/24	0.69
2014/8/31	0.57
2014/9/7	0.49
2014/9/14	0.46
2014/9/21	0.51
2014/9/28	0.46
2014/10/5	0.72
2014/10/12	0.54
2014/10/19	0.71
2014/10/26	0.69
2014/11/2	0.78
2014/11/9	0.71
2014/11/16	0.71
2014/11/23	0.71
2014/11/30	0.65
2014/12/7	0.61
2014/12/14	0.78
2014/12/21	0.59
2014/12/28	0.32
2015/1/4	0.18
2015/1/11	0.87
2015/1/18	0.5
2015/1/25	0.29
2015/2/1	0.85
2015/2/8	0.48
2015/2/15	0.48
2015/2/22	0.44
2015/3/1	0.28
2015/3/8	0.94
2015/3/15	0.52
2015/3/22	0.56
2015/3/29	0.66
2015/4/5	0.54
2015/4/12	0.56
2015/4/19	0.46
2015/4/26	0.49
2015/5/3	0.58
2015/5/10	0.57
2015/5/17	0.71
2015/5/24	0.56
2015/5/31	0.83
2015/6/7	0.89
2015/6/14	0.74
2015/6/21	1.11
2015/6/28	1.26
2015/7/5	1.29
2015/7/12	0.96
2015/7/19	1.13
2015/7/26	0.71
2015/8/2	1.29
2015/8/9	1.11
2015/8/16	0.88
2015/8/23	1.46
2015/8/30	0.97
2015/9/6	1.22
2015/9/13	1.28
2015/9/20	1.11
2015/9/27	1.19
2015/10/4	1.28
2015/10/11	1.15
2015/10/18	1.11
2015/10/25	1.21
2015/11/1	0.83
2015/11/8	1.26
2015/11/15	1.04
2015/11/22	1.15
2015/11/29	1.24
2015/12/6	1.18
2015/12/13	1.01
2015/12/20	0.93
2015/12/27	0.96
2016/1/3	0.48
2016/1/10	1.37
2016/1/17	0.82
2016/1/24	0.56
2016/1/31	0.73
2016/2/7	0.47
2016/2/14	0.38
2016/2/21	0.58
2016/2/28	0.57
2016/3/6	0.46
2016/3/13	0.74
2016/3/20	0.39
2016/3/27	0.49
2016/4/3	0.94
2016/4/10	0.76
2016/4/17	0.44
2016/4/24	0.46
2016/5/1	0.49
2016/5/8	0.49
2016/5/15	0.72
2016/5/22	0.63
2016/5/29	0.68
2016/6/5	0.65
2016/6/12	0.43
2016/6/19	0.67
2016/6/26	0.92
2016/7/3	0.63
2016/7/10	0.78
2016/7/17	0.94
2016/7/24	0.93
2016/7/31	0.93
2016/8/7	0.79
2016/8/14	0.62
2016/8/21	0.77
2016/8/28	0.63
2016/9/4	0.85
2016/9/11	0.92
2016/9/18	1.13
2016/9/25	0.88
2016/10/2	1.08
2016/10/9	0.63
2016/10/16	0.54
2016/10/23	0.69
2016/10/30	0.61
2016/11/6	0.54
2016/11/13	0.63
2016/11/20	0.63
2016/11/27	0.58
2016/12/4	0.65
2016/12/11	0.57
2016/12/18	0.39
2016/12/25	0.46
2017/1/1	0.33
2017/1/8	0.57
2017/1/15	0.44
2017/1/22	0.24
2017/1/29	0.26
2017/2/5	0.4
2017/2/12	0.22
2017/2/19	0.38
2017/2/26	0.47
2017/3/5	0.4
2017/3/12	0.24
2017/3/19	0.29
2017/3/26	0.29
2017/4/2	0.58
2017/4/9	0.32
2017/4/16	0.58
2017/4/23	0.58
2017/4/30	0.61
2017/5/7	0.35
2017/5/14	0.61
2017/5/21	0.56
2017/5/28	0.25
2017/6/4	0.49
2017/6/11	0.38
2017/6/18	0.26
2017/6/25	0.35
2017/7/2	0.18
2017/7/9	0.19
2017/7/16	0.26
2017/7/23	0.14
2017/7/30	0.21
2017/8/6	0.15
2017/8/13	0.14
2017/8/20	0.25
2017/8/27	0.18
2017/9/3	0.14
2017/9/10	0.18
2017/9/17	0.24
2017/9/24	0.15
2017/10/1	0.36
2017/10/8	0.17
2017/10/15	0.18
2017/10/22	0.28
2017/10/29	0.22
2017/11/5	0.17
2017/11/12	0.22
2017/11/19	0.26
2017/11/26	0.22
2017/12/3	0.11
2017/12/10	0.21
2017/12/17	0.07
2017/12/24	0.15
2017/12/31	0.13
2018/1/7	0.11
2018/1/14	0.06
2018/1/21	0.13
2018/1/28	0.1
2018/2/4	0.01
2018/2/11	0.08
2018/2/18	0.08
2018/2/25	0.03
2018/3/4	0.06
2018/3/11	0.1
2018/3/18	0.06
2018/3/25	0.1
2018/4/1	0.08
2018/4/8	0.1
2018/4/15	0.04
2018/4/22	0.11
2018/4/29	0.04
2018/5/6	0.17
2018/5/13	0.1
2018/5/20	0.24
2018/5/27	0.13
2018/6/3	0.1
2018/6/10	0.17
2018/6/17	0.1
2018/6/24	0.11
2018/7/1	0.14
2018/7/8	0.24
2018/7/15	0.21
2018/7/22	0.04
2018/7/29	0.17
2018/8/5	0.03
2018/8/12	0.16
2018/8/19	0.1
2018/8/26	0.03
2018/9/2	0.11
2018/9/9	0.1
2018/9/16	0.14
2018/9/23	0.13
2018/9/30	0.19
2018/10/7	0.17
2018/10/14	0.14
2018/10/21	0.13
2018/10/28	0.14
2018/11/4	0.15
2018/11/11	0.07
2018/11/18	0.17
2018/11/25	0.1
2018/12/2	0.19
2018/12/9	0.11
2018/12/16	0.15
2018/12/23	0.07
2018/12/30	0.13
2019/1/6	0.11
2019/1/13	0.15
2019/1/20	0.07
2019/1/27	0.06
2019/2/3	0.26
2019/2/10	0.11
2019/2/17	0.17
2019/2/24	0.21
2019/3/3	0.26
2019/3/10	0.33
2019/3/17	0.14
2019/3/24	0.23
2019/3/31	0.24
2019/4/7	0.15
2019/4/14	0.25
2019/4/21	0.21
2019/4/28	0.16
2019/5/5	0.11
2019/5/12	0.28
2019/5/19	0.34
2019/5/26	0.18
2019/6/2	0.3
2019/6/9	0.21
2019/6/16	0.21
2019/6/23	0.28
2019/6/30	0.23
2019/7/7	0.08
2019/7/14	0.3
2019/7/21	0.24
2019/7/28	0.1
2019/8/4	0.13
2019/8/11	0.02
2019/8/18	0.1
2019/8/25	0.17
2019/9/1	0.07
2019/9/8	0.1
2019/9/15	0.18
2019/9/22	0.1
2019/9/29	0.17
2019/10/6	0.17
2019/10/13	0.07
2019/10/20	0.11
2019/10/27	0.08
2019/11/3	0.08
2019/11/10	0.08
2019/11/17	0.15
2019/11/24	0.06
2019/12/1	0.14
2019/12/8	0.04
2019/12/15	0.11
2019/12/22	0.1
2019/12/29	0.13
2020/1/5	0
2020/1/12	0.06
2020/1/19	0.07
2020/1/26	0.07
2020/2/2	0.03
2020/2/9	0.08
2020/2/16	0.06
2020/2/23	0.1
2020/3/1	0
2020/3/8	0.11
2020/3/15	0.04
2020/3/22	0.06
2020/3/29	0.07
2020/4/5	0.04
2020/4/12	0.06
2020/4/19	0.13
2020/4/26	0.03
2020/5/3	0.07
2020/5/10	0.09
2020/5/17	0.06
2020/5/24	0.03
2020/5/31	0.03
2020/6/7	0.11
2020/6/14	0.03
2020/6/21	0.04
2020/6/28	0.04
2020/7/5	0.07
2020/7/12	0.08
2020/7/19	0.03
2020/7/26	0.04
2020/8/2	0.08
2020/8/9	0.04
2020/8/16	0.01
2020/8/23	0.06
2020/8/30	0
2020/9/6	0.06
2020/9/13	0.03
2020/9/20	0.01
2020/9/27	0.06
2020/10/4	0.08
2020/10/11	0.06
2020/10/18	0.18
2020/10/25	0.1
2020/11/1	0.06
2020/11/8	0.06
2020/11/15	0.03
2020/11/22	0.04
2020/11/29	0
2020/12/6	0.04
2020/12/13	0.04
2020/12/20	0.06
2020/12/27	0.06
2021/1/3	0.01
