# Supplementary material for: Associations between Meteorological Factors and Reported Mumps Cases from 1999 to 2020 in Japan
Source: Epidemiologia (Basel). 2021 Apr 2;2(2):162–78. doi: 10.3390/epidemiologia2020013 (PMC9620933; doi:10.3390/epidemiologia2020013)
Supplement: Supplementary file 1 [file epidemiologia-02-00013-s001.zip › Dataset_S1/35_MUMPS_Yamaguchi.txt]

1999/4/11	0.45
1999/4/18	0.52
1999/4/25	0.5
1999/5/2	0.52
1999/5/9	0.46
1999/5/16	1.15
1999/5/23	0.83
1999/5/30	0.92
1999/6/6	1.06
1999/6/13	1.04
1999/6/20	1.23
1999/6/27	1.17
1999/7/4	1.5
1999/7/11	1.54
1999/7/18	1.44
1999/7/25	1.83
1999/8/1	1.52
1999/8/8	2.35
1999/8/15	1.42
1999/8/22	1.04
1999/8/29	1.29
1999/9/5	0.75
1999/9/12	0.9
1999/9/19	1.23
1999/9/26	0.94
1999/10/3	0.98
1999/10/10	0.96
1999/10/17	0.71
1999/10/24	1.29
1999/10/31	1.04
1999/11/7	0.85
1999/11/14	1.06
1999/11/21	1.13
1999/11/28	0.65
1999/12/5	1.79
1999/12/12	1.25
1999/12/19	1.44
1999/12/26	1.38
2000/1/2	0.71
2000/1/9	2
2000/1/16	2.06
2000/1/23	1.23
2000/1/30	1.71
2000/2/6	1.35
2000/2/13	1.1
2000/2/20	1.57
2000/2/27	1.71
2000/3/5	1.45
2000/3/12	2.39
2000/3/19	2.06
2000/3/26	1.49
2000/4/2	1.45
2000/4/9	1.39
2000/4/16	1.37
2000/4/23	1.69
2000/4/30	1.24
2000/5/7	1.31
2000/5/14	2.59
2000/5/21	1.78
2000/5/28	2.04
2000/6/4	2.63
2000/6/11	2.2
2000/6/18	2.14
2000/6/25	2.67
2000/7/2	2.69
2000/7/9	2.51
2000/7/16	2.94
2000/7/23	2.45
2000/7/30	2.02
2000/8/6	2.51
2000/8/13	2.24
2000/8/20	1.31
2000/8/27	1.47
2000/9/3	1.73
2000/9/10	1.53
2000/9/17	1.45
2000/9/24	1.37
2000/10/1	1.08
2000/10/8	1.9
2000/10/15	1.35
2000/10/22	2.06
2000/10/29	2.41
2000/11/5	1.38
2000/11/12	2.67
2000/11/19	2.35
2000/11/26	2.53
2000/12/3	2.67
2000/12/10	2.88
2000/12/17	2.33
2000/12/24	3.28
2000/12/31	2.43
2001/1/7	2.71
2001/1/14	3.27
2001/1/21	1.96
2001/1/28	1.96
2001/2/4	2.2
2001/2/11	1.76
2001/2/18	1.84
2001/2/25	2.2
2001/3/4	2.02
2001/3/11	2.63
2001/3/18	2.45
2001/3/25	1.73
2001/4/1	2.16
2001/4/8	1.98
2001/4/15	2.08
2001/4/22	1.41
2001/4/29	1.35
2001/5/6	0.88
2001/5/13	1.69
2001/5/20	1.27
2001/5/27	1.29
2001/6/3	1.35
2001/6/10	1.82
2001/6/17	1.67
2001/6/24	1.51
2001/7/1	1.51
2001/7/8	1.82
2001/7/15	1.78
2001/7/22	1.59
2001/7/29	1.43
2001/8/5	1.12
2001/8/12	0.96
2001/8/19	1.24
2001/8/26	1.29
2001/9/2	0.98
2001/9/9	0.67
2001/9/16	0.53
2001/9/23	0.65
2001/9/30	0.76
2001/10/7	0.61
2001/10/14	0.49
2001/10/21	1.02
2001/10/28	0.82
2001/11/4	0.47
2001/11/11	0.69
2001/11/18	0.92
2001/11/25	0.82
2001/12/2	0.84
2001/12/9	0.63
2001/12/16	0.84
2001/12/23	0.67
2001/12/30	0.84
2002/1/6	0.73
2002/1/13	1.06
2002/1/20	0.69
2002/1/27	0.57
2002/2/3	0.71
2002/2/10	0.39
2002/2/17	0.73
2002/2/24	0.67
2002/3/3	0.63
2002/3/10	0.86
2002/3/17	0.76
2002/3/24	1.29
2002/3/31	0.73
2002/4/7	0.67
2002/4/14	0.8
2002/4/21	0.84
2002/4/28	0.73
2002/5/5	0.71
2002/5/12	0.82
2002/5/19	0.73
2002/5/26	0.96
2002/6/2	1.12
2002/6/9	1.57
2002/6/16	0.94
2002/6/23	1.37
2002/6/30	1.31
2002/7/7	1.24
2002/7/14	0.92
2002/7/21	1.49
2002/7/28	1.08
2002/8/4	1.53
2002/8/11	0.9
2002/8/18	0.61
2002/8/25	1.31
2002/9/1	0.82
2002/9/8	0.67
2002/9/15	0.67
2002/9/22	0.43
2002/9/29	0.8
2002/10/6	0.53
2002/10/13	0.29
2002/10/20	0.55
2002/10/27	0.51
2002/11/3	0.41
2002/11/10	0.55
2002/11/17	0.33
2002/11/24	0.76
2002/12/1	0.76
2002/12/8	0.73
2002/12/15	0.98
2002/12/22	0.61
2002/12/29	0.63
2003/1/5	0.39
2003/1/12	0.59
2003/1/19	0.45
2003/1/26	0.43
2003/2/2	0.59
2003/2/9	0.51
2003/2/16	0.69
2003/2/23	0.73
2003/3/2	0.57
2003/3/9	0.9
2003/3/16	0.63
2003/3/23	0.84
2003/3/30	0.94
2003/4/6	0.65
2003/4/13	0.88
2003/4/20	0.9
2003/4/27	0.9
2003/5/4	0.96
2003/5/11	0.67
2003/5/18	1.18
2003/5/25	1.06
2003/6/1	1.08
2003/6/8	1.53
2003/6/15	0.98
2003/6/22	1.24
2003/6/29	1.51
2003/7/6	1.04
2003/7/13	1.2
2003/7/20	1.18
2003/7/27	1.35
2003/8/3	1.1
2003/8/10	1.27
2003/8/17	0.65
2003/8/24	0.92
2003/8/31	1.06
2003/9/7	0.9
2003/9/14	0.84
2003/9/21	0.53
2003/9/28	1.02
2003/10/5	0.84
2003/10/12	0.84
2003/10/19	0.9
2003/10/26	1.37
2003/11/2	1.39
2003/11/9	1.57
2003/11/16	1.22
2003/11/23	1.37
2003/11/30	1.9
2003/12/7	1.24
2003/12/14	1.45
2003/12/21	2
2003/12/28	1.92
2004/1/4	0.98
2004/1/11	3.63
2004/1/18	1.96
2004/1/25	1.61
2004/2/1	2.55
2004/2/8	1.04
2004/2/15	1.55
2004/2/22	2.2
2004/2/29	1.96
2004/3/7	2.06
2004/3/14	2.41
2004/3/21	1.57
2004/3/28	2.43
2004/4/4	2
2004/4/11	1.94
2004/4/18	1.86
2004/4/25	1.9
2004/5/2	2.24
2004/5/9	1.57
2004/5/16	2.47
2004/5/23	2.18
2004/5/30	2
2004/6/6	2.29
2004/6/13	2.16
2004/6/20	1.88
2004/6/27	2.2
2004/7/4	2.22
2004/7/11	1.41
2004/7/18	2.8
2004/7/25	1.53
2004/8/1	2.08
2004/8/8	1.84
2004/8/15	1
2004/8/22	1.31
2004/8/29	1.1
2004/9/5	0.94
2004/9/12	1.29
2004/9/19	1.1
2004/9/26	1.22
2004/10/3	1.16
2004/10/10	1.24
2004/10/17	1.2
2004/10/24	0.78
2004/10/31	1.12
2004/11/7	1.24
2004/11/14	1.37
2004/11/21	1.45
2004/11/28	1.37
2004/12/5	1.2
2004/12/12	1.12
2004/12/19	1.1
2004/12/26	1.37
2005/1/2	1.12
2005/1/9	1.31
2005/1/16	1.8
2005/1/23	1.06
2005/1/30	0.98
2005/2/6	1.2
2005/2/13	0.67
2005/2/20	0.98
2005/2/27	1.06
2005/3/6	0.88
2005/3/13	0.71
2005/3/20	0.88
2005/3/27	0.33
2005/4/3	0.71
2005/4/10	0.53
2005/4/17	0.61
2005/4/24	0.8
2005/5/1	0.45
2005/5/8	0.67
2005/5/15	0.86
2005/5/22	0.8
2005/5/29	0.76
2005/6/5	0.98
2005/6/12	0.65
2005/6/19	1.2
2005/6/26	0.86
2005/7/3	0.88
2005/7/10	1.2
2005/7/17	0.65
2005/7/24	0.86
2005/7/31	1.41
2005/8/7	1.16
2005/8/14	0.71
2005/8/21	1.06
2005/8/28	0.73
2005/9/4	0.59
2005/9/11	0.73
2005/9/18	1.47
2005/9/25	1.18
2005/10/2	1.65
2005/10/9	1.2
2005/10/16	1.45
2005/10/23	1.37
2005/10/30	1.51
2005/11/6	1.41
2005/11/13	1.33
2005/11/20	1.31
2005/11/27	1.14
2005/12/4	1.45
2005/12/11	1.82
2005/12/18	1.49
2005/12/25	2.24
2006/1/1	1.86
2006/1/8	2.35
2006/1/15	2.63
2006/1/22	1.63
2006/1/29	1.94
2006/2/5	2.61
2006/2/12	1.94
2006/2/19	2.71
2006/2/26	3.31
2006/3/5	2.59
2006/3/12	3.84
2006/3/19	3.2
2006/3/26	3.39
2006/4/2	3.38
2006/4/9	4.49
2006/4/16	2.52
2006/4/23	3.06
2006/4/30	2.53
2006/5/7	2.35
2006/5/14	2.62
2006/5/21	2.67
2006/5/28	1.86
2006/6/4	3.1
2006/6/11	1.98
2006/6/18	1.76
2006/6/25	2.33
2006/7/2	2.04
2006/7/9	1.96
2006/7/16	2
2006/7/23	1.33
2006/7/30	1.59
2006/8/6	1.8
2006/8/13	1.14
2006/8/20	1.24
2006/8/27	1
2006/9/3	1.1
2006/9/10	0.82
2006/9/17	1.06
2006/9/24	1.08
2006/10/1	1.16
2006/10/8	1.24
2006/10/15	0.63
2006/10/22	0.69
2006/10/29	0.73
2006/11/5	0.55
2006/11/12	0.78
2006/11/19	0.86
2006/11/26	0.63
2006/12/3	0.92
2006/12/10	0.41
2006/12/17	0.39
2006/12/24	0.33
2006/12/31	0.33
2007/1/7	0.41
2007/1/14	0.45
2007/1/21	0.33
2007/1/28	0.49
2007/2/4	0.55
2007/2/11	0.2
2007/2/18	0.37
2007/2/25	0.51
2007/3/4	0.41
2007/3/11	0.49
2007/3/18	0.14
2007/3/25	0.24
2007/4/1	0.18
2007/4/8	0.12
2007/4/15	0.33
2007/4/22	0.12
2007/4/29	0.33
2007/5/6	0.45
2007/5/13	0.24
2007/5/20	0.37
2007/5/27	0.39
2007/6/3	0.31
2007/6/10	0.33
2007/6/17	0.51
2007/6/24	0.37
2007/7/1	0.37
2007/7/8	0.18
2007/7/15	0.53
2007/7/22	0.43
2007/7/29	0.33
2007/8/5	0.47
2007/8/12	0.29
2007/8/19	0.33
2007/8/26	0.12
2007/9/2	0.2
2007/9/9	0.22
2007/9/16	0.24
2007/9/23	0.27
2007/9/30	0.12
2007/10/7	0.12
2007/10/14	0.12
2007/10/21	0.24
2007/10/28	0.14
2007/11/4	0.27
2007/11/11	0.24
2007/11/18	0.33
2007/11/25	0.33
2007/12/2	0.12
2007/12/9	0.29
2007/12/16	0.12
2007/12/23	0.22
2007/12/30	0.22
2008/1/6	0.18
2008/1/13	0.39
2008/1/20	0.33
2008/1/27	0.27
2008/2/3	0.33
2008/2/10	0.16
2008/2/17	0.33
2008/2/24	0.16
2008/3/2	0.31
2008/3/9	0.16
2008/3/16	0.35
2008/3/23	0.24
2008/3/30	0.41
2008/4/6	0.24
2008/4/13	0.34
2008/4/20	0.26
2008/4/27	0.32
2008/5/4	0.28
2008/5/11	0.3
2008/5/18	0.46
2008/5/25	0.44
2008/6/1	0.2
2008/6/8	0.52
2008/6/15	0.18
2008/6/22	0.38
2008/6/29	0.36
2008/7/6	0.22
2008/7/13	0.4
2008/7/20	0.54
2008/7/27	0.4
2008/8/3	0.24
2008/8/10	0.36
2008/8/17	0.24
2008/8/24	0.2
2008/8/31	0.24
2008/9/7	0.26
2008/9/14	0.24
2008/9/21	0.28
2008/9/28	0.24
2008/10/5	0.32
2008/10/12	0.14
2008/10/19	0.18
2008/10/26	0.24
2008/11/2	0.22
2008/11/9	0.16
2008/11/16	0.14
2008/11/23	0.12
2008/11/30	0.16
2008/12/7	0.22
2008/12/14	0.08
2008/12/21	0.36
2008/12/28	0.14
2009/1/4	0.12
2009/1/11	0.34
2009/1/18	0.2
2009/1/25	0.12
2009/2/1	0.06
2009/2/8	0.12
2009/2/15	0.06
2009/2/22	0.12
2009/3/1	0.04
2009/3/8	0.06
2009/3/15	0.24
2009/3/22	0.2
2009/3/29	0.64
2009/4/5	0.12
2009/4/12	0.12
2009/4/19	0.12
2009/4/26	0.26
2009/5/3	0.06
2009/5/10	0.12
2009/5/17	0.18
2009/5/24	0.16
2009/5/31	0.26
2009/6/7	0.22
2009/6/14	0.2
2009/6/21	0.62
2009/6/28	0.5
2009/7/5	0.36
2009/7/12	0.34
2009/7/19	0.44
2009/7/26	0.68
2009/8/2	0.58
2009/8/9	0.52
2009/8/16	0.26
2009/8/23	0.48
2009/8/30	0.2
2009/9/6	0.34
2009/9/13	0.44
2009/9/20	0.42
2009/9/27	0.44
2009/10/4	0.4
2009/10/11	0.42
2009/10/18	0.58
2009/10/25	0.44
2009/11/1	0.6
2009/11/8	0.44
2009/11/15	0.42
2009/11/22	0.26
2009/11/29	0.08
2009/12/6	0.64
2009/12/13	0.34
2009/12/20	0.46
2009/12/27	0.78
2010/1/3	0.4
2010/1/10	0.8
2010/1/17	1.06
2010/1/24	0.56
2010/1/31	1.12
2010/2/7	0.72
2010/2/14	1.72
2010/2/21	1.6
2010/2/28	1.4
2010/3/7	1.68
2010/3/14	1.42
2010/3/21	1.34
2010/3/28	1.24
2010/4/4	0.94
2010/4/11	1.14
2010/4/18	1.71
2010/4/25	1.14
2010/5/2	1.96
2010/5/9	1.86
2010/5/16	1.76
2010/5/23	2.31
2010/5/30	1.59
2010/6/6	2.96
2010/6/13	2.02
2010/6/20	2.78
2010/6/27	2.33
2010/7/4	2.04
2010/7/11	3.02
2010/7/18	2.82
2010/7/25	2.59
2010/8/1	3.33
2010/8/8	3.67
2010/8/15	2.2
2010/8/22	3.08
2010/8/29	2.59
2010/9/5	2.22
2010/9/12	2.49
2010/9/19	1.69
2010/9/26	2.18
2010/10/3	2.18
2010/10/10	1.63
2010/10/17	2.27
2010/10/24	1.51
2010/10/31	1.98
2010/11/7	1.51
2010/11/14	1.29
2010/11/21	1.18
2010/11/28	1.18
2010/12/5	0.96
2010/12/12	1.45
2010/12/19	1.02
2010/12/26	1.08
2011/1/2	0.98
2011/1/9	1.47
2011/1/16	0.9
2011/1/23	1.22
2011/1/30	0.78
2011/2/6	0.96
2011/2/13	0.84
2011/2/20	0.92
2011/2/27	0.94
2011/3/6	1.22
2011/3/13	0.82
2011/3/20	1.63
2011/3/27	1.04
2011/4/3	1.02
2011/4/10	1.2
2011/4/17	0.92
2011/4/24	0.73
2011/5/1	1.06
2011/5/8	1.13
2011/5/15	1.4
2011/5/22	0.81
2011/5/29	1.27
2011/6/5	1.17
2011/6/12	0.88
2011/6/19	1.35
2011/6/26	1.27
2011/7/3	1.92
2011/7/10	1.46
2011/7/17	1.33
2011/7/24	1.44
2011/7/31	1.17
2011/8/7	1.21
2011/8/14	0.98
2011/8/21	0.94
2011/8/28	1
2011/9/4	0.94
2011/9/11	1.25
2011/9/18	0.77
2011/9/25	0.46
2011/10/2	1.06
2011/10/9	0.9
2011/10/16	0.63
2011/10/23	0.92
2011/10/30	0.27
2011/11/6	0.67
2011/11/13	0.56
2011/11/20	0.35
2011/11/27	0.56
2011/12/4	0.56
2011/12/11	0.77
2011/12/18	0.77
2011/12/25	0.81
2012/1/1	0.83
2012/1/8	0.98
2012/1/15	0.96
2012/1/22	0.85
2012/1/29	0.4
2012/2/5	0.4
2012/2/12	0.48
2012/2/19	0.44
2012/2/26	0.54
2012/3/4	1
2012/3/11	0.69
2012/3/18	0.79
2012/3/25	1.1
2012/4/1	0.88
2012/4/8	1.08
2012/4/15	0.79
2012/4/22	1.65
2012/4/29	0.96
2012/5/6	0.46
2012/5/13	2
2012/5/20	0.79
2012/5/27	0.73
2012/6/3	1
2012/6/10	0.5
2012/6/17	0.46
2012/6/24	0.92
2012/7/1	0.5
2012/7/8	0.5
2012/7/15	0.67
2012/7/22	0.25
2012/7/29	0.67
2012/8/5	0.36
2012/8/12	0.82
2012/8/19	0.38
2012/8/26	0.48
2012/9/2	0.46
2012/9/9	0.56
2012/9/16	0.21
2012/9/23	0.27
2012/9/30	0.4
2012/10/7	0.25
2012/10/14	0.27
2012/10/21	0.1
2012/10/28	0.1
2012/11/4	0.23
2012/11/11	0.13
2012/11/18	0.19
2012/11/25	0.1
2012/12/2	0.27
2012/12/9	0.23
2012/12/16	0.21
2012/12/23	0.35
2012/12/30	0.08
2013/1/6	0.1
2013/1/13	0.27
2013/1/20	0.17
2013/1/27	0.06
2013/2/3	0.17
2013/2/10	0.21
2013/2/17	0.06
2013/2/24	0.1
2013/3/3	0.15
2013/3/10	0.21
2013/3/17	0.21
2013/3/24	0.17
2013/3/31	0.13
2013/4/7	0.09
2013/4/14	0.02
2013/4/21	0.09
2013/4/28	0.13
2013/5/5	0.04
2013/5/12	0.09
2013/5/19	0.09
2013/5/26	0.28
2013/6/2	0.11
2013/6/9	0.21
2013/6/16	0.15
2013/6/23	0.06
2013/6/30	0.21
2013/7/7	0.15
2013/7/14	0.3
2013/7/21	0.13
2013/7/28	0.17
2013/8/4	0.19
2013/8/11	0.07
2013/8/18	0.13
2013/8/25	0.04
2013/9/1	0.17
2013/9/8	0.13
2013/9/15	0.15
2013/9/22	0.09
2013/9/29	0.09
2013/10/6	0.17
2013/10/13	0.13
2013/10/20	0.02
2013/10/27	0.09
2013/11/3	0.06
2013/11/10	0.09
2013/11/17	0.06
2013/11/24	0.06
2013/12/1	0.17
2013/12/8	0.13
2013/12/15	0.26
2013/12/22	0.19
2013/12/29	0.21
2014/1/5	0.04
2014/1/12	0.17
2014/1/19	0.02
2014/1/26	0.11
2014/2/2	0.09
2014/2/9	0.23
2014/2/16	0.27
2014/2/23	0.21
2014/3/2	0.5
2014/3/9	0.21
2014/3/16	0.27
2014/3/23	0.13
2014/3/30	0.13
2014/4/6	0.04
2014/4/13	0.13
2014/4/20	0
2014/4/27	0.08
2014/5/4	0
2014/5/11	0.13
2014/5/18	0.06
2014/5/25	0.1
2014/6/1	0.23
2014/6/8	0.21
2014/6/15	0.19
2014/6/22	0.15
2014/6/29	0.21
2014/7/6	0.19
2014/7/13	0.15
2014/7/20	0.13
2014/7/27	0.13
2014/8/3	0.13
2014/8/10	0.11
2014/8/17	0.17
2014/8/24	0.06
2014/8/31	0.04
2014/9/7	0.13
2014/9/14	0.09
2014/9/21	0.08
2014/9/28	0.02
2014/10/5	0.04
2014/10/12	0.06
2014/10/19	0.08
2014/10/26	0.04
2014/11/2	0.1
2014/11/9	0.08
2014/11/16	0.15
2014/11/23	0.06
2014/11/30	0.04
2014/12/7	0.04
2014/12/14	0.08
2014/12/21	0.08
2014/12/28	0.04
2015/1/4	0.06
2015/1/11	0.06
2015/1/18	0.06
2015/1/25	0.02
2015/2/1	0.31
2015/2/8	0.06
2015/2/15	0.06
2015/2/22	0.04
2015/3/1	0.04
2015/3/8	0
2015/3/15	0.04
2015/3/22	0.04
2015/3/29	0.02
2015/4/5	0.08
2015/4/12	0.08
2015/4/19	0.04
2015/4/26	0
2015/5/3	0.06
2015/5/10	0.02
2015/5/17	0.02
2015/5/24	0
2015/5/31	0.04
2015/6/7	0.13
2015/6/14	0.11
2015/6/21	0.04
2015/6/28	0.15
2015/7/5	0.19
2015/7/12	0.15
2015/7/19	0.23
2015/7/26	0.28
2015/8/2	0.28
2015/8/9	0.19
2015/8/16	0.34
2015/8/23	0.15
2015/8/30	0.13
2015/9/6	0.19
2015/9/13	0.21
2015/9/20	0.32
2015/9/27	0.09
2015/10/4	0.13
2015/10/11	0.21
2015/10/18	0.28
2015/10/25	0.42
2015/11/1	0.35
2015/11/8	0.66
2015/11/15	0.46
2015/11/22	0.48
2015/11/29	0.35
2015/12/6	0.6
2015/12/13	0.71
2015/12/20	0.5
2015/12/27	0.73
2016/1/3	0.36
2016/1/10	0.94
2016/1/17	0.92
2016/1/24	0.48
2016/1/31	0.79
2016/2/7	0.5
2016/2/14	0.63
2016/2/21	0.58
2016/2/28	0.73
2016/3/6	0.58
2016/3/13	0.83
2016/3/20	0.6
2016/3/27	0.69
2016/4/3	0.81
2016/4/10	0.81
2016/4/17	0.75
2016/4/24	0.73
2016/5/1	0.63
2016/5/8	0.81
2016/5/15	0.48
2016/5/22	0.73
2016/5/29	0.29
2016/6/5	0.69
2016/6/12	0.5
2016/6/19	0.33
2016/6/26	0.58
2016/7/3	0.58
2016/7/10	0.58
2016/7/17	0.83
2016/7/24	0.35
2016/7/31	0.6
2016/8/7	0.6
2016/8/14	0.5
2016/8/21	0.25
2016/8/28	0.52
2016/9/4	0.6
2016/9/11	0.63
2016/9/18	0.85
2016/9/25	0.88
2016/10/2	1.17
2016/10/9	1.31
2016/10/16	0.83
2016/10/23	1.65
2016/10/30	1.46
2016/11/6	1.52
2016/11/13	1.19
2016/11/20	2.17
2016/11/27	1.77
2016/12/4	1.98
2016/12/11	2.63
2016/12/18	2.02
2016/12/25	2.77
2017/1/1	2.21
2017/1/8	2.75
2017/1/15	2.81
2017/1/22	1.23
2017/1/29	2.15
2017/2/5	2.42
2017/2/12	1.83
2017/2/19	2.63
2017/2/26	2.42
2017/3/5	2.29
2017/3/12	2.31
2017/3/19	2.13
2017/3/26	1.88
2017/4/2	2.21
2017/4/9	1.35
2017/4/16	1.71
2017/4/23	1.42
2017/4/30	1.25
2017/5/7	0.98
2017/5/14	1.58
2017/5/21	1.5
2017/5/28	1
2017/6/4	1.4
2017/6/11	1.13
2017/6/18	0.81
2017/6/25	1.52
2017/7/2	0.92
2017/7/9	0.92
2017/7/16	0.79
2017/7/23	0.4
2017/7/30	1.04
2017/8/6	0.75
2017/8/13	0.73
2017/8/20	0.6
2017/8/27	0.52
2017/9/3	0.38
2017/9/10	0.71
2017/9/17	0.4
2017/9/24	0.4
2017/10/1	0.46
2017/10/8	0.63
2017/10/15	0.38
2017/10/22	0.29
2017/10/29	0.5
2017/11/5	0.38
2017/11/12	0.44
2017/11/19	0.27
2017/11/26	0.23
2017/12/3	0.96
2017/12/10	0.23
2017/12/17	0.83
2017/12/24	0.81
2017/12/31	0.17
2018/1/7	0.42
2018/1/14	0.27
2018/1/21	0.21
2018/1/28	0.38
2018/2/4	0.1
2018/2/11	0.27
2018/2/18	0.06
2018/2/25	0.04
2018/3/4	0.17
2018/3/11	0.04
2018/3/18	0.13
2018/3/25	0.19
2018/4/1	0.15
2018/4/8	0.19
2018/4/15	0.32
2018/4/22	0.17
2018/4/29	0.26
2018/5/6	0.13
2018/5/13	0.09
2018/5/20	0.17
2018/5/27	0.04
2018/6/3	0.09
2018/6/10	0.02
2018/6/17	0.06
2018/6/24	0.13
2018/7/1	0
2018/7/8	0.02
2018/7/15	0.11
2018/7/22	0.09
2018/7/29	0.13
2018/8/5	0.11
2018/8/12	0.06
2018/8/19	0.04
2018/8/26	0.02
2018/9/2	0.04
2018/9/9	0.04
2018/9/16	0.13
2018/9/23	0.09
2018/9/30	0.13
2018/10/7	0.13
2018/10/14	0.04
2018/10/21	0.02
2018/10/28	0
2018/11/4	0.02
2018/11/11	0.02
2018/11/18	0.19
2018/11/25	0.11
2018/12/2	0.15
2018/12/9	0.09
2018/12/16	0.06
2018/12/23	0.15
2018/12/30	0.09
2019/1/6	0.11
2019/1/13	0.06
2019/1/20	0.06
2019/1/27	0.04
2019/2/3	0.06
2019/2/10	0.28
2019/2/17	0.09
2019/2/24	0.17
2019/3/3	0.06
2019/3/10	0.02
2019/3/17	0.04
2019/3/24	0.11
2019/3/31	0.07
2019/4/7	0.04
2019/4/14	0.04
2019/4/21	0.13
2019/4/28	0.11
2019/5/5	0
2019/5/12	0
2019/5/19	0.02
2019/5/26	0.09
2019/6/2	0.11
2019/6/9	0.13
2019/6/16	0.15
2019/6/23	0.13
2019/6/30	0.11
2019/7/7	0.07
2019/7/14	0.15
2019/7/21	0.09
2019/7/28	0
2019/8/4	0.07
2019/8/11	0
2019/8/18	0.09
2019/8/25	0.02
2019/9/1	0.07
2019/9/8	0.07
2019/9/15	0.07
2019/9/22	0.02
2019/9/29	0
2019/10/6	0.11
2019/10/13	0.07
2019/10/20	0
2019/10/27	0.11
2019/11/3	0.02
2019/11/10	0.07
2019/11/17	0.02
2019/11/24	0.09
2019/12/1	0.04
2019/12/8	0
2019/12/15	0.09
2019/12/22	0.09
2019/12/29	0.09
2020/1/5	0
2020/1/12	0.02
2020/1/19	0
2020/1/26	0.07
2020/2/2	0.04
2020/2/9	0.02
2020/2/16	0.11
2020/2/23	0.07
2020/3/1	0.04
2020/3/8	0.04
2020/3/15	0.02
2020/3/22	0.04
2020/3/29	0.02
2020/4/5	0.02
2020/4/12	0.07
2020/4/19	0.11
2020/4/26	0.04
2020/5/3	0.11
2020/5/10	0.02
2020/5/17	0.02
2020/5/24	0.07
2020/5/31	0.04
2020/6/7	0.04
2020/6/14	0
2020/6/21	0.04
2020/6/28	0.04
2020/7/5	0.04
2020/7/12	0.02
2020/7/19	0.04
2020/7/26	0.07
2020/8/2	0.04
2020/8/9	0
2020/8/16	0.04
2020/8/23	0.09
2020/8/30	0.02
2020/9/6	0.04
2020/9/13	0.02
2020/9/20	0.04
2020/9/27	0.02
2020/10/4	0
2020/10/11	0.07
2020/10/18	0.02
2020/10/25	0.02
2020/11/1	0.07
2020/11/8	0
2020/11/15	0.02
2020/11/22	0.07
2020/11/29	0
2020/12/6	0.02
2020/12/13	0.04
2020/12/20	0
2020/12/27	0.07
2021/1/3	0
