# Supplementary material for: Associations between Meteorological Factors and Reported Mumps Cases from 1999 to 2020 in Japan
Source: Epidemiologia (Basel). 2021 Apr 2;2(2):162–78. doi: 10.3390/epidemiologia2020013 (PMC9620933; doi:10.3390/epidemiologia2020013)
Supplement: Supplementary file 1 [file epidemiologia-02-00013-s001.zip › Dataset_S1/38_MUMPS_Ehime.txt]

1999/4/11	1.21
1999/4/18	1
1999/4/25	0.92
1999/5/2	0.67
1999/5/9	1.03
1999/5/16	1.08
1999/5/23	1
1999/5/30	1.1
1999/6/6	0.86
1999/6/13	1.26
1999/6/20	1.36
1999/6/27	0.82
1999/7/4	1.05
1999/7/11	0.97
1999/7/18	0.59
1999/7/25	0.54
1999/8/1	1.03
1999/8/8	0.72
1999/8/15	0.56
1999/8/22	0.79
1999/8/29	0.51
1999/9/5	0.54
1999/9/12	0.41
1999/9/19	0.51
1999/9/26	0.49
1999/10/3	0.64
1999/10/10	0.33
1999/10/17	0.54
1999/10/24	0.49
1999/10/31	0.26
1999/11/7	0.38
1999/11/14	0.28
1999/11/21	0.38
1999/11/28	0.23
1999/12/5	0.36
1999/12/12	0.36
1999/12/19	0.46
1999/12/26	0.59
2000/1/2	0.36
2000/1/9	0.59
2000/1/16	0.23
2000/1/23	0.18
2000/1/30	0.1
2000/2/6	0.23
2000/2/13	0.18
2000/2/20	0.26
2000/2/27	0.26
2000/3/5	0.36
2000/3/12	0.38
2000/3/19	0.21
2000/3/26	0.41
2000/4/2	0.38
2000/4/9	0.28
2000/4/16	0.21
2000/4/23	0.38
2000/4/30	0.18
2000/5/7	0.36
2000/5/14	0.31
2000/5/21	0.36
2000/5/28	0.41
2000/6/4	0.33
2000/6/11	0.46
2000/6/18	0.28
2000/6/25	0.9
2000/7/2	0.74
2000/7/9	0.67
2000/7/16	0.67
2000/7/23	0.49
2000/7/30	0.31
2000/8/6	0.54
2000/8/13	0.44
2000/8/20	0.64
2000/8/27	0.46
2000/9/3	0.31
2000/9/10	0.36
2000/9/17	0.28
2000/9/24	0.41
2000/10/1	0.49
2000/10/8	0.33
2000/10/15	0.62
2000/10/22	0.59
2000/10/29	0.36
2000/11/5	0.54
2000/11/12	0.56
2000/11/19	0.59
2000/11/26	0.69
2000/12/3	0.49
2000/12/10	0.46
2000/12/17	0.49
2000/12/24	0.69
2000/12/31	0.77
2001/1/7	1.13
2001/1/14	0.87
2001/1/21	0.77
2001/1/28	1.08
2001/2/4	0.92
2001/2/11	1.23
2001/2/18	1.15
2001/2/25	1.36
2001/3/4	1.38
2001/3/11	1.33
2001/3/18	1.74
2001/3/25	1.41
2001/4/1	1.56
2001/4/8	2.49
2001/4/15	1.26
2001/4/22	2.28
2001/4/29	1.46
2001/5/6	1.41
2001/5/13	2.03
2001/5/20	1.74
2001/5/27	1.85
2001/6/3	1.77
2001/6/10	2.46
2001/6/17	2.79
2001/6/24	1.82
2001/7/1	2.38
2001/7/8	2.64
2001/7/15	2.62
2001/7/22	2.87
2001/7/29	3.31
2001/8/5	3.41
2001/8/12	2.79
2001/8/19	2.18
2001/8/26	2.46
2001/9/2	2.08
2001/9/9	2.08
2001/9/16	2.36
2001/9/23	2.31
2001/9/30	3.13
2001/10/7	1.97
2001/10/14	2.28
2001/10/21	2.36
2001/10/28	2.36
2001/11/4	2.23
2001/11/11	3.59
2001/11/18	3.51
2001/11/25	3.46
2001/12/2	4.15
2001/12/9	4.05
2001/12/16	3.85
2001/12/23	5.26
2001/12/30	4.38
2002/1/6	3.03
2002/1/13	5.21
2002/1/20	3.33
2002/1/27	2.44
2002/2/3	3
2002/2/10	2.62
2002/2/17	2.36
2002/2/24	2.79
2002/3/3	2.36
2002/3/10	2.33
2002/3/17	2.33
2002/3/24	2.36
2002/3/31	2.15
2002/4/7	2.49
2002/4/14	2.1
2002/4/21	1.69
2002/4/28	1.69
2002/5/5	1.41
2002/5/12	1.97
2002/5/19	1.82
2002/5/26	2.67
2002/6/2	2.44
2002/6/9	2
2002/6/16	1.56
2002/6/23	2.36
2002/6/30	1.72
2002/7/7	1.87
2002/7/14	1.59
2002/7/21	1.44
2002/7/28	1.51
2002/8/4	1.05
2002/8/11	1
2002/8/18	1
2002/8/25	0.9
2002/9/1	0.85
2002/9/8	0.82
2002/9/15	0.85
2002/9/22	0.69
2002/9/29	0.59
2002/10/6	0.59
2002/10/13	0.62
2002/10/20	0.44
2002/10/27	0.74
2002/11/3	0.69
2002/11/10	0.41
2002/11/17	0.49
2002/11/24	0.46
2002/12/1	0.49
2002/12/8	0.49
2002/12/15	0.56
2002/12/22	0.41
2002/12/29	0.59
2003/1/5	0.38
2003/1/12	0.41
2003/1/19	0.33
2003/1/26	0.26
2003/2/2	0.31
2003/2/9	0.36
2003/2/16	0.15
2003/2/23	0.33
2003/3/2	0.36
2003/3/9	0.31
2003/3/16	0.41
2003/3/23	0.18
2003/3/30	0.31
2003/4/6	0.18
2003/4/13	0.31
2003/4/20	0.15
2003/4/27	0.26
2003/5/4	0.18
2003/5/11	0.28
2003/5/18	0.56
2003/5/25	0.28
2003/6/1	0.36
2003/6/8	0.46
2003/6/15	0.33
2003/6/22	0.15
2003/6/29	0.33
2003/7/6	0.1
2003/7/13	0.18
2003/7/20	0.18
2003/7/27	0.15
2003/8/3	0.15
2003/8/10	0.1
2003/8/17	0.08
2003/8/24	0.08
2003/8/31	0.08
2003/9/7	0.23
2003/9/14	0.18
2003/9/21	0.15
2003/9/28	0.21
2003/10/5	0.28
2003/10/12	0.21
2003/10/19	0.13
2003/10/26	0.18
2003/11/2	0.15
2003/11/9	0.18
2003/11/16	0.13
2003/11/23	0.1
2003/11/30	0.15
2003/12/7	0.15
2003/12/14	0.15
2003/12/21	0.15
2003/12/28	0.15
2004/1/4	0.08
2004/1/11	0.41
2004/1/18	0.23
2004/1/25	0.26
2004/2/1	0.23
2004/2/8	0.23
2004/2/15	0.41
2004/2/22	0.26
2004/2/29	0.67
2004/3/7	0.26
2004/3/14	0.23
2004/3/21	0.46
2004/3/28	0.36
2004/4/4	0.46
2004/4/11	0.67
2004/4/18	0.46
2004/4/25	0.62
2004/5/2	0.26
2004/5/9	0.21
2004/5/16	0.56
2004/5/23	0.54
2004/5/30	0.62
2004/6/6	0.67
2004/6/13	0.74
2004/6/20	1.05
2004/6/27	1.18
2004/7/4	1.18
2004/7/11	1
2004/7/18	1.26
2004/7/25	1.36
2004/8/1	1.46
2004/8/8	1.05
2004/8/15	1.38
2004/8/22	0.85
2004/8/29	0.95
2004/9/5	1.18
2004/9/12	0.67
2004/9/19	1.1
2004/9/26	1.21
2004/10/3	1
2004/10/10	1.1
2004/10/17	1.15
2004/10/24	1.23
2004/10/31	1.41
2004/11/7	1.08
2004/11/14	1.46
2004/11/21	0.97
2004/11/28	0.9
2004/12/5	1.23
2004/12/12	1.03
2004/12/19	0.9
2004/12/26	1.38
2005/1/2	0.85
2005/1/9	1.64
2005/1/16	1.44
2005/1/23	1.44
2005/1/30	1
2005/2/6	0.97
2005/2/13	0.87
2005/2/20	1.72
2005/2/27	1.46
2005/3/6	1.13
2005/3/13	1.87
2005/3/20	1.15
2005/3/27	1.59
2005/4/3	1.74
2005/4/10	1.27
2005/4/17	1.57
2005/4/24	1.08
2005/5/1	1.22
2005/5/8	1.32
2005/5/15	1.22
2005/5/22	1.3
2005/5/29	1.68
2005/6/5	1.84
2005/6/12	1.95
2005/6/19	1.78
2005/6/26	1.46
2005/7/3	1.7
2005/7/10	2.41
2005/7/17	1.59
2005/7/24	1.89
2005/7/31	2
2005/8/7	2.22
2005/8/14	1.84
2005/8/21	1.68
2005/8/28	2
2005/9/4	1.86
2005/9/11	1.43
2005/9/18	1.92
2005/9/25	1.27
2005/10/2	1.62
2005/10/9	1.78
2005/10/16	1.03
2005/10/23	1.84
2005/10/30	1.43
2005/11/6	1.49
2005/11/13	2.19
2005/11/20	1.68
2005/11/27	1.73
2005/12/4	1.68
2005/12/11	2.19
2005/12/18	1.57
2005/12/25	2.3
2006/1/1	1.89
2006/1/8	1.95
2006/1/15	1.68
2006/1/22	1.27
2006/1/29	1.27
2006/2/5	1.27
2006/2/12	1.14
2006/2/19	1.43
2006/2/26	1.97
2006/3/5	2.11
2006/3/12	2.11
2006/3/19	1.78
2006/3/26	1.7
2006/4/2	2.03
2006/4/9	2.08
2006/4/16	1.65
2006/4/23	1.51
2006/4/30	1.11
2006/5/7	1.11
2006/5/14	1.08
2006/5/21	1.57
2006/5/28	1.19
2006/6/4	1.59
2006/6/11	1.65
2006/6/18	1.35
2006/6/25	1.46
2006/7/2	1.46
2006/7/9	1.54
2006/7/16	1.46
2006/7/23	1.27
2006/7/30	1.3
2006/8/6	0.92
2006/8/13	1.05
2006/8/20	0.81
2006/8/27	0.65
2006/9/3	0.54
2006/9/10	0.81
2006/9/17	0.57
2006/9/24	0.57
2006/10/1	0.7
2006/10/8	0.38
2006/10/15	0.46
2006/10/22	0.62
2006/10/29	0.49
2006/11/5	0.51
2006/11/12	0.38
2006/11/19	0.51
2006/11/26	0.54
2006/12/3	0.49
2006/12/10	0.51
2006/12/17	1.11
2006/12/24	0.7
2006/12/31	1.08
2007/1/7	0.59
2007/1/14	0.68
2007/1/21	0.59
2007/1/28	0.51
2007/2/4	0.57
2007/2/11	0.89
2007/2/18	0.54
2007/2/25	0.81
2007/3/4	0.78
2007/3/11	0.57
2007/3/18	0.54
2007/3/25	0.46
2007/4/1	0.62
2007/4/8	0.68
2007/4/15	0.24
2007/4/22	0.68
2007/4/29	0.46
2007/5/6	0.57
2007/5/13	0.95
2007/5/20	0.68
2007/5/27	0.59
2007/6/3	0.89
2007/6/10	0.76
2007/6/17	1.03
2007/6/24	1.24
2007/7/1	0.65
2007/7/8	1.16
2007/7/15	1.46
2007/7/22	0.97
2007/7/29	0.73
2007/8/5	0.89
2007/8/12	0.65
2007/8/19	0.65
2007/8/26	0.54
2007/9/2	0.38
2007/9/9	0.7
2007/9/16	0.49
2007/9/23	0.62
2007/9/30	0.19
2007/10/7	0.46
2007/10/14	0.35
2007/10/21	0.14
2007/10/28	0.22
2007/11/4	0.16
2007/11/11	0.14
2007/11/18	0.24
2007/11/25	0.16
2007/12/2	0.27
2007/12/9	0.11
2007/12/16	0.24
2007/12/23	0.16
2007/12/30	0.14
2008/1/6	0.05
2008/1/13	0.19
2008/1/20	0.19
2008/1/27	0.24
2008/2/3	0.11
2008/2/10	0.16
2008/2/17	0.16
2008/2/24	0.16
2008/3/2	0.19
2008/3/9	0.24
2008/3/16	0.19
2008/3/23	0.32
2008/3/30	0.35
2008/4/6	0.32
2008/4/13	0.27
2008/4/20	0.27
2008/4/27	0.24
2008/5/4	0.59
2008/5/11	0.35
2008/5/18	0.95
2008/5/25	0.68
2008/6/1	0.43
2008/6/8	0.97
2008/6/15	0.46
2008/6/22	0.84
2008/6/29	0.81
2008/7/6	0.3
2008/7/13	0.92
2008/7/20	0.7
2008/7/27	0.57
2008/8/3	1.03
2008/8/10	0.65
2008/8/17	0.3
2008/8/24	0.81
2008/8/31	0.62
2008/9/7	0.92
2008/9/14	0.97
2008/9/21	0.41
2008/9/28	0.46
2008/10/5	0.78
2008/10/12	0.78
2008/10/19	0.62
2008/10/26	0.57
2008/11/2	0.76
2008/11/9	0.73
2008/11/16	0.57
2008/11/23	0.78
2008/11/30	0.62
2008/12/7	0.81
2008/12/14	0.73
2008/12/21	0.78
2008/12/28	0.86
2009/1/4	0.19
2009/1/11	1.05
2009/1/18	1.08
2009/1/25	0.68
2009/2/1	0.76
2009/2/8	0.62
2009/2/15	0.84
2009/2/22	0.89
2009/3/1	0.84
2009/3/8	1.05
2009/3/15	0.84
2009/3/22	1.16
2009/3/29	1.3
2009/4/5	0.76
2009/4/12	0.95
2009/4/19	0.73
2009/4/26	1.57
2009/5/3	0.76
2009/5/10	0.51
2009/5/17	1.14
2009/5/24	0.92
2009/5/31	0.89
2009/6/7	1.46
2009/6/14	0.7
2009/6/21	1.11
2009/6/28	1.3
2009/7/5	0.95
2009/7/12	0.89
2009/7/19	0.92
2009/7/26	0.78
2009/8/2	1.11
2009/8/9	0.46
2009/8/16	1
2009/8/23	1.05
2009/8/30	0.57
2009/9/6	0.59
2009/9/13	0.41
2009/9/20	0.35
2009/9/27	0.24
2009/10/4	0.27
2009/10/11	0.43
2009/10/18	0.22
2009/10/25	0.41
2009/11/1	0.11
2009/11/8	0.14
2009/11/15	0.22
2009/11/22	0.08
2009/11/29	0.11
2009/12/6	0.24
2009/12/13	0.08
2009/12/20	0.05
2009/12/27	0.08
2010/1/3	0.11
2010/1/10	0.14
2010/1/17	0.16
2010/1/24	0.24
2010/1/31	0.14
2010/2/7	0.16
2010/2/14	0.08
2010/2/21	0.11
2010/2/28	0.24
2010/3/7	0.05
2010/3/14	0.14
2010/3/21	0.03
2010/3/28	0.08
2010/4/4	0.49
2010/4/11	0.38
2010/4/18	0.38
2010/4/25	0.32
2010/5/2	0.19
2010/5/9	0.54
2010/5/16	0.78
2010/5/23	0.46
2010/5/30	0.84
2010/6/6	0.59
2010/6/13	0.76
2010/6/20	0.86
2010/6/27	0.84
2010/7/4	0.62
2010/7/11	0.76
2010/7/18	0.73
2010/7/25	0.73
2010/8/1	0.59
2010/8/8	0.7
2010/8/15	0.54
2010/8/22	0.3
2010/8/29	0.65
2010/9/5	0.49
2010/9/12	0.86
2010/9/19	0.86
2010/9/26	1.08
2010/10/3	0.7
2010/10/10	0.49
2010/10/17	0.84
2010/10/24	1
2010/10/31	1.24
2010/11/7	0.78
2010/11/14	0.81
2010/11/21	0.76
2010/11/28	1
2010/12/5	0.86
2010/12/12	1.08
2010/12/19	1.03
2010/12/26	1.46
2011/1/2	1.24
2011/1/9	1.32
2011/1/16	1.08
2011/1/23	0.95
2011/1/30	1.16
2011/2/6	1.08
2011/2/13	1.35
2011/2/20	1.35
2011/2/27	1.41
2011/3/6	1.38
2011/3/13	1.54
2011/3/20	1.16
2011/3/27	1.78
2011/4/3	1.7
2011/4/10	1.11
2011/4/17	2.03
2011/4/24	1.19
2011/5/1	1.73
2011/5/8	1.59
2011/5/15	1.86
2011/5/22	1.62
2011/5/29	2.11
2011/6/5	2.19
2011/6/12	1.97
2011/6/19	3
2011/6/26	2.73
2011/7/3	1.84
2011/7/10	3.24
2011/7/17	2.24
2011/7/24	2.41
2011/7/31	2.51
2011/8/7	2.59
2011/8/14	3.08
2011/8/21	2.57
2011/8/28	2.22
2011/9/4	2.08
2011/9/11	2.7
2011/9/18	2.78
2011/9/25	2.43
2011/10/2	2.32
2011/10/9	2.51
2011/10/16	2.14
2011/10/23	2.11
2011/10/30	2.57
2011/11/6	1.78
2011/11/13	1.89
2011/11/20	1.24
2011/11/27	2.05
2011/12/4	1.84
2011/12/11	1.7
2011/12/18	2.05
2011/12/25	1.97
2012/1/1	1.27
2012/1/8	1.89
2012/1/15	1.62
2012/1/22	0.7
2012/1/29	1.19
2012/2/5	0.97
2012/2/12	0.7
2012/2/19	1.46
2012/2/26	0.78
2012/3/4	0.76
2012/3/11	1.03
2012/3/18	0.68
2012/3/25	1.27
2012/4/1	1.19
2012/4/8	0.59
2012/4/15	1
2012/4/22	0.43
2012/4/29	0.73
2012/5/6	0.43
2012/5/13	0.65
2012/5/20	0.65
2012/5/27	0.32
2012/6/3	0.65
2012/6/10	0.7
2012/6/17	0.24
2012/6/24	0.32
2012/7/1	0.7
2012/7/8	0.41
2012/7/15	0.65
2012/7/22	0.73
2012/7/29	0.35
2012/8/5	0.65
2012/8/12	0.32
2012/8/19	0.32
2012/8/26	0.49
2012/9/2	0.32
2012/9/9	0.22
2012/9/16	0.38
2012/9/23	0.3
2012/9/30	0.59
2012/10/7	0.24
2012/10/14	0.27
2012/10/21	0.46
2012/10/28	0.38
2012/11/4	0.3
2012/11/11	0.49
2012/11/18	0.41
2012/11/25	0.46
2012/12/2	0.35
2012/12/9	0.46
2012/12/16	0.32
2012/12/23	0.41
2012/12/30	0.3
2013/1/6	0.16
2013/1/13	0.38
2013/1/20	0.11
2013/1/27	0.19
2013/2/3	0.16
2013/2/10	0.16
2013/2/17	0.03
2013/2/24	0.32
2013/3/3	0.24
2013/3/10	0.24
2013/3/17	0.38
2013/3/24	0.14
2013/3/31	0.3
2013/4/7	0.16
2013/4/14	0.22
2013/4/21	0.22
2013/4/28	0.32
2013/5/5	0.24
2013/5/12	0.35
2013/5/19	0.46
2013/5/26	0.24
2013/6/2	0.19
2013/6/9	0.35
2013/6/16	0.14
2013/6/23	0.43
2013/6/30	0.16
2013/7/7	0.3
2013/7/14	0.32
2013/7/21	0.19
2013/7/28	0.32
2013/8/4	0.35
2013/8/11	0.32
2013/8/18	0.19
2013/8/25	0.3
2013/9/1	0.22
2013/9/8	0.3
2013/9/15	0.22
2013/9/22	0.16
2013/9/29	0.14
2013/10/6	0.24
2013/10/13	0.22
2013/10/20	0.14
2013/10/27	0.24
2013/11/3	0.16
2013/11/10	0.14
2013/11/17	0.16
2013/11/24	0.05
2013/12/1	0.14
2013/12/8	0.16
2013/12/15	0.22
2013/12/22	0.16
2013/12/29	0.08
2014/1/5	0.14
2014/1/12	0.11
2014/1/19	0.11
2014/1/26	0.14
2014/2/2	0.19
2014/2/9	0.41
2014/2/16	0.14
2014/2/23	0.49
2014/3/2	0.38
2014/3/9	0.19
2014/3/16	0.49
2014/3/23	0.11
2014/3/30	0.14
2014/4/6	0.14
2014/4/13	0.22
2014/4/20	0.24
2014/4/27	0.19
2014/5/4	0.19
2014/5/11	0.16
2014/5/18	0.24
2014/5/25	0.16
2014/6/1	0.3
2014/6/8	0.19
2014/6/15	0.27
2014/6/22	0.35
2014/6/29	0.3
2014/7/6	0.32
2014/7/13	0.22
2014/7/20	0.14
2014/7/27	0.22
2014/8/3	0.19
2014/8/10	0.3
2014/8/17	0.27
2014/8/24	0.27
2014/8/31	0.22
2014/9/7	0.24
2014/9/14	0.35
2014/9/21	0.43
2014/9/28	0.51
2014/10/5	0.24
2014/10/12	0.57
2014/10/19	0.38
2014/10/26	0.16
2014/11/2	0.24
2014/11/9	0.22
2014/11/16	0.35
2014/11/23	0.22
2014/11/30	0.35
2014/12/7	0.57
2014/12/14	0.27
2014/12/21	0.49
2014/12/28	0.46
2015/1/4	0.11
2015/1/11	0.95
2015/1/18	0.32
2015/1/25	0.19
2015/2/1	0.38
2015/2/8	0.32
2015/2/15	0.27
2015/2/22	0.59
2015/3/1	0.27
2015/3/8	0.54
2015/3/15	0.51
2015/3/22	0.3
2015/3/29	0.59
2015/4/5	0.22
2015/4/12	0.16
2015/4/19	0.51
2015/4/26	0.19
2015/5/3	0.38
2015/5/10	0.27
2015/5/17	0.19
2015/5/24	0.41
2015/5/31	0.41
2015/6/7	0.35
2015/6/14	0.24
2015/6/21	0.32
2015/6/28	0.3
2015/7/5	0.27
2015/7/12	0.32
2015/7/19	0.43
2015/7/26	0.41
2015/8/2	0.35
2015/8/9	0.3
2015/8/16	0.32
2015/8/23	0.27
2015/8/30	0.32
2015/9/6	0.38
2015/9/13	0.27
2015/9/20	0.76
2015/9/27	0.3
2015/10/4	0.54
2015/10/11	0.49
2015/10/18	0.22
2015/10/25	0.54
2015/11/1	0.38
2015/11/8	0.35
2015/11/15	0.68
2015/11/22	0.24
2015/11/29	0.43
2015/12/6	0.38
2015/12/13	0.49
2015/12/20	0.49
2015/12/27	0.32
2016/1/3	0.3
2016/1/10	0.46
2016/1/17	0.24
2016/1/24	0.32
2016/1/31	0.22
2016/2/7	0.16
2016/2/14	0.3
2016/2/21	0.24
2016/2/28	0.05
2016/3/6	0.27
2016/3/13	0.16
2016/3/20	0.16
2016/3/27	0.16
2016/4/3	0.14
2016/4/10	0.14
2016/4/17	0.19
2016/4/24	0.22
2016/5/1	0.22
2016/5/8	0.11
2016/5/15	0.38
2016/5/22	0.16
2016/5/29	0.32
2016/6/5	0.27
2016/6/12	0.32
2016/6/19	0.54
2016/6/26	0.3
2016/7/3	0.65
2016/7/10	0.68
2016/7/17	0.65
2016/7/24	0.62
2016/7/31	0.73
2016/8/7	0.59
2016/8/14	0.89
2016/8/21	0.62
2016/8/28	0.65
2016/9/4	0.51
2016/9/11	0.73
2016/9/18	0.78
2016/9/25	0.62
2016/10/2	0.92
2016/10/9	0.95
2016/10/16	0.73
2016/10/23	1.14
2016/10/30	1.19
2016/11/6	0.7
2016/11/13	1.05
2016/11/20	0.84
2016/11/27	0.65
2016/12/4	1.03
2016/12/11	0.97
2016/12/18	1.35
2016/12/25	1.27
2017/1/1	1.41
2017/1/8	1.62
2017/1/15	1.62
2017/1/22	0.68
2017/1/29	1.57
2017/2/5	2.22
2017/2/12	1.46
2017/2/19	2.41
2017/2/26	2.51
2017/3/5	2.32
2017/3/12	2.95
2017/3/19	1.65
2017/3/26	1.68
2017/4/2	2.16
2017/4/9	1.41
2017/4/16	2.27
2017/4/23	1.65
2017/4/30	1.7
2017/5/7	1.3
2017/5/14	2.41
2017/5/21	1.78
2017/5/28	1.41
2017/6/4	2
2017/6/11	1.05
2017/6/18	1.27
2017/6/25	1.14
2017/7/2	1.11
2017/7/9	1.49
2017/7/16	1.03
2017/7/23	1.41
2017/7/30	1.35
2017/8/6	1.59
2017/8/13	1.59
2017/8/20	1.24
2017/8/27	1.03
2017/9/3	1.46
2017/9/10	0.86
2017/9/17	0.97
2017/9/24	1.03
2017/10/1	1.22
2017/10/8	0.78
2017/10/15	1.3
2017/10/22	1.16
2017/10/29	1.19
2017/11/5	0.73
2017/11/12	0.89
2017/11/19	0.89
2017/11/26	0.41
2017/12/3	0.38
2017/12/10	0.76
2017/12/17	0.43
2017/12/24	0.76
2017/12/31	0.46
2018/1/7	0.3
2018/1/14	0.41
2018/1/21	0.32
2018/1/28	0.38
2018/2/4	0.14
2018/2/11	0.32
2018/2/18	0.14
2018/2/25	0.14
2018/3/4	0.22
2018/3/11	0.08
2018/3/18	0.22
2018/3/25	0.24
2018/4/1	0.19
2018/4/8	0.19
2018/4/15	0.11
2018/4/22	0.22
2018/4/29	0.19
2018/5/6	0.14
2018/5/13	0.11
2018/5/20	0.27
2018/5/27	0.08
2018/6/3	0.16
2018/6/10	0.19
2018/6/17	0.14
2018/6/24	0.16
2018/7/1	0.14
2018/7/8	0.11
2018/7/15	0.22
2018/7/22	0.14
2018/7/29	0.11
2018/8/5	0.05
2018/8/12	0.05
2018/8/19	0.08
2018/8/26	0.16
2018/9/2	0.05
2018/9/9	0.14
2018/9/16	0.08
2018/9/23	0.14
2018/9/30	0.08
2018/10/7	0.08
2018/10/14	0.16
2018/10/21	0.05
2018/10/28	0.08
2018/11/4	0.11
2018/11/11	0.14
2018/11/18	0.06
2018/11/25	0.06
2018/12/2	0.08
2018/12/9	0.03
2018/12/16	0.11
2018/12/23	0.14
2018/12/30	0.08
2019/1/6	0.05
2019/1/13	0.11
2019/1/20	0
2019/1/27	0
2019/2/3	0.16
2019/2/10	0.08
2019/2/17	0.14
2019/2/24	0.08
2019/3/3	0.08
2019/3/10	0.11
2019/3/17	0.3
2019/3/24	0.05
2019/3/31	0.16
2019/4/7	0.08
2019/4/14	0.16
2019/4/21	0.05
2019/4/28	0.22
2019/5/5	0.08
2019/5/12	0.11
2019/5/19	0.16
2019/5/26	0.14
2019/6/2	0.24
2019/6/9	0.32
2019/6/16	0.24
2019/6/23	0.24
2019/6/30	0.38
2019/7/7	0.43
2019/7/14	0.16
2019/7/21	0.22
2019/7/28	0.43
2019/8/4	0.05
2019/8/11	0.16
2019/8/18	0.05
2019/8/25	0.05
2019/9/1	0.3
2019/9/8	0.3
2019/9/15	0.84
2019/9/22	0.27
2019/9/29	0.54
2019/10/6	0.54
2019/10/13	0.54
2019/10/20	0.54
2019/10/27	0.49
2019/11/3	0.57
2019/11/10	0.62
2019/11/17	0.65
2019/11/24	0.57
2019/12/1	0.38
2019/12/8	0.22
2019/12/15	0.47
2019/12/22	0.68
2019/12/29	0.27
2020/1/5	0.38
2020/1/12	0.68
2020/1/19	0.51
2020/1/26	0.43
2020/2/2	0.43
2020/2/9	0.3
2020/2/16	0.22
2020/2/23	0.3
2020/3/1	0.24
2020/3/8	0.24
2020/3/15	0.43
2020/3/22	0.16
2020/3/29	0.16
2020/4/5	0.11
2020/4/12	0.14
2020/4/19	0.08
2020/4/26	0.14
2020/5/3	0.19
2020/5/10	0.05
2020/5/17	0.05
2020/5/24	0.05
2020/5/31	0.08
2020/6/7	0.05
2020/6/14	0.05
2020/6/21	0.24
2020/6/28	0.19
2020/7/5	0.11
2020/7/12	0.08
2020/7/19	0.05
2020/7/26	0
2020/8/2	0.05
2020/8/9	0.08
2020/8/16	0
2020/8/23	0.14
2020/8/30	0.05
2020/9/6	0.11
2020/9/13	0.03
2020/9/20	0.08
2020/9/27	0.08
2020/10/4	0.11
2020/10/11	0
2020/10/18	0.05
2020/10/25	0.14
2020/11/1	0.03
2020/11/8	0.03
2020/11/15	0.11
2020/11/22	0.05
2020/11/29	0.03
2020/12/6	0.05
2020/12/13	0.14
2020/12/20	0.08
2020/12/27	0.03
2021/1/3	0.03
