# Supplementary material for: Associations between Meteorological Factors and Reported Mumps Cases from 1999 to 2020 in Japan
Source: Epidemiologia (Basel). 2021 Apr 2;2(2):162–78. doi: 10.3390/epidemiologia2020013 (PMC9620933; doi:10.3390/epidemiologia2020013)
Supplement: Supplementary file 1 [file epidemiologia-02-00013-s001.zip › Dataset_S1/4_MUMPS_Miyagi.txt]

1999/4/11	0.61
1999/4/18	0.61
1999/4/25	0.67
1999/5/2	0.62
1999/5/9	0.68
1999/5/16	0.58
1999/5/23	0.45
1999/5/30	0.71
1999/6/6	0.63
1999/6/13	0.51
1999/6/20	0.68
1999/6/27	0.64
1999/7/4	0.41
1999/7/11	0.73
1999/7/18	0.46
1999/7/25	0.75
1999/8/1	0.41
1999/8/8	0.22
1999/8/15	0.29
1999/8/22	0.24
1999/8/29	0.36
1999/9/5	0.25
1999/9/12	0.2
1999/9/19	0.27
1999/9/26	0.27
1999/10/3	0.27
1999/10/10	0.37
1999/10/17	0.14
1999/10/24	0.29
1999/10/31	0.44
1999/11/7	0.22
1999/11/14	0.46
1999/11/21	0.31
1999/11/28	0.31
1999/12/5	0.25
1999/12/12	0.24
1999/12/19	0.19
1999/12/26	0.24
2000/1/2	0.19
2000/1/9	0.31
2000/1/16	0.24
2000/1/23	0.12
2000/1/30	0.05
2000/2/6	0.15
2000/2/13	0.1
2000/2/20	0.15
2000/2/27	0.14
2000/3/5	0.15
2000/3/12	0.24
2000/3/19	0.14
2000/3/26	0.17
2000/4/2	0.14
2000/4/9	0.1
2000/4/16	0.1
2000/4/23	0.14
2000/4/30	0.08
2000/5/7	0.19
2000/5/14	0.17
2000/5/21	0.15
2000/5/28	0.1
2000/6/4	0.19
2000/6/11	0.24
2000/6/18	0.19
2000/6/25	0.22
2000/7/2	0.15
2000/7/9	0.31
2000/7/16	0.17
2000/7/23	0.42
2000/7/30	0.19
2000/8/6	0.22
2000/8/13	0.17
2000/8/20	0.07
2000/8/27	0.17
2000/9/3	0.2
2000/9/10	0.24
2000/9/17	0.22
2000/9/24	0.12
2000/10/1	0.32
2000/10/8	0.22
2000/10/15	0.07
2000/10/22	0.27
2000/10/29	0.27
2000/11/5	0.31
2000/11/12	0.27
2000/11/19	0.12
2000/11/26	0.25
2000/12/3	0.2
2000/12/10	0.31
2000/12/17	0.27
2000/12/24	0.27
2000/12/31	0.15
2001/1/7	0.32
2001/1/14	0.29
2001/1/21	0.2
2001/1/28	0.19
2001/2/4	0.19
2001/2/11	0.39
2001/2/18	0.2
2001/2/25	0.42
2001/3/4	0.24
2001/3/11	0.31
2001/3/18	0.34
2001/3/25	0.12
2001/4/1	0.25
2001/4/8	0.37
2001/4/15	0.12
2001/4/22	0.53
2001/4/29	0.22
2001/5/6	0.17
2001/5/13	0.58
2001/5/20	0.36
2001/5/27	0.86
2001/6/3	0.8
2001/6/10	1
2001/6/17	0.92
2001/6/24	1.03
2001/7/1	1.31
2001/7/8	1.27
2001/7/15	1.17
2001/7/22	1.39
2001/7/29	1.24
2001/8/5	1.22
2001/8/12	0.9
2001/8/19	0.54
2001/8/26	0.8
2001/9/2	0.46
2001/9/9	0.47
2001/9/16	0.64
2001/9/23	0.83
2001/9/30	0.58
2001/10/7	0.8
2001/10/14	0.66
2001/10/21	0.66
2001/10/28	1.32
2001/11/4	0.98
2001/11/11	1.75
2001/11/18	1.58
2001/11/25	1.47
2001/12/2	1.56
2001/12/9	2
2001/12/16	1.59
2001/12/23	2.07
2001/12/30	2.32
2002/1/6	2.61
2002/1/13	2.86
2002/1/20	1.84
2002/1/27	1.37
2002/2/3	2.15
2002/2/10	1.63
2002/2/17	1.8
2002/2/24	2.12
2002/3/3	1.71
2002/3/10	2.37
2002/3/17	2.36
2002/3/24	2.32
2002/3/31	2.88
2002/4/7	2.75
2002/4/14	2.47
2002/4/21	1.95
2002/4/28	1.73
2002/5/5	1.34
2002/5/12	2.54
2002/5/19	2.69
2002/5/26	2.36
2002/6/2	2.95
2002/6/9	3.88
2002/6/16	2.63
2002/6/23	3.14
2002/6/30	3.34
2002/7/7	3.68
2002/7/14	3.95
2002/7/21	3.85
2002/7/28	3.83
2002/8/4	3.03
2002/8/11	2.76
2002/8/18	1.63
2002/8/25	2.92
2002/9/1	1.73
2002/9/8	1.78
2002/9/15	1.32
2002/9/22	1.78
2002/9/29	1.47
2002/10/6	1.93
2002/10/13	1.98
2002/10/20	2.1
2002/10/27	1.98
2002/11/3	1.44
2002/11/10	1.53
2002/11/17	1.31
2002/11/24	1.71
2002/12/1	1.86
2002/12/8	1.83
2002/12/15	1.44
2002/12/22	2.07
2002/12/29	1.59
2003/1/5	1.12
2003/1/12	2
2003/1/19	1.07
2003/1/26	0.95
2003/2/2	1.12
2003/2/9	0.95
2003/2/16	1.2
2003/2/23	0.97
2003/3/2	1.22
2003/3/9	1.22
2003/3/16	0.93
2003/3/23	1.05
2003/3/30	1
2003/4/6	1.39
2003/4/13	0.8
2003/4/20	0.83
2003/4/27	0.93
2003/5/4	1
2003/5/11	0.92
2003/5/18	1.1
2003/5/25	0.73
2003/6/1	1.27
2003/6/8	1.17
2003/6/15	0.92
2003/6/22	1.15
2003/6/29	1.29
2003/7/6	0.8
2003/7/13	1.12
2003/7/20	1.1
2003/7/27	0.61
2003/8/3	0.78
2003/8/10	1.05
2003/8/17	0.47
2003/8/24	0.92
2003/8/31	0.59
2003/9/7	0.22
2003/9/14	0.36
2003/9/21	0.22
2003/9/28	0.32
2003/10/5	0.37
2003/10/12	0.37
2003/10/19	0.37
2003/10/26	0.42
2003/11/2	0.51
2003/11/9	0.44
2003/11/16	0.59
2003/11/23	0.51
2003/11/30	0.66
2003/12/7	0.56
2003/12/14	0.54
2003/12/21	1.19
2003/12/28	0.63
2004/1/4	0.37
2004/1/11	0.95
2004/1/18	0.51
2004/1/25	0.54
2004/2/1	0.71
2004/2/8	0.44
2004/2/15	0.41
2004/2/22	0.44
2004/2/29	0.41
2004/3/7	0.44
2004/3/14	0.51
2004/3/21	0.37
2004/3/28	0.47
2004/4/4	0.58
2004/4/11	0.42
2004/4/18	0.47
2004/4/25	0.37
2004/5/2	0.41
2004/5/9	0.44
2004/5/16	0.69
2004/5/23	0.51
2004/5/30	0.61
2004/6/6	0.42
2004/6/13	0.83
2004/6/20	0.66
2004/6/27	0.85
2004/7/4	0.63
2004/7/11	0.92
2004/7/18	0.69
2004/7/25	0.59
2004/8/1	0.49
2004/8/8	0.78
2004/8/15	0.27
2004/8/22	0.34
2004/8/29	0.51
2004/9/5	0.53
2004/9/12	0.44
2004/9/19	0.24
2004/9/26	0.41
2004/10/3	0.31
2004/10/10	0.58
2004/10/17	0.25
2004/10/24	0.46
2004/10/31	0.42
2004/11/7	0.17
2004/11/14	0.29
2004/11/21	0.39
2004/11/28	0.31
2004/12/5	0.51
2004/12/12	0.39
2004/12/19	0.28
2004/12/26	0.36
2005/1/2	0.46
2005/1/9	0.38
2005/1/16	0.38
2005/1/23	0.31
2005/1/30	0.3
2005/2/6	0.25
2005/2/13	0.18
2005/2/20	0.31
2005/2/27	0.31
2005/3/6	0.34
2005/3/13	0.43
2005/3/20	0.39
2005/3/27	0.46
2005/4/3	0.31
2005/4/10	0.62
2005/4/17	0.62
2005/4/24	0.62
2005/5/1	0.66
2005/5/8	0.95
2005/5/15	0.9
2005/5/22	0.51
2005/5/29	0.69
2005/6/5	1.1
2005/6/12	0.79
2005/6/19	1.34
2005/6/26	1.1
2005/7/3	1.38
2005/7/10	1.93
2005/7/17	1.43
2005/7/24	1.56
2005/7/31	1.77
2005/8/7	1.82
2005/8/14	1.2
2005/8/21	1.26
2005/8/28	1.11
2005/9/4	1.15
2005/9/11	0.79
2005/9/18	0.67
2005/9/25	1.15
2005/10/2	1.08
2005/10/9	1.26
2005/10/16	0.97
2005/10/23	1
2005/10/30	1.61
2005/11/6	1.43
2005/11/13	1.84
2005/11/20	2.28
2005/11/27	1.87
2005/12/4	2.36
2005/12/11	2.2
2005/12/18	2.02
2005/12/25	2.34
2006/1/1	1.54
2006/1/8	2.14
2006/1/15	2.3
2006/1/22	0.89
2006/1/29	1.39
2006/2/5	1.41
2006/2/12	1.13
2006/2/19	1.71
2006/2/26	1.3
2006/3/5	1.46
2006/3/12	2.18
2006/3/19	1.52
2006/3/26	1.89
2006/4/2	1.61
2006/4/9	1.54
2006/4/16	2.08
2006/4/23	0.89
2006/4/30	1.26
2006/5/7	1.43
2006/5/14	1.66
2006/5/21	1.97
2006/5/28	1.89
2006/6/4	2.05
2006/6/11	1.59
2006/6/18	1.79
2006/6/25	2.13
2006/7/2	2.08
2006/7/9	2.51
2006/7/16	2.26
2006/7/23	2.1
2006/7/30	2.25
2006/8/6	3.02
2006/8/13	1.82
2006/8/20	1.7
2006/8/27	1.67
2006/9/3	1.11
2006/9/10	1.15
2006/9/17	1.31
2006/9/24	0.54
2006/10/1	1.08
2006/10/8	0.84
2006/10/15	1
2006/10/22	1.62
2006/10/29	1.07
2006/11/5	1.64
2006/11/12	1.23
2006/11/19	1.31
2006/11/26	1.66
2006/12/3	1.31
2006/12/10	1.23
2006/12/17	1.77
2006/12/24	1.56
2006/12/31	1.54
2007/1/7	1.39
2007/1/14	1.3
2007/1/21	1.33
2007/1/28	1.23
2007/2/4	1.21
2007/2/11	1.33
2007/2/18	1.13
2007/2/25	1.28
2007/3/4	0.98
2007/3/11	0.85
2007/3/18	0.9
2007/3/25	0.89
2007/4/1	0.85
2007/4/8	0.67
2007/4/15	0.55
2007/4/22	0.78
2007/4/29	0.52
2007/5/6	0.12
2007/5/13	0.85
2007/5/20	0.48
2007/5/27	0.75
2007/6/3	1.1
2007/6/10	0.57
2007/6/17	1.03
2007/6/24	0.75
2007/7/1	0.53
2007/7/8	0.98
2007/7/15	0.55
2007/7/22	0.42
2007/7/29	0.53
2007/8/5	0.77
2007/8/12	0.53
2007/8/19	0.27
2007/8/26	0.43
2007/9/2	0.55
2007/9/9	0.17
2007/9/16	0.43
2007/9/23	0.43
2007/9/30	0.43
2007/10/7	0.48
2007/10/14	0.5
2007/10/21	0.42
2007/10/28	0.35
2007/11/4	0.4
2007/11/11	0.62
2007/11/18	0.38
2007/11/25	0.33
2007/12/2	0.42
2007/12/9	0.32
2007/12/16	0.42
2007/12/23	0.28
2007/12/30	0.4
2008/1/6	0.2
2008/1/13	0.33
2008/1/20	0.28
2008/1/27	0.17
2008/2/3	0.18
2008/2/10	0.17
2008/2/17	0.15
2008/2/24	0.08
2008/3/2	0.28
2008/3/9	0.1
2008/3/16	0.12
2008/3/23	0.18
2008/3/30	0.2
2008/4/6	0.13
2008/4/13	0.22
2008/4/20	0.05
2008/4/27	0.18
2008/5/4	0.23
2008/5/11	0.2
2008/5/18	0.12
2008/5/25	0.2
2008/6/1	0.13
2008/6/8	0.28
2008/6/15	0.17
2008/6/22	0.32
2008/6/29	0.48
2008/7/6	0.27
2008/7/13	0.3
2008/7/20	0.28
2008/7/27	0.32
2008/8/3	0.27
2008/8/10	0.3
2008/8/17	0.15
2008/8/24	0.18
2008/8/31	0.33
2008/9/7	0.12
2008/9/14	0.27
2008/9/21	0.2
2008/9/28	0.33
2008/10/5	0.27
2008/10/12	0.35
2008/10/19	0.37
2008/10/26	0.37
2008/11/2	0.35
2008/11/9	0.37
2008/11/16	0.58
2008/11/23	0.43
2008/11/30	0.45
2008/12/7	0.45
2008/12/14	0.33
2008/12/21	0.63
2008/12/28	0.43
2009/1/4	0.28
2009/1/11	0.7
2009/1/18	0.15
2009/1/25	0.4
2009/2/1	0.37
2009/2/8	0.33
2009/2/15	0.27
2009/2/22	0.27
2009/3/1	0.47
2009/3/8	0.3
2009/3/15	0.4
2009/3/22	0.27
2009/3/29	0.18
2009/4/5	0.27
2009/4/12	0.15
2009/4/19	0.3
2009/4/26	0.18
2009/5/3	0.3
2009/5/10	0.17
2009/5/17	0.48
2009/5/24	0.45
2009/5/31	0.48
2009/6/7	0.27
2009/6/14	0.35
2009/6/21	0.3
2009/6/28	0.62
2009/7/5	0.55
2009/7/12	0.38
2009/7/19	0.43
2009/7/26	0.32
2009/8/2	0.48
2009/8/9	0.25
2009/8/16	0.3
2009/8/23	0.2
2009/8/30	0.22
2009/9/6	0.28
2009/9/13	0.17
2009/9/20	0.3
2009/9/27	0.12
2009/10/4	0.33
2009/10/11	0.35
2009/10/18	0.18
2009/10/25	0.65
2009/11/1	0.25
2009/11/8	0.27
2009/11/15	0.58
2009/11/22	0.25
2009/11/29	0.2
2009/12/6	0.44
2009/12/13	0.31
2009/12/20	0.47
2009/12/27	0.49
2010/1/3	0.16
2010/1/10	0.41
2010/1/17	0.43
2010/1/24	0.26
2010/1/31	0.41
2010/2/7	0.29
2010/2/14	0.22
2010/2/21	0.22
2010/2/28	0.41
2010/3/7	0.41
2010/3/14	0.33
2010/3/21	0.5
2010/3/28	0.47
2010/4/4	0.41
2010/4/11	0.52
2010/4/18	0.53
2010/4/25	0.36
2010/5/2	0.4
2010/5/9	0.51
2010/5/16	0.53
2010/5/23	0.7
2010/5/30	0.56
2010/6/6	0.93
2010/6/13	0.75
2010/6/20	0.86
2010/6/27	0.96
2010/7/4	0.79
2010/7/11	1.35
2010/7/18	0.72
2010/7/25	0.78
2010/8/1	0.78
2010/8/8	0.72
2010/8/15	0.53
2010/8/22	0.74
2010/8/29	0.72
2010/9/5	0.71
2010/9/12	0.69
2010/9/19	0.41
2010/9/26	0.59
2010/10/3	0.66
2010/10/10	0.59
2010/10/17	0.92
2010/10/24	0.8
2010/10/31	0.73
2010/11/7	1.33
2010/11/14	0.82
2010/11/21	0.97
2010/11/28	0.97
2010/12/5	1.13
2010/12/12	1.13
2010/12/19	1.4
2010/12/26	1.38
2011/1/2	1.45
2011/1/9	1.18
2011/1/16	1.1
2011/1/23	0.77
2011/1/30	0.55
2011/2/6	0.78
2011/2/13	0.62
2011/2/20	0.93
2011/2/27	1.32
2011/3/6	1.25
2011/3/13	0
2011/3/20	0.37
2011/3/27	0.64
2011/4/3	1.05
2011/4/10	0.54
2011/4/17	0.83
2011/4/24	0.9
2011/5/1	0.56
2011/5/8	0.73
2011/5/15	0.85
2011/5/22	0.98
2011/5/29	1
2011/6/5	0.71
2011/6/12	1.1
2011/6/19	1.05
2011/6/26	1.66
2011/7/3	1.2
2011/7/10	1.36
2011/7/17	1.47
2011/7/24	1.02
2011/7/31	1.31
2011/8/7	1.34
2011/8/14	0.66
2011/8/21	0.56
2011/8/28	1.12
2011/9/4	0.58
2011/9/11	0.9
2011/9/18	0.85
2011/9/25	0.81
2011/10/2	0.9
2011/10/9	0.81
2011/10/16	0.85
2011/10/23	1.25
2011/10/30	1.17
2011/11/6	1.32
2011/11/13	1.37
2011/11/20	1.8
2011/11/27	1.27
2011/12/4	2.08
2011/12/11	1.29
2011/12/18	1.05
2011/12/25	1.07
2012/1/1	0.84
2012/1/8	1.17
2012/1/15	1.16
2012/1/22	0.72
2012/1/29	0.88
2012/2/5	1.19
2012/2/12	0.64
2012/2/19	0.62
2012/2/26	0.6
2012/3/4	0.72
2012/3/11	0.93
2012/3/18	0.74
2012/3/25	0.9
2012/4/1	0.72
2012/4/8	1.1
2012/4/15	0.59
2012/4/22	0.69
2012/4/29	0.6
2012/5/6	0.26
2012/5/13	0.64
2012/5/20	0.48
2012/5/27	0.45
2012/6/3	0.79
2012/6/10	0.67
2012/6/17	0.69
2012/6/24	0.84
2012/7/1	0.69
2012/7/8	1.1
2012/7/15	1.21
2012/7/22	0.97
2012/7/29	1.4
2012/8/5	1.38
2012/8/12	1.24
2012/8/19	0.86
2012/8/26	0.79
2012/9/2	0.9
2012/9/9	0.69
2012/9/16	0.78
2012/9/23	0.81
2012/9/30	0.78
2012/10/7	1.07
2012/10/14	0.67
2012/10/21	1.05
2012/10/28	0.86
2012/11/4	0.78
2012/11/11	0.84
2012/11/18	1.1
2012/11/25	0.86
2012/12/2	1.28
2012/12/9	0.88
2012/12/16	0.79
2012/12/23	1.57
2012/12/30	0.64
2013/1/6	0.69
2013/1/13	0.98
2013/1/20	0.67
2013/1/27	0.36
2013/2/3	0.6
2013/2/10	0.4
2013/2/17	0.34
2013/2/24	0.45
2013/3/3	0.45
2013/3/10	0.47
2013/3/17	0.31
2013/3/24	0.59
2013/3/31	0.29
2013/4/7	0.29
2013/4/14	0.17
2013/4/21	0.31
2013/4/28	0.28
2013/5/5	0.28
2013/5/12	0.26
2013/5/19	0.4
2013/5/26	0.43
2013/6/2	0.43
2013/6/9	0.36
2013/6/16	0.22
2013/6/23	0.4
2013/6/30	0.43
2013/7/7	0.33
2013/7/14	0.67
2013/7/21	0.36
2013/7/28	0.67
2013/8/4	0.83
2013/8/11	0.36
2013/8/18	0.28
2013/8/25	0.24
2013/9/1	0.16
2013/9/8	0.22
2013/9/15	0.28
2013/9/22	0.26
2013/9/29	0.17
2013/10/6	0.19
2013/10/13	0.16
2013/10/20	0.28
2013/10/27	0.41
2013/11/3	0.14
2013/11/10	0.59
2013/11/17	0.45
2013/11/24	0.62
2013/12/1	0.52
2013/12/8	0.64
2013/12/15	0.88
2013/12/22	0.48
2013/12/29	0.33
2014/1/5	0.19
2014/1/12	0.38
2014/1/19	0.21
2014/1/26	0.24
2014/2/2	0.17
2014/2/9	0.17
2014/2/16	0.09
2014/2/23	0.22
2014/3/2	0.21
2014/3/9	0.17
2014/3/16	0.14
2014/3/23	0.19
2014/3/30	0.16
2014/4/6	0.28
2014/4/13	0.17
2014/4/20	0.16
2014/4/27	0.16
2014/5/4	0.19
2014/5/11	0.26
2014/5/18	0.22
2014/5/25	0.29
2014/6/1	0.38
2014/6/8	0.19
2014/6/15	0.22
2014/6/22	0.21
2014/6/29	0.29
2014/7/6	0.24
2014/7/13	0.34
2014/7/20	0.43
2014/7/27	0.24
2014/8/3	0.33
2014/8/10	0.19
2014/8/17	0.1
2014/8/24	0.22
2014/8/31	0.21
2014/9/7	0.17
2014/9/14	0.24
2014/9/21	0.28
2014/9/28	0.12
2014/10/5	0.38
2014/10/12	0.17
2014/10/19	0.24
2014/10/26	0.19
2014/11/2	0.33
2014/11/9	0.26
2014/11/16	0.12
2014/11/23	0.26
2014/11/30	0.28
2014/12/7	0.19
2014/12/14	0.28
2014/12/21	0.28
2014/12/28	0.22
2015/1/4	0.1
2015/1/11	0.22
2015/1/18	0.03
2015/1/25	0.07
2015/2/1	0.12
2015/2/8	0.03
2015/2/15	0.19
2015/2/22	0.14
2015/3/1	0.09
2015/3/8	0.22
2015/3/15	0.03
2015/3/22	0.12
2015/3/29	0.24
2015/4/5	0.07
2015/4/12	0.17
2015/4/19	0.19
2015/4/26	0.12
2015/5/3	0.22
2015/5/10	0.08
2015/5/17	0.07
2015/5/24	0.14
2015/5/31	0.08
2015/6/7	0.25
2015/6/14	0.15
2015/6/21	0.14
2015/6/28	0.15
2015/7/5	0.12
2015/7/12	0.1
2015/7/19	0.17
2015/7/26	0.17
2015/8/2	0.1
2015/8/9	0.08
2015/8/16	0.12
2015/8/23	0.1
2015/8/30	0.1
2015/9/6	0.1
2015/9/13	0.05
2015/9/20	0.12
2015/9/27	0.07
2015/10/4	0.03
2015/10/11	0.2
2015/10/18	0.07
2015/10/25	0.02
2015/11/1	0.03
2015/11/8	0.07
2015/11/15	0.14
2015/11/22	0.05
2015/11/29	0.17
2015/12/6	0.34
2015/12/13	0.14
2015/12/20	0.47
2015/12/27	0.34
2016/1/3	0.08
2016/1/10	0.86
2016/1/17	0.24
2016/1/24	0.31
2016/1/31	0.54
2016/2/7	0.42
2016/2/14	0.46
2016/2/21	0.34
2016/2/28	0.42
2016/3/6	0.36
2016/3/13	0.32
2016/3/20	0.44
2016/3/27	0.25
2016/4/3	0.25
2016/4/10	0.39
2016/4/17	0.2
2016/4/24	0.17
2016/5/1	0.42
2016/5/8	0.24
2016/5/15	0.44
2016/5/22	0.47
2016/5/29	0.34
2016/6/5	0.54
2016/6/12	0.39
2016/6/19	0.42
2016/6/26	0.53
2016/7/3	0.41
2016/7/10	0.42
2016/7/17	0.64
2016/7/24	0.41
2016/7/31	0.31
2016/8/7	0.46
2016/8/14	0.24
2016/8/21	0.25
2016/8/28	0.25
2016/9/4	0.31
2016/9/11	0.2
2016/9/18	0.16
2016/9/25	0.29
2016/10/2	0.12
2016/10/9	0.2
2016/10/16	0.12
2016/10/23	0.12
2016/10/30	0.27
2016/11/6	0.15
2016/11/13	0.2
2016/11/20	0.25
2016/11/27	0.14
2016/12/4	0.32
2016/12/11	0.2
2016/12/18	0.19
2016/12/25	0.22
2017/1/1	0.08
2017/1/8	0.24
2017/1/15	0.15
2017/1/22	0.12
2017/1/29	0.27
2017/2/5	0.25
2017/2/12	0.17
2017/2/19	0.29
2017/2/26	0.08
2017/3/5	0.15
2017/3/12	0.2
2017/3/19	0.2
2017/3/26	0.17
2017/4/2	0.1
2017/4/9	0.25
2017/4/16	0.27
2017/4/23	0.17
2017/4/30	0.12
2017/5/7	0.1
2017/5/14	0.2
2017/5/21	0.24
2017/5/28	0.17
2017/6/4	0.24
2017/6/11	0.19
2017/6/18	0.15
2017/6/25	0.31
2017/7/2	0.36
2017/7/9	0.36
2017/7/16	0.44
2017/7/23	0.32
2017/7/30	0.17
2017/8/6	0.41
2017/8/13	0.31
2017/8/20	0.17
2017/8/27	0.25
2017/9/3	0.07
2017/9/10	0.25
2017/9/17	0.44
2017/9/24	0.22
2017/10/1	0.29
2017/10/8	0.26
2017/10/15	0.19
2017/10/22	0.19
2017/10/29	0.12
2017/11/5	0.05
2017/11/12	0.07
2017/11/19	0.08
2017/11/26	0.12
2017/12/3	0.02
2017/12/10	0.05
2017/12/17	0.15
2017/12/24	0.03
2017/12/31	0.07
2018/1/7	0.03
2018/1/14	0.05
2018/1/21	0.08
2018/1/28	0.07
2018/2/4	0.08
2018/2/11	0.03
2018/2/18	0
2018/2/25	0.07
2018/3/4	0.02
2018/3/11	0.08
2018/3/18	0.03
2018/3/25	0
2018/4/1	0.03
2018/4/8	0.14
2018/4/15	0.05
2018/4/22	0.03
2018/4/29	0.1
2018/5/6	0.02
2018/5/13	0.08
2018/5/20	0.12
2018/5/27	0.08
2018/6/3	0.14
2018/6/10	0.12
2018/6/17	0.1
2018/6/24	0.05
2018/7/1	0.08
2018/7/8	0.19
2018/7/15	0.19
2018/7/22	0.08
2018/7/29	0.1
2018/8/5	0.14
2018/8/12	0.02
2018/8/19	0.02
2018/8/26	0.12
2018/9/2	0.07
2018/9/9	0.08
2018/9/16	0.08
2018/9/23	0.07
2018/9/30	0.2
2018/10/7	0.07
2018/10/14	0.07
2018/10/21	0.03
2018/10/28	0.07
2018/11/4	0
2018/11/11	0.08
2018/11/18	0.1
2018/11/25	0.14
2018/12/2	0.1
2018/12/9	0.12
2018/12/16	0.15
2018/12/23	0.17
2018/12/30	0.03
2019/1/6	0.03
2019/1/13	0.02
2019/1/20	0.05
2019/1/27	0.07
2019/2/3	0.03
2019/2/10	0.14
2019/2/17	0.05
2019/2/24	0.08
2019/3/3	0.1
2019/3/10	0.07
2019/3/17	0.08
2019/3/24	0.08
2019/3/31	0.05
2019/4/7	0
2019/4/14	0.03
2019/4/21	0.03
2019/4/28	0.05
2019/5/5	0
2019/5/12	0.09
2019/5/19	0.09
2019/5/26	0.19
2019/6/2	0.19
2019/6/9	0.1
2019/6/16	0.21
2019/6/23	0.14
2019/6/30	0.09
2019/7/7	0.26
2019/7/14	0.19
2019/7/21	0.17
2019/7/28	0.14
2019/8/4	0.05
2019/8/11	0.09
2019/8/18	0
2019/8/25	0.07
2019/9/1	0.07
2019/9/8	0.14
2019/9/15	0.07
2019/9/22	0.1
2019/9/29	0.05
2019/10/6	0.19
2019/10/13	0.09
2019/10/20	0.1
2019/10/27	0.07
2019/11/3	0.05
2019/11/10	0.05
2019/11/17	0.07
2019/11/24	0.16
2019/12/1	0.14
2019/12/8	0.07
2019/12/15	0
2019/12/22	0.16
2019/12/29	0.05
2020/1/5	0
2020/1/12	0
2020/1/19	0.03
2020/1/26	0.02
2020/2/2	0.03
2020/2/9	0.09
2020/2/16	0.1
2020/2/23	0.02
2020/3/1	0.03
2020/3/8	0.09
2020/3/15	0.05
2020/3/22	0.03
2020/3/29	0.07
2020/4/5	0.05
2020/4/12	0.03
2020/4/19	0.05
2020/4/26	0.03
2020/5/3	0.02
2020/5/10	0
2020/5/17	0.03
2020/5/24	0.03
2020/5/31	0.05
2020/6/7	0.07
2020/6/14	0.05
2020/6/21	0.05
2020/6/28	0.05
2020/7/5	0.05
2020/7/12	0.05
2020/7/19	0.03
2020/7/26	0.05
2020/8/2	0.03
2020/8/9	0.02
2020/8/16	0
2020/8/23	0.03
2020/8/30	0.07
2020/9/6	0.03
2020/9/13	0.1
2020/9/20	0.03
2020/9/27	0.05
2020/10/4	0.03
2020/10/11	0.07
2020/10/18	0.03
2020/10/25	0.07
2020/11/1	0.02
2020/11/8	0.05
2020/11/15	0.03
2020/11/22	0.09
2020/11/29	0.09
2020/12/6	0.07
2020/12/13	0.03
2020/12/20	0.07
2020/12/27	0
2021/1/3	0.02
