# Supplementary material for: Associations between Meteorological Factors and Reported Mumps Cases from 1999 to 2020 in Japan
Source: Epidemiologia (Basel). 2021 Apr 2;2(2):162–78. doi: 10.3390/epidemiologia2020013 (PMC9620933; doi:10.3390/epidemiologia2020013)
Supplement: Supplementary file 1 [file epidemiologia-02-00013-s001.zip › Dataset_S1/40_MUMPS_Fukuoka.txt]

1999/4/11	0.85
1999/4/18	0.65
1999/4/25	0.63
1999/5/2	0.68
1999/5/9	0.5
1999/5/16	0.63
1999/5/23	0.67
1999/5/30	0.88
1999/6/6	0.46
1999/6/13	0.38
1999/6/20	0.6
1999/6/27	0.63
1999/7/4	0.38
1999/7/11	0.46
1999/7/18	0.56
1999/7/25	0.6
1999/8/1	0.42
1999/8/8	0.5
1999/8/15	0.33
1999/8/22	0.29
1999/8/29	0.35
1999/9/5	0.38
1999/9/12	0.44
1999/9/19	0.33
1999/9/26	0.54
1999/10/3	0.35
1999/10/10	0.46
1999/10/17	0.25
1999/10/24	0.35
1999/10/31	0.25
1999/11/7	0.23
1999/11/14	0.39
1999/11/21	0.25
1999/11/28	0.42
1999/12/5	0.15
1999/12/12	0.23
1999/12/19	0.4
1999/12/26	0.23
2000/1/2	0.1
2000/1/9	0.49
2000/1/16	0.5
2000/1/23	0.24
2000/1/30	0.55
2000/2/6	0.59
2000/2/13	0.42
2000/2/20	0.53
2000/2/27	0.72
2000/3/5	0.45
2000/3/12	0.47
2000/3/19	0.49
2000/3/26	0.71
2000/4/2	0.67
2000/4/9	0.52
2000/4/16	0.71
2000/4/23	0.41
2000/4/30	0.33
2000/5/7	0.2
2000/5/14	0.51
2000/5/21	0.3
2000/5/28	0.37
2000/6/4	0.46
2000/6/11	1
2000/6/18	0.8
2000/6/25	1.14
2000/7/2	1.46
2000/7/9	0.82
2000/7/16	1.22
2000/7/23	1.08
2000/7/30	1.01
2000/8/6	0.92
2000/8/13	1.14
2000/8/20	0.96
2000/8/27	1.14
2000/9/3	0.91
2000/9/10	0.84
2000/9/17	0.87
2000/9/24	0.99
2000/10/1	1.08
2000/10/8	0.77
2000/10/15	1.25
2000/10/22	1.59
2000/10/29	0.97
2000/11/5	0.73
2000/11/12	1.47
2000/11/19	0.82
2000/11/26	1.58
2000/12/3	0.82
2000/12/10	1.84
2000/12/17	1.89
2000/12/24	2.38
2000/12/31	0.69
2001/1/7	2.1
2001/1/14	3.06
2001/1/21	2.26
2001/1/28	2.28
2001/2/4	3.1
2001/2/11	2.55
2001/2/18	3.17
2001/2/25	2.97
2001/3/4	3.26
2001/3/11	2.86
2001/3/18	4.04
2001/3/25	3.9
2001/4/1	3.7
2001/4/8	3.65
2001/4/15	2.9
2001/4/22	3.08
2001/4/29	2.08
2001/5/6	1.44
2001/5/13	2.32
2001/5/20	3.31
2001/5/27	2.73
2001/6/3	4.21
2001/6/10	3.1
2001/6/17	4.3
2001/6/24	2.54
2001/7/1	3.68
2001/7/8	4.16
2001/7/15	4.53
2001/7/22	3.82
2001/7/29	4.67
2001/8/5	5.1
2001/8/12	2.04
2001/8/19	3.39
2001/8/26	2.92
2001/9/2	2.08
2001/9/9	2.4
2001/9/16	2.23
2001/9/23	1.81
2001/9/30	2.27
2001/10/7	2.47
2001/10/14	1.43
2001/10/21	1.69
2001/10/28	1.64
2001/11/4	1.58
2001/11/11	2.45
2001/11/18	2.04
2001/11/25	2.37
2001/12/2	2.36
2001/12/9	2.37
2001/12/16	2.4
2001/12/23	2.36
2001/12/30	1.6
2002/1/6	1.87
2002/1/13	2.39
2002/1/20	1.49
2002/1/27	0.98
2002/2/3	1.58
2002/2/10	1.32
2002/2/17	1.15
2002/2/24	1.85
2002/3/3	1.25
2002/3/10	1.37
2002/3/17	1.45
2002/3/24	1.44
2002/3/31	1.51
2002/4/7	1.31
2002/4/14	1.2
2002/4/21	0.88
2002/4/28	0.97
2002/5/5	0.74
2002/5/12	1.04
2002/5/19	1.18
2002/5/26	0.98
2002/6/2	1.43
2002/6/9	1.24
2002/6/16	1.1
2002/6/23	1.16
2002/6/30	1.16
2002/7/7	1
2002/7/14	1.23
2002/7/21	1.01
2002/7/28	1.32
2002/8/4	1.26
2002/8/11	1.02
2002/8/18	0.71
2002/8/25	0.93
2002/9/1	0.82
2002/9/8	0.61
2002/9/15	0.72
2002/9/22	0.63
2002/9/29	0.6
2002/10/6	0.69
2002/10/13	0.44
2002/10/20	0.55
2002/10/27	0.59
2002/11/3	0.38
2002/11/10	0.44
2002/11/17	0.82
2002/11/24	0.45
2002/12/1	0.73
2002/12/8	0.65
2002/12/15	0.63
2002/12/22	0.67
2002/12/29	0.43
2003/1/5	0.33
2003/1/12	0.49
2003/1/19	0.41
2003/1/26	0.4
2003/2/2	0.63
2003/2/9	0.34
2003/2/16	0.67
2003/2/23	0.73
2003/3/2	0.43
2003/3/9	0.75
2003/3/16	0.57
2003/3/23	0.38
2003/3/30	0.47
2003/4/6	0.32
2003/4/13	0.42
2003/4/20	0.46
2003/4/27	0.31
2003/5/4	0.33
2003/5/11	0.49
2003/5/18	0.47
2003/5/25	0.41
2003/6/1	0.6
2003/6/8	0.62
2003/6/15	0.57
2003/6/22	0.54
2003/6/29	0.5
2003/7/6	0.48
2003/7/13	0.49
2003/7/20	0.51
2003/7/27	0.51
2003/8/3	0.44
2003/8/10	0.52
2003/8/17	0.38
2003/8/24	0.42
2003/8/31	0.27
2003/9/7	0.23
2003/9/14	0.5
2003/9/21	0.35
2003/9/28	0.27
2003/10/5	0.38
2003/10/12	0.38
2003/10/19	0.44
2003/10/26	0.44
2003/11/2	0.49
2003/11/9	0.34
2003/11/16	0.59
2003/11/23	0.51
2003/11/30	0.53
2003/12/7	0.64
2003/12/14	0.49
2003/12/21	0.66
2003/12/28	0.72
2004/1/4	0.29
2004/1/11	0.84
2004/1/18	0.48
2004/1/25	0.49
2004/2/1	0.7
2004/2/8	0.67
2004/2/15	0.78
2004/2/22	0.75
2004/2/29	1.05
2004/3/7	1.06
2004/3/14	0.95
2004/3/21	0.97
2004/3/28	1.33
2004/4/4	0.83
2004/4/11	1.04
2004/4/18	1.11
2004/4/25	1.29
2004/5/2	0.88
2004/5/9	0.9
2004/5/16	1.33
2004/5/23	1.67
2004/5/30	1.48
2004/6/6	1.96
2004/6/13	1.73
2004/6/20	1.53
2004/6/27	2.25
2004/7/4	1.92
2004/7/11	2.15
2004/7/18	2.22
2004/7/25	1.82
2004/8/1	2.03
2004/8/8	1.88
2004/8/15	1.66
2004/8/22	1.98
2004/8/29	2
2004/9/5	1.54
2004/9/12	1.65
2004/9/19	1.85
2004/9/26	1.43
2004/10/3	2.43
2004/10/10	2.17
2004/10/17	1.91
2004/10/24	2.34
2004/10/31	2.22
2004/11/7	1.93
2004/11/14	2.39
2004/11/21	2.41
2004/11/28	2.18
2004/12/5	2.41
2004/12/12	2.33
2004/12/19	2.63
2004/12/26	1.89
2005/1/2	2.28
2005/1/9	3.09
2005/1/16	3.06
2005/1/23	2.01
2005/1/30	2.59
2005/2/6	2.93
2005/2/13	2.24
2005/2/20	2.68
2005/2/27	2.57
2005/3/6	1.85
2005/3/13	2.16
2005/3/20	2.43
2005/3/27	2
2005/4/3	2.71
2005/4/10	2.17
2005/4/17	2.2
2005/4/24	1.82
2005/5/1	1.65
2005/5/8	1.75
2005/5/15	2.62
2005/5/22	1.7
2005/5/29	1.88
2005/6/5	2.45
2005/6/12	2.06
2005/6/19	2.18
2005/6/26	2.01
2005/7/3	1.94
2005/7/10	2.14
2005/7/17	2.07
2005/7/24	1.85
2005/7/31	2.19
2005/8/7	2.05
2005/8/14	1.82
2005/8/21	1.88
2005/8/28	1.3
2005/9/4	1.37
2005/9/11	1.33
2005/9/18	1.21
2005/9/25	1.1
2005/10/2	1.17
2005/10/9	1.14
2005/10/16	1.02
2005/10/23	1.33
2005/10/30	0.98
2005/11/6	1.1
2005/11/13	1.3
2005/11/20	1.31
2005/11/27	1.13
2005/12/4	1.17
2005/12/11	1.13
2005/12/18	1.01
2005/12/25	1.18
2006/1/1	0.85
2006/1/8	1.03
2006/1/15	1.11
2006/1/22	1.03
2006/1/29	0.88
2006/2/5	0.91
2006/2/12	0.66
2006/2/19	1.13
2006/2/26	1.06
2006/3/5	1.13
2006/3/12	1.32
2006/3/19	0.73
2006/3/26	1.18
2006/4/2	1.15
2006/4/9	1.06
2006/4/16	1.15
2006/4/23	0.94
2006/4/30	1.03
2006/5/7	0.66
2006/5/14	0.88
2006/5/21	1.31
2006/5/28	0.96
2006/6/4	1.63
2006/6/11	1.49
2006/6/18	1.1
2006/6/25	1.33
2006/7/2	1.13
2006/7/9	1.02
2006/7/16	1.3
2006/7/23	1.16
2006/7/30	1.28
2006/8/6	0.96
2006/8/13	1.12
2006/8/20	0.86
2006/8/27	0.87
2006/9/3	0.98
2006/9/10	0.81
2006/9/17	0.98
2006/9/24	0.63
2006/10/1	0.93
2006/10/8	0.67
2006/10/15	0.81
2006/10/22	0.97
2006/10/29	0.78
2006/11/5	0.71
2006/11/12	0.88
2006/11/19	0.59
2006/11/26	0.58
2006/12/3	0.74
2006/12/10	0.99
2006/12/17	0.93
2006/12/24	0.85
2006/12/31	0.91
2007/1/7	0.74
2007/1/14	1.17
2007/1/21	0.64
2007/1/28	0.58
2007/2/4	0.72
2007/2/11	0.6
2007/2/18	0.7
2007/2/25	0.83
2007/3/4	0.56
2007/3/11	0.87
2007/3/18	0.78
2007/3/25	0.58
2007/4/1	0.7
2007/4/8	0.73
2007/4/15	0.62
2007/4/22	0.56
2007/4/29	0.47
2007/5/6	0.38
2007/5/13	0.63
2007/5/20	0.6
2007/5/27	0.61
2007/6/3	0.65
2007/6/10	0.79
2007/6/17	0.68
2007/6/24	0.47
2007/7/1	0.61
2007/7/8	0.53
2007/7/15	0.74
2007/7/22	0.65
2007/7/29	0.53
2007/8/5	0.46
2007/8/12	0.28
2007/8/19	0.38
2007/8/26	0.62
2007/9/2	0.46
2007/9/9	0.55
2007/9/16	0.73
2007/9/23	0.5
2007/9/30	0.51
2007/10/7	0.75
2007/10/14	0.51
2007/10/21	0.47
2007/10/28	0.48
2007/11/4	0.4
2007/11/11	0.55
2007/11/18	0.43
2007/11/25	0.36
2007/12/2	0.38
2007/12/9	0.41
2007/12/16	0.36
2007/12/23	0.35
2007/12/30	0.36
2008/1/6	0.18
2008/1/13	0.48
2008/1/20	0.42
2008/1/27	0.39
2008/2/3	0.34
2008/2/10	0.41
2008/2/17	0.28
2008/2/24	0.37
2008/3/2	0.45
2008/3/9	0.42
2008/3/16	0.59
2008/3/23	0.51
2008/3/30	0.5
2008/4/6	0.71
2008/4/13	0.53
2008/4/20	0.64
2008/4/27	0.48
2008/5/4	0.34
2008/5/11	0.47
2008/5/18	0.6
2008/5/25	0.49
2008/6/1	0.67
2008/6/8	0.72
2008/6/15	0.73
2008/6/22	0.88
2008/6/29	0.86
2008/7/6	0.78
2008/7/13	1.16
2008/7/20	0.85
2008/7/27	0.97
2008/8/3	1.18
2008/8/10	1.02
2008/8/17	0.72
2008/8/24	1.08
2008/8/31	0.8
2008/9/7	0.76
2008/9/14	0.72
2008/9/21	0.67
2008/9/28	0.83
2008/10/5	0.88
2008/10/12	0.91
2008/10/19	0.89
2008/10/26	1.05
2008/11/2	1.41
2008/11/9	1.08
2008/11/16	1.43
2008/11/23	1.52
2008/11/30	1.53
2008/12/7	1.68
2008/12/14	1.36
2008/12/21	1.95
2008/12/28	2.06
2009/1/4	0.86
2009/1/11	2.56
2009/1/18	1.43
2009/1/25	1.11
2009/2/1	1.58
2009/2/8	1.24
2009/2/15	1.37
2009/2/22	1.82
2009/3/1	1.53
2009/3/8	1.89
2009/3/15	1.78
2009/3/22	1.89
2009/3/29	2.28
2009/4/5	1.7
2009/4/12	1.93
2009/4/19	2
2009/4/26	1.29
2009/5/3	1.67
2009/5/10	1.04
2009/5/17	1.69
2009/5/24	2.19
2009/5/31	1.56
2009/6/7	1.51
2009/6/14	1.84
2009/6/21	1.58
2009/6/28	2.18
2009/7/5	1.65
2009/7/12	2.18
2009/7/19	2.13
2009/7/26	2.03
2009/8/2	2.21
2009/8/9	2
2009/8/16	1.28
2009/8/23	1.93
2009/8/30	1.54
2009/9/6	1.24
2009/9/13	1.22
2009/9/20	1.06
2009/9/27	0.96
2009/10/4	1.35
2009/10/11	1.08
2009/10/18	1.03
2009/10/25	1.38
2009/11/1	1.06
2009/11/8	0.99
2009/11/15	1.27
2009/11/22	1.31
2009/11/29	1.03
2009/12/6	1.1
2009/12/13	1.35
2009/12/20	1.33
2009/12/27	1.28
2010/1/3	0.67
2010/1/10	1.12
2010/1/17	1
2010/1/24	0.98
2010/1/31	0.95
2010/2/7	1.16
2010/2/14	0.98
2010/2/21	1.5
2010/2/28	1.57
2010/3/7	1.54
2010/3/14	1.34
2010/3/21	1.53
2010/3/28	1.5
2010/4/4	1.42
2010/4/11	1.63
2010/4/18	1.26
2010/4/25	1.42
2010/5/2	1.47
2010/5/9	1.25
2010/5/16	1.72
2010/5/23	1.66
2010/5/30	1.56
2010/6/6	1.83
2010/6/13	1.45
2010/6/20	1.74
2010/6/27	1.78
2010/7/4	1.46
2010/7/11	1.43
2010/7/18	1.43
2010/7/25	1.73
2010/8/1	1.57
2010/8/8	1.43
2010/8/15	1
2010/8/22	1.19
2010/8/29	0.93
2010/9/5	0.96
2010/9/12	1.1
2010/9/19	1.16
2010/9/26	0.97
2010/10/3	1.07
2010/10/10	0.74
2010/10/17	0.73
2010/10/24	0.91
2010/10/31	0.9
2010/11/7	0.73
2010/11/14	0.88
2010/11/21	1.03
2010/11/28	0.86
2010/12/5	1.08
2010/12/12	1.09
2010/12/19	1.04
2010/12/26	1.29
2011/1/2	0.83
2011/1/9	1.25
2011/1/16	1.12
2011/1/23	0.65
2011/1/30	0.88
2011/2/6	0.95
2011/2/13	0.84
2011/2/20	1.02
2011/2/27	1.06
2011/3/6	0.88
2011/3/13	1.03
2011/3/20	1.06
2011/3/27	0.85
2011/4/3	1.14
2011/4/10	1.32
2011/4/17	0.97
2011/4/24	0.89
2011/5/1	0.93
2011/5/8	0.77
2011/5/15	1.25
2011/5/22	1.2
2011/5/29	1.37
2011/6/5	1.67
2011/6/12	1.26
2011/6/19	1.62
2011/6/26	1.3
2011/7/3	0.98
2011/7/10	1.51
2011/7/17	1.36
2011/7/24	1.21
2011/7/31	1.12
2011/8/7	1.4
2011/8/14	0.73
2011/8/21	0.96
2011/8/28	0.97
2011/9/4	0.8
2011/9/11	0.95
2011/9/18	1.18
2011/9/25	0.98
2011/10/2	1.08
2011/10/9	1.2
2011/10/16	0.87
2011/10/23	1.16
2011/10/30	1.03
2011/11/6	0.96
2011/11/13	1.06
2011/11/20	0.93
2011/11/27	0.87
2011/12/4	1.1
2011/12/11	1.13
2011/12/18	1.08
2011/12/25	1.03
2012/1/1	0.82
2012/1/8	1.12
2012/1/15	0.99
2012/1/22	0.85
2012/1/29	0.88
2012/2/5	0.79
2012/2/12	0.78
2012/2/19	0.9
2012/2/26	0.85
2012/3/4	0.73
2012/3/11	1.08
2012/3/18	0.78
2012/3/25	0.88
2012/4/1	0.98
2012/4/8	0.88
2012/4/15	0.88
2012/4/22	0.93
2012/4/29	0.88
2012/5/6	0.7
2012/5/13	1.05
2012/5/20	0.8
2012/5/27	0.87
2012/6/3	0.92
2012/6/10	0.86
2012/6/17	0.88
2012/6/24	1.03
2012/7/1	0.98
2012/7/8	0.93
2012/7/15	0.95
2012/7/22	0.79
2012/7/29	1.06
2012/8/5	0.85
2012/8/12	0.43
2012/8/19	0.44
2012/8/26	0.64
2012/9/2	0.71
2012/9/9	0.54
2012/9/16	0.59
2012/9/23	0.43
2012/9/30	0.83
2012/10/7	0.81
2012/10/14	0.58
2012/10/21	0.82
2012/10/28	0.51
2012/11/4	0.55
2012/11/11	0.59
2012/11/18	0.58
2012/11/25	0.63
2012/12/2	0.76
2012/12/9	0.62
2012/12/16	0.58
2012/12/23	0.88
2012/12/30	0.6
2013/1/6	0.46
2013/1/13	0.92
2013/1/20	0.45
2013/1/27	0.3
2013/2/3	0.46
2013/2/10	0.66
2013/2/17	0.44
2013/2/24	0.53
2013/3/3	0.61
2013/3/10	0.41
2013/3/17	0.56
2013/3/24	0.54
2013/3/31	0.45
2013/4/7	0.58
2013/4/14	0.6
2013/4/21	0.48
2013/4/28	0.59
2013/5/5	0.52
2013/5/12	0.5
2013/5/19	0.58
2013/5/26	0.57
2013/6/2	0.63
2013/6/9	0.54
2013/6/16	0.73
2013/6/23	0.76
2013/6/30	0.78
2013/7/7	0.68
2013/7/14	0.68
2013/7/21	0.76
2013/7/28	0.77
2013/8/4	0.87
2013/8/11	0.8
2013/8/18	0.58
2013/8/25	0.67
2013/9/1	0.63
2013/9/8	0.55
2013/9/15	0.85
2013/9/22	0.58
2013/9/29	0.85
2013/10/6	0.74
2013/10/13	0.8
2013/10/20	0.76
2013/10/27	0.62
2013/11/3	0.73
2013/11/10	0.52
2013/11/17	0.81
2013/11/24	0.76
2013/12/1	1.12
2013/12/8	0.96
2013/12/15	0.8
2013/12/22	1.05
2013/12/29	0.79
2014/1/5	0.6
2014/1/12	0.95
2014/1/19	0.83
2014/1/26	0.51
2014/2/2	0.78
2014/2/9	0.53
2014/2/16	0.67
2014/2/23	0.72
2014/3/2	0.68
2014/3/9	0.96
2014/3/16	0.77
2014/3/23	0.62
2014/3/30	0.87
2014/4/6	0.58
2014/4/13	0.61
2014/4/20	0.75
2014/4/27	0.73
2014/5/4	0.65
2014/5/11	0.9
2014/5/18	0.79
2014/5/25	0.88
2014/6/1	0.95
2014/6/8	1.04
2014/6/15	0.83
2014/6/22	0.91
2014/6/29	1.09
2014/7/6	0.93
2014/7/13	1.24
2014/7/20	1.01
2014/7/27	0.93
2014/8/3	1.1
2014/8/10	0.98
2014/8/17	0.55
2014/8/24	0.86
2014/8/31	0.65
2014/9/7	0.78
2014/9/14	0.79
2014/9/21	0.5
2014/9/28	0.73
2014/10/5	0.64
2014/10/12	0.57
2014/10/19	0.48
2014/10/26	0.56
2014/11/2	0.5
2014/11/9	0.54
2014/11/16	0.63
2014/11/23	0.43
2014/11/30	0.69
2014/12/7	0.59
2014/12/14	0.62
2014/12/21	0.58
2014/12/28	0.82
2015/1/4	0.28
2015/1/11	0.83
2015/1/18	0.53
2015/1/25	0.51
2015/2/1	0.53
2015/2/8	0.42
2015/2/15	0.63
2015/2/22	0.58
2015/3/1	0.5
2015/3/8	0.68
2015/3/15	0.44
2015/3/22	0.45
2015/3/29	0.59
2015/4/5	0.7
2015/4/12	0.64
2015/4/19	0.76
2015/4/26	0.93
2015/5/3	0.72
2015/5/10	0.72
2015/5/17	0.93
2015/5/24	0.97
2015/5/31	0.96
2015/6/7	1.01
2015/6/14	0.93
2015/6/21	1.14
2015/6/28	1.3
2015/7/5	1.05
2015/7/12	1.35
2015/7/19	1.15
2015/7/26	1.28
2015/8/2	1.15
2015/8/9	1.35
2015/8/16	0.95
2015/8/23	1.3
2015/8/30	1.24
2015/9/6	1.23
2015/9/13	1.17
2015/9/20	1.38
2015/9/27	0.9
2015/10/4	1.44
2015/10/11	1.25
2015/10/18	1.28
2015/10/25	1.3
2015/11/1	1.11
2015/11/8	1.52
2015/11/15	1.38
2015/11/22	1.25
2015/11/29	1.9
2015/12/6	1.71
2015/12/13	1.8
2015/12/20	1.78
2015/12/27	1.48
2016/1/3	1.23
2016/1/10	2.46
2016/1/17	1.35
2016/1/24	1.41
2016/1/31	1.32
2016/2/7	1.03
2016/2/14	1.08
2016/2/21	1.31
2016/2/28	1.3
2016/3/6	1.08
2016/3/13	1.16
2016/3/20	0.88
2016/3/27	1.16
2016/4/3	1.63
2016/4/10	1.03
2016/4/17	1.02
2016/4/24	1.11
2016/5/1	0.92
2016/5/8	0.81
2016/5/15	1.2
2016/5/22	1.28
2016/5/29	1.29
2016/6/5	1.93
2016/6/12	1.45
2016/6/19	1.46
2016/6/26	1.76
2016/7/3	1.61
2016/7/10	1.88
2016/7/17	1.82
2016/7/24	2.11
2016/7/31	2.09
2016/8/7	1.58
2016/8/14	1.39
2016/8/21	1.41
2016/8/28	1.06
2016/9/4	1.14
2016/9/11	0.93
2016/9/18	0.88
2016/9/25	1.23
2016/10/2	1.24
2016/10/9	0.93
2016/10/16	1
2016/10/23	0.98
2016/10/30	1.08
2016/11/6	0.95
2016/11/13	1.11
2016/11/20	1.13
2016/11/27	0.93
2016/12/4	1.03
2016/12/11	0.98
2016/12/18	1.2
2016/12/25	0.98
2017/1/1	0.65
2017/1/8	1.08
2017/1/15	0.87
2017/1/22	0.63
2017/1/29	0.9
2017/2/5	0.73
2017/2/12	0.58
2017/2/19	0.64
2017/2/26	0.84
2017/3/5	0.73
2017/3/12	0.66
2017/3/19	0.58
2017/3/26	0.67
2017/4/2	0.65
2017/4/9	0.76
2017/4/16	0.63
2017/4/23	0.88
2017/4/30	0.62
2017/5/7	0.51
2017/5/14	0.77
2017/5/21	0.76
2017/5/28	0.54
2017/6/4	0.77
2017/6/11	0.72
2017/6/18	0.66
2017/6/25	0.59
2017/7/2	0.38
2017/7/9	0.52
2017/7/16	0.43
2017/7/23	0.48
2017/7/30	0.63
2017/8/6	0.38
2017/8/13	0.38
2017/8/20	0.25
2017/8/27	0.38
2017/9/3	0.34
2017/9/10	0.25
2017/9/17	0.4
2017/9/24	0.27
2017/10/1	0.43
2017/10/8	0.31
2017/10/15	0.28
2017/10/22	0.44
2017/10/29	0.37
2017/11/5	0.38
2017/11/12	0.68
2017/11/19	0.41
2017/11/26	0.36
2017/12/3	0.37
2017/12/10	0.47
2017/12/17	0.28
2017/12/24	0.49
2017/12/31	0.22
2018/1/7	0.2
2018/1/14	0.26
2018/1/21	0.16
2018/1/28	0.27
2018/2/4	0.12
2018/2/11	0.21
2018/2/18	0.21
2018/2/25	0.18
2018/3/4	0.18
2018/3/11	0.17
2018/3/18	0.25
2018/3/25	0.1
2018/4/1	0.2
2018/4/8	0.18
2018/4/15	0.36
2018/4/22	0.15
2018/4/29	0.34
2018/5/6	0.21
2018/5/13	0.38
2018/5/20	0.4
2018/5/27	0.27
2018/6/3	0.4
2018/6/10	0.36
2018/6/17	0.44
2018/6/24	0.55
2018/7/1	0.61
2018/7/8	0.53
2018/7/15	0.44
2018/7/22	0.43
2018/7/29	0.35
2018/8/5	0.35
2018/8/12	0.18
2018/8/19	0.19
2018/8/26	0.43
2018/9/2	0.2
2018/9/9	0.27
2018/9/16	0.3
2018/9/23	0.24
2018/9/30	0.28
2018/10/7	0.23
2018/10/14	0.21
2018/10/21	0.27
2018/10/28	0.36
2018/11/4	0.28
2018/11/11	0.23
2018/11/18	0.34
2018/11/25	0.26
2018/12/2	0.38
2018/12/9	0.34
2018/12/16	0.37
2018/12/23	0.29
2018/12/30	0.18
2019/1/6	0.23
2019/1/13	0.38
2019/1/20	0.19
2019/1/27	0.13
2019/2/3	0.25
2019/2/10	0.16
2019/2/17	0.18
2019/2/24	0.24
2019/3/3	0.25
2019/3/10	0.27
2019/3/17	0.2
2019/3/24	0.24
2019/3/31	0.12
2019/4/7	0.14
2019/4/14	0.14
2019/4/21	0.14
2019/4/28	0.23
2019/5/5	0.23
2019/5/12	0.15
2019/5/19	0.32
2019/5/26	0.23
2019/6/2	0.38
2019/6/9	0.38
2019/6/16	0.16
2019/6/23	0.34
2019/6/30	0.23
2019/7/7	0.18
2019/7/14	0.2
2019/7/21	0.2
2019/7/28	0.2
2019/8/4	0.13
2019/8/11	0.22
2019/8/18	0.14
2019/8/25	0.21
2019/9/1	0.2
2019/9/8	0.24
2019/9/15	0.28
2019/9/22	0.22
2019/9/29	0.24
2019/10/6	0.45
2019/10/13	0.12
2019/10/20	0.26
2019/10/27	0.16
2019/11/3	0.19
2019/11/10	0.18
2019/11/17	0.26
2019/11/24	0.16
2019/12/1	0.12
2019/12/8	0.23
2019/12/15	0.13
2019/12/22	0.28
2019/12/29	0.19
2020/1/5	0.08
2020/1/12	0.08
2020/1/19	0.13
2020/1/26	0.1
2020/2/2	0.07
2020/2/9	0.06
2020/2/16	0.13
2020/2/23	0.11
2020/3/1	0.07
2020/3/8	0.18
2020/3/15	0.12
2020/3/22	0.24
2020/3/29	0.09
2020/4/5	0.13
2020/4/12	0.11
2020/4/19	0.17
2020/4/26	0.06
2020/5/3	0.07
2020/5/10	0.07
2020/5/17	0.05
2020/5/24	0.08
2020/5/31	0.03
2020/6/7	0.08
2020/6/14	0.1
2020/6/21	0.09
2020/6/28	0.12
2020/7/5	0.07
2020/7/12	0.08
2020/7/19	0.07
2020/7/26	0.06
2020/8/2	0.08
2020/8/9	0.06
2020/8/16	0.04
2020/8/23	0.02
2020/8/30	0.05
2020/9/6	0.04
2020/9/13	0.09
2020/9/20	0.06
2020/9/27	0.05
2020/10/4	0.05
2020/10/11	0.08
2020/10/18	0.03
2020/10/25	0.06
2020/11/1	0.04
2020/11/8	0.03
2020/11/15	0.03
2020/11/22	0.05
2020/11/29	0.08
2020/12/6	0.08
2020/12/13	0.04
2020/12/20	0.04
2020/12/27	0.03
2021/1/3	0.02
