# Supplementary material for: Associations between Meteorological Factors and Reported Mumps Cases from 1999 to 2020 in Japan
Source: Epidemiologia (Basel). 2021 Apr 2;2(2):162–78. doi: 10.3390/epidemiologia2020013 (PMC9620933; doi:10.3390/epidemiologia2020013)
Supplement: Supplementary file 1 [file epidemiologia-02-00013-s001.zip › Dataset_S1/41_MUMPS_Saga.txt]

1999/4/11	1.13
1999/4/18	0.96
1999/4/25	1.22
1999/5/2	0.83
1999/5/9	0.48
1999/5/16	0.65
1999/5/23	0.74
1999/5/30	0.61
1999/6/6	0.65
1999/6/13	0.61
1999/6/20	0.39
1999/6/27	0.3
1999/7/4	0.39
1999/7/11	0.26
1999/7/18	0.43
1999/7/25	0.17
1999/8/1	0.22
1999/8/8	0.26
1999/8/15	0.39
1999/8/22	0.17
1999/8/29	0.22
1999/9/5	0.17
1999/9/12	0.26
1999/9/19	0.17
1999/9/26	0.35
1999/10/3	0.3
1999/10/10	0.17
1999/10/17	0.35
1999/10/24	0.26
1999/10/31	0.35
1999/11/7	0.39
1999/11/14	0.22
1999/11/21	0.61
1999/11/28	0.57
1999/12/5	0.96
1999/12/12	0.39
1999/12/19	0.61
1999/12/26	0.48
2000/1/2	0.39
2000/1/9	0.57
2000/1/16	0.61
2000/1/23	0.35
2000/1/30	0.3
2000/2/6	0.13
2000/2/13	0.35
2000/2/20	0.39
2000/2/27	0.57
2000/3/5	0.57
2000/3/12	0.96
2000/3/19	1.39
2000/3/26	1.43
2000/4/2	1
2000/4/9	0.87
2000/4/16	0.85
2000/4/23	0.83
2000/4/30	1.04
2000/5/7	1.13
2000/5/14	1.61
2000/5/21	1.43
2000/5/28	1.61
2000/6/4	1.61
2000/6/11	1.61
2000/6/18	1.57
2000/6/25	2.3
2000/7/2	2.22
2000/7/9	2.04
2000/7/16	2.87
2000/7/23	2.17
2000/7/30	1.78
2000/8/6	1.91
2000/8/13	1.96
2000/8/20	1.35
2000/8/27	1.61
2000/9/3	1.17
2000/9/10	1.04
2000/9/17	0.78
2000/9/24	1.43
2000/10/1	1.13
2000/10/8	0.91
2000/10/15	1.35
2000/10/22	1.48
2000/10/29	1.91
2000/11/5	1.39
2000/11/12	2.43
2000/11/19	2.3
2000/11/26	1.7
2000/12/3	2.43
2000/12/10	2.26
2000/12/17	2.52
2000/12/24	2.61
2000/12/31	2.04
2001/1/7	2.09
2001/1/14	2.43
2001/1/21	1.17
2001/1/28	2.57
2001/2/4	3.17
2001/2/11	2.48
2001/2/18	3.09
2001/2/25	2.39
2001/3/4	2.57
2001/3/11	2.74
2001/3/18	2.39
2001/3/25	3.48
2001/4/1	3.39
2001/4/8	4.35
2001/4/15	3.39
2001/4/22	3.22
2001/4/29	5.17
2001/5/6	2.26
2001/5/13	4.52
2001/5/20	4.13
2001/5/27	3.22
2001/6/3	4.22
2001/6/10	4.17
2001/6/17	4.22
2001/6/24	4.39
2001/7/1	3.7
2001/7/8	4.26
2001/7/15	5.04
2001/7/22	4.35
2001/7/29	5.96
2001/8/5	4.87
2001/8/12	4.3
2001/8/19	3.52
2001/8/26	3.3
2001/9/2	3.65
2001/9/9	2.3
2001/9/16	2.3
2001/9/23	3.09
2001/9/30	2.96
2001/10/7	3.7
2001/10/14	3.09
2001/10/21	2.7
2001/10/28	3.52
2001/11/4	2.22
2001/11/11	3.43
2001/11/18	2.91
2001/11/25	2.26
2001/12/2	3.48
2001/12/9	3.35
2001/12/16	3.3
2001/12/23	3.22
2001/12/30	3.22
2002/1/6	2.35
2002/1/13	2.83
2002/1/20	1.65
2002/1/27	1.52
2002/2/3	2.13
2002/2/10	1.26
2002/2/17	1.65
2002/2/24	1.87
2002/3/3	0.96
2002/3/10	1.52
2002/3/17	1.48
2002/3/24	1.26
2002/3/31	1.3
2002/4/7	1.09
2002/4/14	1.43
2002/4/21	1.61
2002/4/28	0.96
2002/5/5	0.3
2002/5/12	1.96
2002/5/19	1.13
2002/5/26	1.3
2002/6/2	2.09
2002/6/9	1.39
2002/6/16	0.91
2002/6/23	1.13
2002/6/30	1
2002/7/7	0.78
2002/7/14	0.7
2002/7/21	0.65
2002/7/28	1.22
2002/8/4	1.39
2002/8/11	0.91
2002/8/18	0.78
2002/8/25	1.35
2002/9/1	0.83
2002/9/8	1
2002/9/15	0.57
2002/9/22	0.48
2002/9/29	0.52
2002/10/6	0.52
2002/10/13	0.61
2002/10/20	0.35
2002/10/27	0.39
2002/11/3	0.52
2002/11/10	0.39
2002/11/17	0.61
2002/11/24	0.35
2002/12/1	0.43
2002/12/8	0.22
2002/12/15	0.35
2002/12/22	0.13
2002/12/29	0.3
2003/1/5	0.13
2003/1/12	0.17
2003/1/19	0.57
2003/1/26	0.3
2003/2/2	0.39
2003/2/9	0.26
2003/2/16	0.3
2003/2/23	0.13
2003/3/2	0.09
2003/3/9	0.43
2003/3/16	0.26
2003/3/23	0.26
2003/3/30	0.26
2003/4/6	0.09
2003/4/13	0.22
2003/4/20	0.61
2003/4/27	0.48
2003/5/4	0.35
2003/5/11	0.3
2003/5/18	0.35
2003/5/25	0.39
2003/6/1	0.43
2003/6/8	0.74
2003/6/15	0.43
2003/6/22	0.57
2003/6/29	0.52
2003/7/6	0.65
2003/7/13	0.96
2003/7/20	0.48
2003/7/27	0.61
2003/8/3	0.83
2003/8/10	0.83
2003/8/17	0.35
2003/8/24	0.65
2003/8/31	0.78
2003/9/7	0.61
2003/9/14	0.52
2003/9/21	0.39
2003/9/28	0.48
2003/10/5	0.57
2003/10/12	0.43
2003/10/19	0.52
2003/10/26	0.74
2003/11/2	0.65
2003/11/9	0.35
2003/11/16	0.39
2003/11/23	0.43
2003/11/30	0.65
2003/12/7	0.7
2003/12/14	0.96
2003/12/21	1.7
2003/12/28	0.43
2004/1/4	0.13
2004/1/11	1
2004/1/18	0.57
2004/1/25	0.57
2004/2/1	0.57
2004/2/8	0.48
2004/2/15	0.83
2004/2/22	0.91
2004/2/29	0.87
2004/3/7	1.17
2004/3/14	1.09
2004/3/21	1.09
2004/3/28	1.35
2004/4/4	1.3
2004/4/11	2.17
2004/4/18	1.74
2004/4/25	1.04
2004/5/2	1.61
2004/5/9	1.04
2004/5/16	1.61
2004/5/23	1.09
2004/5/30	1.61
2004/6/6	2.13
2004/6/13	2.43
2004/6/20	3.61
2004/6/27	3
2004/7/4	2.96
2004/7/11	3.09
2004/7/18	3.61
2004/7/25	2.78
2004/8/1	3.26
2004/8/8	4.43
2004/8/15	2.87
2004/8/22	3.83
2004/8/29	3.39
2004/9/5	2.87
2004/9/12	2.7
2004/9/19	3.57
2004/9/26	3.04
2004/10/3	4.39
2004/10/10	3.22
2004/10/17	2.78
2004/10/24	5.17
2004/10/31	3.3
2004/11/7	4.35
2004/11/14	4.13
2004/11/21	4
2004/11/28	3.61
2004/12/5	3.96
2004/12/12	4
2004/12/19	3.74
2004/12/26	4.17
2005/1/2	3.3
2005/1/9	4
2005/1/16	3.09
2005/1/23	2.13
2005/1/30	3.35
2005/2/6	3
2005/2/13	2.57
2005/2/20	3.3
2005/2/27	2.78
2005/3/6	2.74
2005/3/13	3.3
2005/3/20	2.74
2005/3/27	2.04
2005/4/3	2.48
2005/4/10	2.09
2005/4/17	2.13
2005/4/24	1.96
2005/5/1	2.78
2005/5/8	1.3
2005/5/15	1.83
2005/5/22	2.13
2005/5/29	1.65
2005/6/5	2.39
2005/6/12	2.26
2005/6/19	2.57
2005/6/26	1.74
2005/7/3	2.3
2005/7/10	2.26
2005/7/17	1.52
2005/7/24	2.35
2005/7/31	1.52
2005/8/7	1.83
2005/8/14	1.39
2005/8/21	1.35
2005/8/28	1.26
2005/9/4	1.13
2005/9/11	1
2005/9/18	0.83
2005/9/25	0.65
2005/10/2	1.04
2005/10/9	1
2005/10/16	0.87
2005/10/23	1.09
2005/10/30	0.48
2005/11/6	1.04
2005/11/13	1.13
2005/11/20	1.04
2005/11/27	1.61
2005/12/4	1.7
2005/12/11	1.09
2005/12/18	1.3
2005/12/25	1.13
2006/1/1	1.09
2006/1/8	1.13
2006/1/15	1
2006/1/22	0.78
2006/1/29	0.61
2006/2/5	0.52
2006/2/12	0.48
2006/2/19	0.61
2006/2/26	0.83
2006/3/5	0.83
2006/3/12	0.57
2006/3/19	0.96
2006/3/26	0.7
2006/4/2	0.7
2006/4/9	1.43
2006/4/16	0.74
2006/4/23	0.96
2006/4/30	0.39
2006/5/7	0.83
2006/5/14	1.04
2006/5/21	1.3
2006/5/28	0.78
2006/6/4	1
2006/6/11	1.3
2006/6/18	0.57
2006/6/25	0.78
2006/7/2	1.22
2006/7/9	0.74
2006/7/16	1
2006/7/23	0.74
2006/7/30	0.91
2006/8/6	1.26
2006/8/13	0.96
2006/8/20	0.91
2006/8/27	0.48
2006/9/3	0.96
2006/9/10	0.52
2006/9/17	0.48
2006/9/24	0.22
2006/10/1	0.57
2006/10/8	0.09
2006/10/15	0.13
2006/10/22	0.17
2006/10/29	0.3
2006/11/5	0.35
2006/11/12	0.26
2006/11/19	0.09
2006/11/26	0.3
2006/12/3	0.35
2006/12/10	0.35
2006/12/17	0.57
2006/12/24	0.17
2006/12/31	0.39
2007/1/7	0.26
2007/1/14	0.04
2007/1/21	0.22
2007/1/28	0.22
2007/2/4	0.17
2007/2/11	0.22
2007/2/18	0.3
2007/2/25	0.3
2007/3/4	0.3
2007/3/11	0.22
2007/3/18	0.17
2007/3/25	0.35
2007/4/1	0.35
2007/4/8	0.35
2007/4/15	0.3
2007/4/22	0.13
2007/4/29	0.17
2007/5/6	0.13
2007/5/13	0.3
2007/5/20	0.22
2007/5/27	0.13
2007/6/3	0.22
2007/6/10	0.17
2007/6/17	0.17
2007/6/24	0.26
2007/7/1	0.26
2007/7/8	0.22
2007/7/15	0.13
2007/7/22	0.22
2007/7/29	0.13
2007/8/5	0.35
2007/8/12	0.57
2007/8/19	0.22
2007/8/26	0.35
2007/9/2	0.39
2007/9/9	0.13
2007/9/16	0.57
2007/9/23	0.35
2007/9/30	0.13
2007/10/7	0.7
2007/10/14	0.35
2007/10/21	0.35
2007/10/28	0.17
2007/11/4	0.26
2007/11/11	0.3
2007/11/18	0.39
2007/11/25	0.48
2007/12/2	0.48
2007/12/9	0.3
2007/12/16	0.78
2007/12/23	0.39
2007/12/30	0.61
2008/1/6	0.22
2008/1/13	0.61
2008/1/20	0.61
2008/1/27	0.83
2008/2/3	0.78
2008/2/10	0.96
2008/2/17	1.22
2008/2/24	0.65
2008/3/2	0.87
2008/3/9	1.09
2008/3/16	1.13
2008/3/23	0.83
2008/3/30	1.61
2008/4/6	1.7
2008/4/13	1.48
2008/4/20	2.22
2008/4/27	1.61
2008/5/4	1.74
2008/5/11	2.65
2008/5/18	2.43
2008/5/25	2.52
2008/6/1	1.83
2008/6/8	2.7
2008/6/15	3.13
2008/6/22	2.3
2008/6/29	4
2008/7/6	2.96
2008/7/13	2.65
2008/7/20	4.43
2008/7/27	2.57
2008/8/3	3.13
2008/8/10	3.3
2008/8/17	1.74
2008/8/24	3.09
2008/8/31	1.74
2008/9/7	1.87
2008/9/14	2.91
2008/9/21	0.74
2008/9/28	1.35
2008/10/5	1.96
2008/10/12	1.22
2008/10/19	1.78
2008/10/26	1.91
2008/11/2	1.17
2008/11/9	1.65
2008/11/16	1.48
2008/11/23	1.35
2008/11/30	1.83
2008/12/7	1.57
2008/12/14	0.96
2008/12/21	1.78
2008/12/28	1.22
2009/1/4	0.48
2009/1/11	1.87
2009/1/18	1.22
2009/1/25	0.57
2009/2/1	0.78
2009/2/8	0.91
2009/2/15	0.91
2009/2/22	1.52
2009/3/1	1.78
2009/3/8	1
2009/3/15	1.96
2009/3/22	2.61
2009/3/29	2.22
2009/4/5	2.3
2009/4/12	2.26
2009/4/19	1.3
2009/4/26	1.87
2009/5/3	2.04
2009/5/10	2.09
2009/5/17	2.61
2009/5/24	2.35
2009/5/31	2.48
2009/6/7	3.22
2009/6/14	2.91
2009/6/21	3.09
2009/6/28	3.52
2009/7/5	2.43
2009/7/12	2.3
2009/7/19	2.52
2009/7/26	1.65
2009/8/2	2.74
2009/8/9	1.83
2009/8/16	1.17
2009/8/23	2.39
2009/8/30	1.7
2009/9/6	1.61
2009/9/13	1.57
2009/9/20	2.48
2009/9/27	0.78
2009/10/4	1.96
2009/10/11	1.22
2009/10/18	0.83
2009/10/25	1.65
2009/11/1	1.43
2009/11/8	0.83
2009/11/15	1.09
2009/11/22	0.61
2009/11/29	0.61
2009/12/6	0.61
2009/12/13	0.61
2009/12/20	0.65
2009/12/27	0.52
2010/1/3	0.22
2010/1/10	0.3
2010/1/17	0.91
2010/1/24	0.26
2010/1/31	0.3
2010/2/7	0.22
2010/2/14	0.17
2010/2/21	0.22
2010/2/28	0.13
2010/3/7	0.26
2010/3/14	0.43
2010/3/21	0.13
2010/3/28	0.43
2010/4/4	0.48
2010/4/11	0.39
2010/4/18	0.48
2010/4/25	0.52
2010/5/2	0.3
2010/5/9	0.35
2010/5/16	0.39
2010/5/23	0.43
2010/5/30	0.43
2010/6/6	0.43
2010/6/13	0.83
2010/6/20	0.65
2010/6/27	0.83
2010/7/4	0.78
2010/7/11	0.65
2010/7/18	1.13
2010/7/25	0.91
2010/8/1	0.65
2010/8/8	0.91
2010/8/15	1.48
2010/8/22	1.3
2010/8/29	1.61
2010/9/5	1.52
2010/9/12	1.35
2010/9/19	1.61
2010/9/26	2.61
2010/10/3	1.35
2010/10/10	0.91
2010/10/17	1.48
2010/10/24	1.13
2010/10/31	1.3
2010/11/7	1.39
2010/11/14	1.91
2010/11/21	1.78
2010/11/28	1.52
2010/12/5	2.22
2010/12/12	1.74
2010/12/19	1.65
2010/12/26	1.87
2011/1/2	0.57
2011/1/9	1.83
2011/1/16	1.48
2011/1/23	0.91
2011/1/30	1.3
2011/2/6	1.04
2011/2/13	0.87
2011/2/20	1.17
2011/2/27	1.7
2011/3/6	1.26
2011/3/13	1.43
2011/3/20	1.7
2011/3/27	1.43
2011/4/3	1.74
2011/4/10	1.57
2011/4/17	1.65
2011/4/24	1.83
2011/5/1	1.13
2011/5/8	0.87
2011/5/15	1.22
2011/5/22	1.13
2011/5/29	1.78
2011/6/5	1.22
2011/6/12	1
2011/6/19	1.87
2011/6/26	1.35
2011/7/3	1.13
2011/7/10	1.83
2011/7/17	0.87
2011/7/24	1
2011/7/31	1.78
2011/8/7	1
2011/8/14	1.78
2011/8/21	1.04
2011/8/28	1.22
2011/9/4	1.83
2011/9/11	1.22
2011/9/18	1.39
2011/9/25	1.22
2011/10/2	1.91
2011/10/9	2.48
2011/10/16	1
2011/10/23	2.3
2011/10/30	1.35
2011/11/6	1.65
2011/11/13	1.7
2011/11/20	0.87
2011/11/27	0.57
2011/12/4	0.83
2011/12/11	1.04
2011/12/18	1.13
2011/12/25	1.22
2012/1/1	0.35
2012/1/8	1.43
2012/1/15	1.48
2012/1/22	0.7
2012/1/29	0.48
2012/2/5	0.57
2012/2/12	0.57
2012/2/19	1
2012/2/26	1.17
2012/3/4	0.96
2012/3/11	1.04
2012/3/18	1.35
2012/3/25	1.5
2012/4/1	0.61
2012/4/8	0.83
2012/4/15	0.61
2012/4/22	0.35
2012/4/29	0.77
2012/5/6	0.35
2012/5/13	0.52
2012/5/20	0.43
2012/5/27	0.7
2012/6/3	0.48
2012/6/10	0.65
2012/6/17	0.83
2012/6/24	1.04
2012/7/1	0.7
2012/7/8	0.87
2012/7/15	1.04
2012/7/22	0.3
2012/7/29	0.7
2012/8/5	0.43
2012/8/12	0.3
2012/8/19	0.43
2012/8/26	0.52
2012/9/2	0.7
2012/9/9	0.43
2012/9/16	1.48
2012/9/23	0.43
2012/9/30	1.04
2012/10/7	0.52
2012/10/14	0.17
2012/10/21	0.57
2012/10/28	0.27
2012/11/4	0.52
2012/11/11	1.26
2012/11/18	0
2012/11/25	0.43
2012/12/2	0.39
2012/12/9	0.36
2012/12/16	0.32
2012/12/23	0.41
2012/12/30	0.45
2013/1/6	0.09
2013/1/13	0.14
2013/1/20	0.14
2013/1/27	0.09
2013/2/3	0
2013/2/10	0.14
2013/2/17	0.23
2013/2/24	0.32
2013/3/3	0.36
2013/3/10	0.3
2013/3/17	0.13
2013/3/24	0.43
2013/3/31	0.96
2013/4/7	0.43
2013/4/14	0.7
2013/4/21	0.74
2013/4/28	0.35
2013/5/5	0.52
2013/5/12	0.61
2013/5/19	0.52
2013/5/26	0.78
2013/6/2	0.83
2013/6/9	0.65
2013/6/16	0.74
2013/6/23	0.96
2013/6/30	0.74
2013/7/7	0.43
2013/7/14	0.48
2013/7/21	0.91
2013/7/28	0.39
2013/8/4	0.78
2013/8/11	0.52
2013/8/18	0.39
2013/8/25	0.3
2013/9/1	0.13
2013/9/8	0.3
2013/9/15	0.61
2013/9/22	0.48
2013/9/29	0.3
2013/10/6	0.43
2013/10/13	0.43
2013/10/20	0.61
2013/10/27	0.17
2013/11/3	0.22
2013/11/10	0.43
2013/11/17	0.61
2013/11/24	0.39
2013/12/1	0.48
2013/12/8	0.39
2013/12/15	0.35
2013/12/22	0.65
2013/12/29	0.52
2014/1/5	0.26
2014/1/12	0.96
2014/1/19	0.74
2014/1/26	0.3
2014/2/2	0.65
2014/2/9	0.3
2014/2/16	0.3
2014/2/23	0.52
2014/3/2	0.39
2014/3/9	0.39
2014/3/16	0.26
2014/3/23	0.96
2014/3/30	0.61
2014/4/6	0.91
2014/4/13	0.7
2014/4/20	0.78
2014/4/27	0.7
2014/5/4	0.43
2014/5/11	0.83
2014/5/18	0.96
2014/5/25	0.65
2014/6/1	1.57
2014/6/8	1.61
2014/6/15	1.3
2014/6/22	2.74
2014/6/29	1.57
2014/7/6	1.26
2014/7/13	0.91
2014/7/20	1.17
2014/7/27	0.48
2014/8/3	0.83
2014/8/10	0.87
2014/8/17	0.52
2014/8/24	0.39
2014/8/31	0.83
2014/9/7	0.78
2014/9/14	0.7
2014/9/21	1.26
2014/9/28	0.78
2014/10/5	0.74
2014/10/12	0.83
2014/10/19	0.7
2014/10/26	1.09
2014/11/2	0.65
2014/11/9	0.96
2014/11/16	1.22
2014/11/23	1.17
2014/11/30	1.09
2014/12/7	1.13
2014/12/14	1.22
2014/12/21	1.78
2014/12/28	0.91
2015/1/4	0.04
2015/1/11	1.96
2015/1/18	0.87
2015/1/25	1.22
2015/2/1	2.13
2015/2/8	1.52
2015/2/15	2
2015/2/22	1.7
2015/3/1	0.39
2015/3/8	1.52
2015/3/15	1.3
2015/3/22	0.65
2015/3/29	2.48
2015/4/5	1.57
2015/4/12	1
2015/4/19	2.74
2015/4/26	1.26
2015/5/3	1.57
2015/5/10	1.52
2015/5/17	1.3
2015/5/24	1.61
2015/5/31	1.48
2015/6/7	2.26
2015/6/14	1.39
2015/6/21	1.65
2015/6/28	2.09
2015/7/5	2.13
2015/7/12	3.26
2015/7/19	1.96
2015/7/26	2.43
2015/8/2	2
2015/8/9	2.22
2015/8/16	1.96
2015/8/23	1.91
2015/8/30	1.91
2015/9/6	2.74
2015/9/13	2.74
2015/9/20	2.22
2015/9/27	2
2015/10/4	2.48
2015/10/11	2.87
2015/10/18	2.91
2015/10/25	2.39
2015/11/1	2.13
2015/11/8	2.57
2015/11/15	3.04
2015/11/22	2.96
2015/11/29	3.96
2015/12/6	4.61
2015/12/13	3.3
2015/12/20	3.83
2015/12/27	4.22
2016/1/3	1.39
2016/1/10	5
2016/1/17	3.13
2016/1/24	2.48
2016/1/31	4.52
2016/2/7	2.39
2016/2/14	2.57
2016/2/21	2.87
2016/2/28	3.13
2016/3/6	2.43
2016/3/13	2.74
2016/3/20	2.61
2016/3/27	1.74
2016/4/3	2.26
2016/4/10	1.61
2016/4/17	1.83
2016/4/24	2.52
2016/5/1	1.87
2016/5/8	1.91
2016/5/15	2.43
2016/5/22	1.91
2016/5/29	1.78
2016/6/5	2.48
2016/6/12	1.61
2016/6/19	1.96
2016/6/26	2.91
2016/7/3	1.7
2016/7/10	2.78
2016/7/17	3.04
2016/7/24	2.52
2016/7/31	2.26
2016/8/7	1.96
2016/8/14	2.04
2016/8/21	2.22
2016/8/28	1.57
2016/9/4	1.13
2016/9/11	1.7
2016/9/18	1.39
2016/9/25	0.91
2016/10/2	2.09
2016/10/9	1
2016/10/16	1.26
2016/10/23	1.26
2016/10/30	0.74
2016/11/6	0.61
2016/11/13	0.61
2016/11/20	0.7
2016/11/27	1.39
2016/12/4	0.87
2016/12/11	0.74
2016/12/18	0.57
2016/12/25	0.7
2017/1/1	0.39
2017/1/8	0.3
2017/1/15	0.87
2017/1/22	0.26
2017/1/29	0.43
2017/2/5	0.39
2017/2/12	0.3
2017/2/19	0.13
2017/2/26	0.39
2017/3/5	0.43
2017/3/12	0.65
2017/3/19	0.52
2017/3/26	0.13
2017/4/2	0.26
2017/4/9	0.3
2017/4/16	0.23
2017/4/23	0.14
2017/4/30	0.05
2017/5/7	0.14
2017/5/14	0.09
2017/5/21	0.04
2017/5/28	0.22
2017/6/4	0.13
2017/6/11	0.17
2017/6/18	0.09
2017/6/25	0.13
2017/7/2	0.22
2017/7/9	0.13
2017/7/16	0.22
2017/7/23	0.13
2017/7/30	0.13
2017/8/6	0
2017/8/13	0.04
2017/8/20	0.09
2017/8/27	0.09
2017/9/3	0.17
2017/9/10	0
2017/9/17	0.13
2017/9/24	0
2017/10/1	0.04
2017/10/8	0.13
2017/10/15	0.13
2017/10/22	0.04
2017/10/29	0
2017/11/5	0.09
2017/11/12	0.09
2017/11/19	0.05
2017/11/26	0.09
2017/12/3	0.05
2017/12/10	0.09
2017/12/17	0.09
2017/12/24	0
2017/12/31	0.09
2018/1/7	0.04
2018/1/14	0.04
2018/1/21	0
2018/1/28	0.04
2018/2/4	0.13
2018/2/11	0
2018/2/18	0.09
2018/2/25	0
2018/3/4	0.09
2018/3/11	0.05
2018/3/18	0.04
2018/3/25	0
2018/4/1	0.04
2018/4/8	0.09
2018/4/15	0.04
2018/4/22	0
2018/4/29	0.04
2018/5/6	0.05
2018/5/13	0.09
2018/5/20	0.04
2018/5/27	0.17
2018/6/3	0.09
2018/6/10	0.09
2018/6/17	0.13
2018/6/24	0.22
2018/7/1	0.09
2018/7/8	0.26
2018/7/15	0.13
2018/7/22	0.09
2018/7/29	0.13
2018/8/5	0.22
2018/8/12	0.1
2018/8/19	0.04
2018/8/26	0.04
2018/9/2	0.04
2018/9/9	0.04
2018/9/16	0
2018/9/23	0.04
2018/9/30	0.04
2018/10/7	0.22
2018/10/14	0.09
2018/10/21	0.04
2018/10/28	0.04
2018/11/4	0.04
2018/11/11	0.04
2018/11/18	0.22
2018/11/25	0.04
2018/12/2	0.09
2018/12/9	0.09
2018/12/16	0.09
2018/12/23	0.13
2018/12/30	0.04
2019/1/6	0.04
2019/1/13	0
2019/1/20	0
2019/1/27	0
2019/2/3	0.04
2019/2/10	0.09
2019/2/17	0.04
2019/2/24	0.04
2019/3/3	0
2019/3/10	0
2019/3/17	0.04
2019/3/24	0.04
2019/3/31	0
2019/4/7	0.04
2019/4/14	0.04
2019/4/21	0.17
2019/4/28	0.04
2019/5/5	0
2019/5/12	0
2019/5/19	0.04
2019/5/26	0.09
2019/6/2	0.09
2019/6/9	0.04
2019/6/16	0.04
2019/6/23	0.09
2019/6/30	0.09
2019/7/7	0
2019/7/14	0
2019/7/21	0
2019/7/28	0
2019/8/4	0
2019/8/11	0.04
2019/8/18	0
2019/8/25	0.09
2019/9/1	0.04
2019/9/8	0
2019/9/15	0.04
2019/9/22	0
2019/9/29	0.09
2019/10/6	0.09
2019/10/13	0.09
2019/10/20	0.04
2019/10/27	0.04
2019/11/3	0.09
2019/11/10	0
2019/11/17	0
2019/11/24	0
2019/12/1	0.04
2019/12/8	0
2019/12/15	0
2019/12/22	0
2019/12/29	0.04
2020/1/5	0
2020/1/12	0.04
2020/1/19	0.04
2020/1/26	0
2020/2/2	0
2020/2/9	0
2020/2/16	0
2020/2/23	0.04
2020/3/1	0
2020/3/8	0
2020/3/15	0
2020/3/22	0
2020/3/29	0
2020/4/5	0.04
2020/4/12	0.09
2020/4/19	0.04
2020/4/26	0.04
2020/5/3	0
2020/5/10	0
2020/5/17	0.04
2020/5/24	0
2020/5/31	0.04
2020/6/7	0
2020/6/14	0
2020/6/21	0.17
2020/6/28	0.04
2020/7/5	0
2020/7/12	0.09
2020/7/19	0.09
2020/7/26	0.04
2020/8/2	0.09
2020/8/9	0.04
2020/8/16	0.04
2020/8/23	0.09
2020/8/30	0
2020/9/6	0
2020/9/13	0.13
2020/9/20	0
2020/9/27	0
2020/10/4	0.04
2020/10/11	0
2020/10/18	0
2020/10/25	0.09
2020/11/1	0.04
2020/11/8	0.04
2020/11/15	0.04
2020/11/22	0.04
2020/11/29	0
2020/12/6	0
2020/12/13	0
2020/12/20	0.13
2020/12/27	0
2021/1/3	0
