# Supplementary material for: Associations between Meteorological Factors and Reported Mumps Cases from 1999 to 2020 in Japan
Source: Epidemiologia (Basel). 2021 Apr 2;2(2):162–78. doi: 10.3390/epidemiologia2020013 (PMC9620933; doi:10.3390/epidemiologia2020013)
Supplement: Supplementary file 1 [file epidemiologia-02-00013-s001.zip › Dataset_S1/42_MUMPS_Nagasaki.txt]

1999/4/11	0.5
1999/4/18	0.64
1999/4/25	0.77
1999/5/2	0.68
1999/5/9	1.18
1999/5/16	0
1999/5/23	0.86
1999/5/30	1.34
1999/6/6	0.95
1999/6/13	0.91
1999/6/20	1.09
1999/6/27	0.91
1999/7/4	1.16
1999/7/11	1.09
1999/7/18	1
1999/7/25	1
1999/8/1	0.68
1999/8/8	0.86
1999/8/15	0.77
1999/8/22	0.64
1999/8/29	0.57
1999/9/5	0.48
1999/9/12	0.43
1999/9/19	0.52
1999/9/26	0.16
1999/10/3	0.55
1999/10/10	0.61
1999/10/17	0.16
1999/10/24	0.41
1999/10/31	0.18
1999/11/7	0.23
1999/11/14	0.43
1999/11/21	0.6
1999/11/28	0.4
1999/12/5	0.41
1999/12/12	0.45
1999/12/19	0.48
1999/12/26	0.36
2000/1/2	0.52
2000/1/9	0.55
2000/1/16	0.34
2000/1/23	0.3
2000/1/30	0.23
2000/2/6	0.23
2000/2/13	0.16
2000/2/20	0.18
2000/2/27	0.27
2000/3/5	0.25
2000/3/12	0.55
2000/3/19	0.52
2000/3/26	0.55
2000/4/2	0.8
2000/4/9	0.52
2000/4/16	0.66
2000/4/23	0.59
2000/4/30	0.32
2000/5/7	0.43
2000/5/14	0.34
2000/5/21	0.48
2000/5/28	0.3
2000/6/4	0.77
2000/6/11	0.5
2000/6/18	0.55
2000/6/25	0.7
2000/7/2	0.39
2000/7/9	0.34
2000/7/16	0.64
2000/7/23	0.52
2000/7/30	0.5
2000/8/6	0.59
2000/8/13	0.36
2000/8/20	0.45
2000/8/27	0.43
2000/9/3	0.23
2000/9/10	0.36
2000/9/17	0.34
2000/9/24	0.16
2000/10/1	0.8
2000/10/8	0.52
2000/10/15	0.41
2000/10/22	0.7
2000/10/29	0.3
2000/11/5	0.73
2000/11/12	0.68
2000/11/19	0.66
2000/11/26	0.43
2000/12/3	1.11
2000/12/10	0.59
2000/12/17	0.48
2000/12/24	1.25
2000/12/31	0.64
2001/1/7	1.02
2001/1/14	0.9
2001/1/21	0.63
2001/1/28	0.44
2001/2/4	0.52
2001/2/11	0.83
2001/2/18	0.52
2001/2/25	0.6
2001/3/4	1.17
2001/3/11	0.92
2001/3/18	1.17
2001/3/25	0.81
2001/4/1	0.88
2001/4/8	1.17
2001/4/15	0.69
2001/4/22	1.04
2001/4/29	0.81
2001/5/6	0.46
2001/5/13	0.63
2001/5/20	1.02
2001/5/27	1.06
2001/6/3	1.04
2001/6/10	1.38
2001/6/17	1.13
2001/6/24	1.23
2001/7/1	1.25
2001/7/8	0.96
2001/7/15	1.23
2001/7/22	1.13
2001/7/29	0.98
2001/8/5	1
2001/8/12	0.92
2001/8/19	0.83
2001/8/26	0.71
2001/9/2	0.52
2001/9/9	0.5
2001/9/16	0.6
2001/9/23	0.42
2001/9/30	0.79
2001/10/7	0.77
2001/10/14	0.38
2001/10/21	0.6
2001/10/28	0.79
2001/11/4	0.46
2001/11/11	0.88
2001/11/18	0.77
2001/11/25	0.42
2001/12/2	1.21
2001/12/9	0.6
2001/12/16	0.85
2001/12/23	1.04
2001/12/30	0.81
2002/1/6	1.02
2002/1/13	0.77
2002/1/20	0.86
2002/1/27	0.93
2002/2/3	0.94
2002/2/10	0.5
2002/2/17	1.11
2002/2/24	1.34
2002/3/3	1.55
2002/3/10	1.39
2002/3/17	1.73
2002/3/24	1.45
2002/3/31	1.3
2002/4/7	1.48
2002/4/14	1.05
2002/4/21	1.02
2002/4/28	1.34
2002/5/5	1.36
2002/5/12	1.41
2002/5/19	1.55
2002/5/26	1
2002/6/2	1.25
2002/6/9	1.5
2002/6/16	1.2
2002/6/23	1.34
2002/6/30	1.98
2002/7/7	1.73
2002/7/14	1.48
2002/7/21	1.89
2002/7/28	1.89
2002/8/4	1.61
2002/8/11	2.18
2002/8/18	1.57
2002/8/25	1.91
2002/9/1	1.86
2002/9/8	1.16
2002/9/15	2.09
2002/9/22	1.82
2002/9/29	1.64
2002/10/6	1.68
2002/10/13	0.91
2002/10/20	1.3
2002/10/27	1.02
2002/11/3	1.16
2002/11/10	1.39
2002/11/17	0.66
2002/11/24	1.89
2002/12/1	1.25
2002/12/8	2.07
2002/12/15	1.8
2002/12/22	1.14
2002/12/29	1.36
2003/1/5	0.98
2003/1/12	1.52
2003/1/19	0.95
2003/1/26	0.98
2003/2/2	1.36
2003/2/9	0.86
2003/2/16	1.14
2003/2/23	0.98
2003/3/2	0.8
2003/3/9	1
2003/3/16	1.52
2003/3/23	0.91
2003/3/30	0.89
2003/4/6	1
2003/4/13	0.84
2003/4/20	0.86
2003/4/27	0.57
2003/5/4	0.75
2003/5/11	0.82
2003/5/18	0.7
2003/5/25	0.61
2003/6/1	0.77
2003/6/8	0.8
2003/6/15	0.61
2003/6/22	0.52
2003/6/29	0.41
2003/7/6	0.52
2003/7/13	0.45
2003/7/20	0.45
2003/7/27	0.32
2003/8/3	0.43
2003/8/10	0.39
2003/8/17	0.27
2003/8/24	0.34
2003/8/31	0.3
2003/9/7	0.39
2003/9/14	0.36
2003/9/21	0.59
2003/9/28	0.36
2003/10/5	0.34
2003/10/12	0.3
2003/10/19	0.18
2003/10/26	0.27
2003/11/2	0.14
2003/11/9	0.32
2003/11/16	0.36
2003/11/23	0.18
2003/11/30	0.14
2003/12/7	0.3
2003/12/14	0.14
2003/12/21	0.07
2003/12/28	0.16
2004/1/4	0.12
2004/1/11	0.36
2004/1/18	0.2
2004/1/25	0.36
2004/2/1	0.11
2004/2/8	0.18
2004/2/15	0.3
2004/2/22	0.2
2004/2/29	0.36
2004/3/7	0.27
2004/3/14	0.32
2004/3/21	0.27
2004/3/28	0.32
2004/4/4	0.14
2004/4/11	0.25
2004/4/18	0.16
2004/4/25	0.09
2004/5/2	0.16
2004/5/9	0.2
2004/5/16	0.16
2004/5/23	0.27
2004/5/30	0.23
2004/6/6	0.36
2004/6/13	0.23
2004/6/20	0.09
2004/6/27	0.41
2004/7/4	0.52
2004/7/11	0.32
2004/7/18	0.2
2004/7/25	0.48
2004/8/1	0.32
2004/8/8	0.27
2004/8/15	0.32
2004/8/22	0.18
2004/8/29	0.39
2004/9/5	0.27
2004/9/12	0.64
2004/9/19	0.3
2004/9/26	0.34
2004/10/3	0.59
2004/10/10	0.2
2004/10/17	0.25
2004/10/24	0.2
2004/10/31	0.2
2004/11/7	0.43
2004/11/14	0.25
2004/11/21	0.36
2004/11/28	0.39
2004/12/5	0.32
2004/12/12	0.73
2004/12/19	0.39
2004/12/26	0.73
2005/1/2	0.93
2005/1/9	0.43
2005/1/16	0.59
2005/1/23	0.48
2005/1/30	0.77
2005/2/6	1.14
2005/2/13	0.89
2005/2/20	0.59
2005/2/27	1.55
2005/3/6	1.05
2005/3/13	1.18
2005/3/20	1.18
2005/3/27	1.18
2005/4/3	1.52
2005/4/10	1.27
2005/4/17	1.39
2005/4/24	1.57
2005/5/1	0.86
2005/5/8	1.27
2005/5/15	1.64
2005/5/22	1.64
2005/5/29	1.23
2005/6/5	1.32
2005/6/12	1.61
2005/6/19	1.32
2005/6/26	1.52
2005/7/3	1.02
2005/7/10	1.43
2005/7/17	1.27
2005/7/24	1.18
2005/7/31	1.52
2005/8/7	1.07
2005/8/14	1.14
2005/8/21	1.39
2005/8/28	1.59
2005/9/4	1.05
2005/9/11	1.2
2005/9/18	1.34
2005/9/25	1.07
2005/10/2	2.07
2005/10/9	1.05
2005/10/16	1.27
2005/10/23	0.95
2005/10/30	0.89
2005/11/6	1
2005/11/13	1.18
2005/11/20	1.45
2005/11/27	1.11
2005/12/4	1.14
2005/12/11	1.89
2005/12/18	1.41
2005/12/25	1.93
2006/1/1	1.75
2006/1/8	1.18
2006/1/15	1.57
2006/1/22	1.27
2006/1/29	1.09
2006/2/5	2.09
2006/2/12	1.41
2006/2/19	1.48
2006/2/26	2.5
2006/3/5	1.52
2006/3/12	2.18
2006/3/19	1.86
2006/3/26	1.41
2006/4/2	1.11
2006/4/9	1.11
2006/4/16	1.47
2006/4/23	1.2
2006/4/30	1.16
2006/5/7	1.84
2006/5/14	1.32
2006/5/21	1.39
2006/5/28	1.14
2006/6/4	1.2
2006/6/11	1.02
2006/6/18	1
2006/6/25	0.91
2006/7/2	0.73
2006/7/9	0.93
2006/7/16	0.86
2006/7/23	0.61
2006/7/30	0.66
2006/8/6	0.61
2006/8/13	0.59
2006/8/20	0.5
2006/8/27	0.34
2006/9/3	0.57
2006/9/10	0.39
2006/9/17	0.39
2006/9/24	0.5
2006/10/1	0.32
2006/10/8	0.36
2006/10/15	0.25
2006/10/22	0.25
2006/10/29	0.23
2006/11/5	0.18
2006/11/12	0.2
2006/11/19	0.27
2006/11/26	0.25
2006/12/3	0.25
2006/12/10	0.18
2006/12/17	0.3
2006/12/24	0.23
2006/12/31	0.25
2007/1/7	0.09
2007/1/14	0.2
2007/1/21	0.07
2007/1/28	0.11
2007/2/4	0.18
2007/2/11	0.18
2007/2/18	0.23
2007/2/25	0.16
2007/3/4	0.14
2007/3/11	0.39
2007/3/18	0.18
2007/3/25	0.11
2007/4/1	0.23
2007/4/8	0.23
2007/4/15	0.11
2007/4/22	0.14
2007/4/29	0.18
2007/5/6	0.07
2007/5/13	0.11
2007/5/20	0.2
2007/5/27	0.32
2007/6/3	0.16
2007/6/10	0.45
2007/6/17	0.41
2007/6/24	0.23
2007/7/1	0.59
2007/7/8	0.43
2007/7/15	0.32
2007/7/22	0.27
2007/7/29	0.27
2007/8/5	0.23
2007/8/12	0.27
2007/8/19	0.25
2007/8/26	0.57
2007/9/2	0.52
2007/9/9	0.48
2007/9/16	0.73
2007/9/23	0.45
2007/9/30	1.07
2007/10/7	0.7
2007/10/14	0.73
2007/10/21	0.7
2007/10/28	0.73
2007/11/4	0.3
2007/11/11	0.52
2007/11/18	0.45
2007/11/25	0.68
2007/12/2	0.39
2007/12/9	0.43
2007/12/16	0.48
2007/12/23	0.45
2007/12/30	0.57
2008/1/6	0.2
2008/1/13	0.73
2008/1/20	0.3
2008/1/27	0.39
2008/2/3	0.16
2008/2/10	0.25
2008/2/17	0.3
2008/2/24	0.16
2008/3/2	0.18
2008/3/9	0.11
2008/3/16	0.05
2008/3/23	0.18
2008/3/30	0.16
2008/4/6	0.09
2008/4/13	0.25
2008/4/20	0.05
2008/4/27	0.09
2008/5/4	0.09
2008/5/11	0.14
2008/5/18	0.11
2008/5/25	0.09
2008/6/1	0.18
2008/6/8	0.16
2008/6/15	0.23
2008/6/22	0.23
2008/6/29	0.25
2008/7/6	0.2
2008/7/13	0.41
2008/7/20	0.3
2008/7/27	0.32
2008/8/3	0.34
2008/8/10	0.41
2008/8/17	0.07
2008/8/24	0.52
2008/8/31	0.32
2008/9/7	0.39
2008/9/14	0.25
2008/9/21	0.39
2008/9/28	0.43
2008/10/5	0.48
2008/10/12	0.3
2008/10/19	0.64
2008/10/26	0.39
2008/11/2	0.66
2008/11/9	0.84
2008/11/16	0.41
2008/11/23	0.48
2008/11/30	0.64
2008/12/7	0.68
2008/12/14	1.3
2008/12/21	1.11
2008/12/28	1.3
2009/1/4	0.7
2009/1/11	1.44
2009/1/18	1.39
2009/1/25	0.86
2009/2/1	1.27
2009/2/8	0.98
2009/2/15	1.57
2009/2/22	1.57
2009/3/1	1.61
2009/3/8	2.16
2009/3/15	1.98
2009/3/22	2.25
2009/3/29	2.23
2009/4/5	1.82
2009/4/12	2.77
2009/4/19	2.45
2009/4/26	2.25
2009/5/3	2.66
2009/5/10	1.64
2009/5/17	3.07
2009/5/24	2.48
2009/5/31	2.8
2009/6/7	2.89
2009/6/14	2.82
2009/6/21	3.27
2009/6/28	3.41
2009/7/5	3.73
2009/7/12	3.16
2009/7/19	3.32
2009/7/26	2.57
2009/8/2	2.75
2009/8/9	2.25
2009/8/16	2.05
2009/8/23	2.64
2009/8/30	1.77
2009/9/6	1.32
2009/9/13	1.68
2009/9/20	1.59
2009/9/27	1.09
2009/10/4	1.84
2009/10/11	1.5
2009/10/18	1.57
2009/10/25	2.34
2009/11/1	1.28
2009/11/8	1.27
2009/11/15	1.23
2009/11/22	0.91
2009/11/29	1.02
2009/12/6	1.09
2009/12/13	1.27
2009/12/20	1.02
2009/12/27	0.8
2010/1/3	0.86
2010/1/10	1.62
2010/1/17	0.95
2010/1/24	1.07
2010/1/31	1.14
2010/2/7	0.98
2010/2/14	0.66
2010/2/21	0.89
2010/2/28	0.86
2010/3/7	0.93
2010/3/14	1
2010/3/21	1
2010/3/28	1.02
2010/4/4	1.18
2010/4/11	1.25
2010/4/18	1.2
2010/4/25	0.91
2010/5/2	1.14
2010/5/9	0.93
2010/5/16	0.84
2010/5/23	0.82
2010/5/30	0.61
2010/6/6	0.41
2010/6/13	0.66
2010/6/20	0.57
2010/6/27	0.77
2010/7/4	0.61
2010/7/11	1
2010/7/18	0.82
2010/7/25	1.02
2010/8/1	1.07
2010/8/8	0.89
2010/8/15	0.66
2010/8/22	0.77
2010/8/29	1
2010/9/5	0.93
2010/9/12	1.07
2010/9/19	1.2
2010/9/26	1.09
2010/10/3	1.41
2010/10/10	1.05
2010/10/17	1.41
2010/10/24	1.86
2010/10/31	1.61
2010/11/7	1.8
2010/11/14	1.57
2010/11/21	1.59
2010/11/28	1.77
2010/12/5	1.3
2010/12/12	1.39
2010/12/19	1.59
2010/12/26	1.75
2011/1/2	1.3
2011/1/9	1.91
2011/1/16	1.23
2011/1/23	0.77
2011/1/30	1
2011/2/6	1.07
2011/2/13	1
2011/2/20	1.45
2011/2/27	0.82
2011/3/6	1.36
2011/3/13	1.05
2011/3/20	1.07
2011/3/27	1.14
2011/4/3	0.93
2011/4/10	1.09
2011/4/17	0.75
2011/4/24	0.77
2011/5/1	0.93
2011/5/8	0.91
2011/5/15	1.05
2011/5/22	1
2011/5/29	0.75
2011/6/5	1.25
2011/6/12	0.84
2011/6/19	1.18
2011/6/26	1.14
2011/7/3	0.84
2011/7/10	1.18
2011/7/17	0.8
2011/7/24	0.89
2011/7/31	1.05
2011/8/7	0.75
2011/8/14	1.27
2011/8/21	0.75
2011/8/28	0.61
2011/9/4	0.64
2011/9/11	0.68
2011/9/18	0.32
2011/9/25	0.27
2011/10/2	0.5
2011/10/9	0.68
2011/10/16	0.39
2011/10/23	0.55
2011/10/30	0.34
2011/11/6	0.52
2011/11/13	0.48
2011/11/20	0.48
2011/11/27	0.36
2011/12/4	0.73
2011/12/11	0.34
2011/12/18	0.64
2011/12/25	0.39
2012/1/1	0.39
2012/1/8	0.7
2012/1/15	0.73
2012/1/22	0.64
2012/1/29	0.45
2012/2/5	0.45
2012/2/12	0.5
2012/2/19	0.86
2012/2/26	0.73
2012/3/4	0.95
2012/3/11	0.39
2012/3/18	0.68
2012/3/25	0.84
2012/4/1	0.61
2012/4/8	0.52
2012/4/15	0.59
2012/4/22	0.7
2012/4/29	0.57
2012/5/6	0.48
2012/5/13	0.45
2012/5/20	0.59
2012/5/27	0.25
2012/6/3	0.59
2012/6/10	0.45
2012/6/17	0.55
2012/6/24	0.82
2012/7/1	0.73
2012/7/8	0.77
2012/7/15	1.2
2012/7/22	0.59
2012/7/29	0.82
2012/8/5	0.34
2012/8/12	0.48
2012/8/19	0.32
2012/8/26	0.2
2012/9/2	0.59
2012/9/9	0.34
2012/9/16	0.32
2012/9/23	0.48
2012/9/30	0.5
2012/10/7	0.57
2012/10/14	0.39
2012/10/21	0.61
2012/10/28	0.55
2012/11/4	0.57
2012/11/11	0.91
2012/11/18	0.59
2012/11/25	0.61
2012/12/2	0.45
2012/12/9	0.61
2012/12/16	0.73
2012/12/23	0.7
2012/12/30	0.75
2013/1/6	0.27
2013/1/13	0.5
2013/1/20	0.52
2013/1/27	0.25
2013/2/3	0.41
2013/2/10	0.48
2013/2/17	0.32
2013/2/24	0.41
2013/3/3	0.64
2013/3/10	0.73
2013/3/17	0.66
2013/3/24	0.5
2013/3/31	0.5
2013/4/7	0.64
2013/4/14	0.36
2013/4/21	0.39
2013/4/28	0.64
2013/5/5	0.39
2013/5/12	0.73
2013/5/19	0.73
2013/5/26	0.36
2013/6/2	0.64
2013/6/9	0.45
2013/6/16	0.25
2013/6/23	0.66
2013/6/30	0.41
2013/7/7	0.5
2013/7/14	0.52
2013/7/21	0.48
2013/7/28	0.57
2013/8/4	0.41
2013/8/11	0.45
2013/8/18	0.23
2013/8/25	0.2
2013/9/1	0.3
2013/9/8	0.32
2013/9/15	0.23
2013/9/22	0.34
2013/9/29	0.27
2013/10/6	0.43
2013/10/13	0.18
2013/10/20	0.39
2013/10/27	0.27
2013/11/3	0.34
2013/11/10	0.64
2013/11/17	0.59
2013/11/24	0.52
2013/12/1	0.89
2013/12/8	0.95
2013/12/15	0.64
2013/12/22	0.32
2013/12/29	0.48
2014/1/5	0.39
2014/1/12	0.36
2014/1/19	0.3
2014/1/26	0.39
2014/2/2	0.64
2014/2/9	0.32
2014/2/16	0.61
2014/2/23	0.48
2014/3/2	0.68
2014/3/9	0.55
2014/3/16	0.64
2014/3/23	0.45
2014/3/30	0.42
2014/4/6	0.8
2014/4/13	0.39
2014/4/20	0.48
2014/4/27	0.73
2014/5/4	0.52
2014/5/11	0.41
2014/5/18	0.45
2014/5/25	0.39
2014/6/1	0.3
2014/6/8	0.41
2014/6/15	0.39
2014/6/22	0.64
2014/6/29	0.61
2014/7/6	0.95
2014/7/13	0.36
2014/7/20	0.55
2014/7/27	0.68
2014/8/3	0.23
2014/8/10	0.32
2014/8/17	0.39
2014/8/24	0.43
2014/8/31	0.2
2014/9/7	0.32
2014/9/14	0.3
2014/9/21	0.45
2014/9/28	0.52
2014/10/5	0.16
2014/10/12	0.64
2014/10/19	0.48
2014/10/26	0.59
2014/11/2	0.61
2014/11/9	0.61
2014/11/16	0.73
2014/11/23	0.7
2014/11/30	0.68
2014/12/7	0.59
2014/12/14	0.27
2014/12/21	0.39
2014/12/28	0.5
2015/1/4	0.09
2015/1/11	0.39
2015/1/18	0.48
2015/1/25	0.25
2015/2/1	0.48
2015/2/8	0.25
2015/2/15	0.16
2015/2/22	0.75
2015/3/1	0.32
2015/3/8	0.43
2015/3/15	0.5
2015/3/22	0.34
2015/3/29	0.45
2015/4/5	0.57
2015/4/12	0.68
2015/4/19	0.89
2015/4/26	0.64
2015/5/3	1.3
2015/5/10	0.95
2015/5/17	0.82
2015/5/24	1.25
2015/5/31	1.02
2015/6/7	1.2
2015/6/14	1.14
2015/6/21	0.95
2015/6/28	1.5
2015/7/5	1.3
2015/7/12	1.05
2015/7/19	1.64
2015/7/26	1.05
2015/8/2	1.02
2015/8/9	1.27
2015/8/16	0.91
2015/8/23	1.39
2015/8/30	1.16
2015/9/6	1.02
2015/9/13	1.34
2015/9/20	1.52
2015/9/27	1.16
2015/10/4	1.36
2015/10/11	1.48
2015/10/18	1.48
2015/10/25	1.7
2015/11/1	1.07
2015/11/8	1.32
2015/11/15	1.41
2015/11/22	1.5
2015/11/29	1.18
2015/12/6	1.77
2015/12/13	1.95
2015/12/20	2.25
2015/12/27	2.75
2016/1/3	1.55
2016/1/10	1.52
2016/1/17	1.57
2016/1/24	0.95
2016/1/31	1.43
2016/2/7	0.93
2016/2/14	1.2
2016/2/21	1.07
2016/2/28	0.84
2016/3/6	1.27
2016/3/13	0.84
2016/3/20	1
2016/3/27	1.09
2016/4/3	0.55
2016/4/10	0.64
2016/4/17	1.02
2016/4/24	0.5
2016/5/1	0.84
2016/5/8	0.75
2016/5/15	1.11
2016/5/22	1.02
2016/5/29	0.84
2016/6/5	0.8
2016/6/12	0.61
2016/6/19	0.88
2016/6/26	0.77
2016/7/3	0.52
2016/7/10	0.84
2016/7/17	1.07
2016/7/24	1.36
2016/7/31	1.02
2016/8/7	1.11
2016/8/14	1.14
2016/8/21	1.23
2016/8/28	1.39
2016/9/4	0.95
2016/9/11	1.36
2016/9/18	1.89
2016/9/25	1.57
2016/10/2	1.52
2016/10/9	1.68
2016/10/16	1.2
2016/10/23	2.39
2016/10/30	1.39
2016/11/6	1.23
2016/11/13	1.93
2016/11/20	0.89
2016/11/27	1.23
2016/12/4	1.48
2016/12/11	1.07
2016/12/18	1.05
2016/12/25	0.66
2017/1/1	0.86
2017/1/8	0.77
2017/1/15	0.8
2017/1/22	0.7
2017/1/29	0.55
2017/2/5	0.52
2017/2/12	0.39
2017/2/19	0.14
2017/2/26	0.18
2017/3/5	0.25
2017/3/12	0.41
2017/3/19	0.48
2017/3/26	0.39
2017/4/2	0.39
2017/4/9	0.34
2017/4/16	0.66
2017/4/23	0.48
2017/4/30	0.36
2017/5/7	0.23
2017/5/14	0.23
2017/5/21	0.23
2017/5/28	0.48
2017/6/4	0.45
2017/6/11	0.64
2017/6/18	0.39
2017/6/25	0.73
2017/7/2	0.66
2017/7/9	0.52
2017/7/16	0.82
2017/7/23	0.57
2017/7/30	0.59
2017/8/6	0.59
2017/8/13	0.41
2017/8/20	0.5
2017/8/27	0.25
2017/9/3	0.27
2017/9/10	0.57
2017/9/17	0.75
2017/9/24	0.16
2017/10/1	0.75
2017/10/8	0.34
2017/10/15	0.25
2017/10/22	0.18
2017/10/29	0.25
2017/11/5	0.25
2017/11/12	0.32
2017/11/19	0.16
2017/11/26	0.23
2017/12/3	0.09
2017/12/10	0.09
2017/12/17	0.09
2017/12/24	0.14
2017/12/31	0.05
2018/1/7	0
2018/1/14	0.02
2018/1/21	0.09
2018/1/28	0.07
2018/2/4	0.05
2018/2/11	0.07
2018/2/18	0.02
2018/2/25	0.07
2018/3/4	0.02
2018/3/11	0
2018/3/18	0.02
2018/3/25	0.07
2018/4/1	0
2018/4/8	0
2018/4/15	0.09
2018/4/22	0.07
2018/4/29	0.05
2018/5/6	0.07
2018/5/13	0.07
2018/5/20	0.05
2018/5/27	0.11
2018/6/3	0.11
2018/6/10	0.09
2018/6/17	0.05
2018/6/24	0.16
2018/7/1	0.09
2018/7/8	0.07
2018/7/15	0.16
2018/7/22	0.02
2018/7/29	0.09
2018/8/5	0.02
2018/8/12	0
2018/8/19	0.14
2018/8/26	0.09
2018/9/2	0.05
2018/9/9	0.05
2018/9/16	0.05
2018/9/23	0.07
2018/9/30	0.11
2018/10/7	0.07
2018/10/14	0.09
2018/10/21	0.11
2018/10/28	0.14
2018/11/4	0.07
2018/11/11	0.09
2018/11/18	0.02
2018/11/25	0.09
2018/12/2	0.14
2018/12/9	0.11
2018/12/16	0.09
2018/12/23	0.07
2018/12/30	0.02
2019/1/6	0.02
2019/1/13	0.09
2019/1/20	0.02
2019/1/27	0.09
2019/2/3	0.02
2019/2/10	0.11
2019/2/17	0.09
2019/2/24	0.05
2019/3/3	0.02
2019/3/10	0.14
2019/3/17	0.09
2019/3/24	0.02
2019/3/31	0.05
2019/4/7	0.18
2019/4/14	0.05
2019/4/21	0.11
2019/4/28	0.12
2019/5/5	0.14
2019/5/12	0.09
2019/5/19	0.07
2019/5/26	0.07
2019/6/2	0.05
2019/6/9	0.05
2019/6/16	0.23
2019/6/23	0.26
2019/6/30	0.09
2019/7/7	0.2
2019/7/14	0.14
2019/7/21	0.07
2019/7/28	0.02
2019/8/4	0.11
2019/8/11	0.02
2019/8/18	0.14
2019/8/25	0.11
2019/9/1	0.07
2019/9/8	0.02
2019/9/15	0.09
2019/9/22	0.05
2019/9/29	0.07
2019/10/6	0.05
2019/10/13	0.07
2019/10/20	0.02
2019/10/27	0.05
2019/11/3	0.02
2019/11/10	0.07
2019/11/17	0.18
2019/11/24	0.07
2019/12/1	0.05
2019/12/8	0.09
2019/12/15	0.05
2019/12/22	0
2019/12/29	0.09
2020/1/5	0.02
2020/1/12	0.02
2020/1/19	0.07
2020/1/26	0.05
2020/2/2	0.07
2020/2/9	0.07
2020/2/16	0.02
2020/2/23	0.07
2020/3/1	0.02
2020/3/8	0.05
2020/3/15	0.02
2020/3/22	0.05
2020/3/29	0.05
2020/4/5	0.02
2020/4/12	0.02
2020/4/19	0
2020/4/26	0.02
2020/5/3	0.05
2020/5/10	0.05
2020/5/17	0.05
2020/5/24	0
2020/5/31	0.05
2020/6/7	0.02
2020/6/14	0.05
2020/6/21	0.02
2020/6/28	0.09
2020/7/5	0.05
2020/7/12	0.16
2020/7/19	0.07
2020/7/26	0.02
2020/8/2	0.02
2020/8/9	0.05
2020/8/16	0.02
2020/8/23	0.09
2020/8/30	0.14
2020/9/6	0.09
2020/9/13	0.09
2020/9/20	0.05
2020/9/27	0.05
2020/10/4	0.05
2020/10/11	0.05
2020/10/18	0.07
2020/10/25	0.02
2020/11/1	0
2020/11/8	0.05
2020/11/15	0.05
2020/11/22	0.02
2020/11/29	0.05
2020/12/6	0.07
2020/12/13	0.07
2020/12/20	0.09
2020/12/27	0
2021/1/3	0
