# Supplementary material for: Associations between Meteorological Factors and Reported Mumps Cases from 1999 to 2020 in Japan
Source: Epidemiologia (Basel). 2021 Apr 2;2(2):162–78. doi: 10.3390/epidemiologia2020013 (PMC9620933; doi:10.3390/epidemiologia2020013)
Supplement: Supplementary file 1 [file epidemiologia-02-00013-s001.zip › Dataset_S1/43_MUMPS_Kumamoto.txt]

1999/4/11	0.98
1999/4/18	0.65
1999/4/25	0.55
1999/5/2	0.67
1999/5/9	0.41
1999/5/16	0.33
1999/5/23	0.43
1999/5/30	0.51
1999/6/6	0
1999/6/13	0.73
1999/6/20	0.35
1999/6/27	0.57
1999/7/4	0.43
1999/7/11	0.41
1999/7/18	0.43
1999/7/25	0.41
1999/8/1	0.35
1999/8/8	0.31
1999/8/15	0.27
1999/8/22	0.27
1999/8/29	0.31
1999/9/5	0.24
1999/9/12	0.27
1999/9/19	0.41
1999/9/26	0.41
1999/10/3	0.29
1999/10/10	0.43
1999/10/17	0.29
1999/10/24	0.35
1999/10/31	0.39
1999/11/7	0.39
1999/11/14	0.35
1999/11/21	0.27
1999/11/28	0.24
1999/12/5	0.39
1999/12/12	0.51
1999/12/19	0.49
1999/12/26	0.78
2000/1/2	0.47
2000/1/9	0.55
2000/1/16	1.12
2000/1/23	0.53
2000/1/30	0.53
2000/2/6	0.84
2000/2/13	0.41
2000/2/20	0.88
2000/2/27	0.59
2000/3/5	0.82
2000/3/12	1.14
2000/3/19	0.84
2000/3/26	1.39
2000/4/2	1.12
2000/4/9	1.8
2000/4/16	1.43
2000/4/23	1.1
2000/4/30	0.88
2000/5/7	1.49
2000/5/14	1.82
2000/5/21	2.02
2000/5/28	1.73
2000/6/4	2.06
2000/6/11	1.86
2000/6/18	1.98
2000/6/25	3.16
2000/7/2	2.71
2000/7/9	2.22
2000/7/16	3.51
2000/7/23	1.96
2000/7/30	3.14
2000/8/6	3.27
2000/8/13	2.39
2000/8/20	3.24
2000/8/27	3.33
2000/9/3	2.2
2000/9/10	2.31
2000/9/17	2.14
2000/9/24	2.78
2000/10/1	2.47
2000/10/8	2.88
2000/10/15	2.49
2000/10/22	2.76
2000/10/29	2.39
2000/11/5	2.14
2000/11/12	2.86
2000/11/19	2.65
2000/11/26	2.84
2000/12/3	3.27
2000/12/10	3.61
2000/12/17	3.51
2000/12/24	3.41
2000/12/31	4.08
2001/1/7	4.27
2001/1/14	4.41
2001/1/21	2.73
2001/1/28	3.45
2001/2/4	4.29
2001/2/11	3.9
2001/2/18	5.67
2001/2/25	4.98
2001/3/4	4.02
2001/3/11	5.41
2001/3/18	4.61
2001/3/25	5.29
2001/4/1	4.39
2001/4/8	4.06
2001/4/15	3.65
2001/4/22	2.59
2001/4/29	2.33
2001/5/6	1.57
2001/5/13	3.04
2001/5/20	1.86
2001/5/27	1.76
2001/6/3	2.08
2001/6/10	2.18
2001/6/17	1.65
2001/6/24	1.88
2001/7/1	2.14
2001/7/8	1.73
2001/7/15	2.45
2001/7/22	1.76
2001/7/29	2.22
2001/8/5	2.12
2001/8/12	2.43
2001/8/19	1.96
2001/8/26	1.78
2001/9/2	1.82
2001/9/9	1.1
2001/9/16	1.65
2001/9/23	1.59
2001/9/30	2.02
2001/10/7	1.94
2001/10/14	1.1
2001/10/21	1.76
2001/10/28	1.45
2001/11/4	1.31
2001/11/11	1.73
2001/11/18	1.16
2001/11/25	2
2001/12/2	1.45
2001/12/9	1.24
2001/12/16	1.55
2001/12/23	1.02
2001/12/30	1.22
2002/1/6	1.18
2002/1/13	1.35
2002/1/20	0.9
2002/1/27	0.59
2002/2/3	0.76
2002/2/10	1.04
2002/2/17	1.08
2002/2/24	0.92
2002/3/3	1.08
2002/3/10	1.16
2002/3/17	1.49
2002/3/24	0.84
2002/3/31	0.94
2002/4/7	0.59
2002/4/14	0.76
2002/4/21	0.57
2002/4/28	0.35
2002/5/5	0.37
2002/5/12	0.65
2002/5/19	0.51
2002/5/26	0.69
2002/6/2	0.45
2002/6/9	0.65
2002/6/16	0.45
2002/6/23	0.59
2002/6/30	0.37
2002/7/7	0.53
2002/7/14	0.37
2002/7/21	0.35
2002/7/28	0.39
2002/8/4	0.41
2002/8/11	0.2
2002/8/18	0.31
2002/8/25	0.24
2002/9/1	0.24
2002/9/8	0.31
2002/9/15	0.31
2002/9/22	0.29
2002/9/29	0.31
2002/10/6	0.24
2002/10/13	0.35
2002/10/20	0.2
2002/10/27	0.24
2002/11/3	0.24
2002/11/10	0.18
2002/11/17	0.16
2002/11/24	0.14
2002/12/1	0.14
2002/12/8	0.18
2002/12/15	0.22
2002/12/22	0.18
2002/12/29	0.02
2003/1/5	0.08
2003/1/12	0.14
2003/1/19	0.1
2003/1/26	0.08
2003/2/2	0.06
2003/2/9	0.27
2003/2/16	0.33
2003/2/23	0.2
2003/3/2	0.35
2003/3/9	0.24
2003/3/16	0.2
2003/3/23	0.18
2003/3/30	0.12
2003/4/6	0.14
2003/4/13	0.12
2003/4/20	0.1
2003/4/27	0.2
2003/5/4	0.35
2003/5/11	0.29
2003/5/18	0.2
2003/5/25	0.24
2003/6/1	0.18
2003/6/8	0.16
2003/6/15	0.2
2003/6/22	0.22
2003/6/29	0.24
2003/7/6	0.14
2003/7/13	0.24
2003/7/20	0.14
2003/7/27	0.02
2003/8/3	0.14
2003/8/10	0.24
2003/8/17	0.18
2003/8/24	0.2
2003/8/31	0.14
2003/9/7	0.31
2003/9/14	0.1
2003/9/21	0.12
2003/9/28	0.16
2003/10/5	0.12
2003/10/12	0.16
2003/10/19	0.16
2003/10/26	0.33
2003/11/2	0.33
2003/11/9	0.37
2003/11/16	0.41
2003/11/23	0.31
2003/11/30	0.33
2003/12/7	0.37
2003/12/14	0.12
2003/12/21	0.24
2003/12/28	0.18
2004/1/4	0.16
2004/1/11	0.27
2004/1/18	0.18
2004/1/25	0.31
2004/2/1	0.37
2004/2/8	0.2
2004/2/15	0.33
2004/2/22	0.37
2004/2/29	0.35
2004/3/7	0.39
2004/3/14	0.86
2004/3/21	0.29
2004/3/28	0.39
2004/4/4	0.43
2004/4/11	0.22
2004/4/18	0.33
2004/4/25	0.47
2004/5/2	0.35
2004/5/9	0.45
2004/5/16	0.37
2004/5/23	0.35
2004/5/30	0.43
2004/6/6	0.43
2004/6/13	0.51
2004/6/20	0.35
2004/6/27	0.45
2004/7/4	0.51
2004/7/11	0.61
2004/7/18	0.78
2004/7/25	0.47
2004/8/1	0.22
2004/8/8	0.84
2004/8/15	0.51
2004/8/22	0.55
2004/8/29	0.43
2004/9/5	0.41
2004/9/12	1
2004/9/19	0.76
2004/9/26	0.9
2004/10/3	1.12
2004/10/10	0.82
2004/10/17	1.41
2004/10/24	1
2004/10/31	0.94
2004/11/7	0.96
2004/11/14	1.35
2004/11/21	2.43
2004/11/28	1.67
2004/12/5	2.02
2004/12/12	2.65
2004/12/19	1.51
2004/12/26	1.96
2005/1/2	1.35
2005/1/9	2.33
2005/1/16	2.08
2005/1/23	1.8
2005/1/30	2.16
2005/2/6	3
2005/2/13	1.65
2005/2/20	2.94
2005/2/27	2.27
2005/3/6	2.08
2005/3/13	3
2005/3/20	2.21
2005/3/27	2.1
2005/4/3	2.25
2005/4/10	2.29
2005/4/17	2.19
2005/4/24	2.54
2005/5/1	2.02
2005/5/8	2.13
2005/5/15	2.79
2005/5/22	1.96
2005/5/29	1.79
2005/6/5	2.23
2005/6/12	1.94
2005/6/19	2.42
2005/6/26	2.63
2005/7/3	2.21
2005/7/10	2.38
2005/7/17	2.38
2005/7/24	2.54
2005/7/31	2.96
2005/8/7	2.63
2005/8/14	2.27
2005/8/21	2.25
2005/8/28	2.38
2005/9/4	2.04
2005/9/11	1.56
2005/9/18	2.67
2005/9/25	1.54
2005/10/2	2.69
2005/10/9	2.22
2005/10/16	1.83
2005/10/23	2.31
2005/10/30	1.79
2005/11/6	1.75
2005/11/13	1.92
2005/11/20	1.96
2005/11/27	1.41
2005/12/4	1.8
2005/12/11	1.67
2005/12/18	1.15
2005/12/25	1.44
2006/1/1	1.77
2006/1/8	1.42
2006/1/15	1.5
2006/1/22	1.38
2006/1/29	1.15
2006/2/5	1.4
2006/2/12	1.16
2006/2/19	1.65
2006/2/26	1.54
2006/3/5	1.83
2006/3/12	1.67
2006/3/19	1.6
2006/3/26	1.33
2006/4/2	1.47
2006/4/9	1.15
2006/4/16	1.17
2006/4/23	1.19
2006/4/30	1.1
2006/5/7	0.98
2006/5/14	1.19
2006/5/21	1.1
2006/5/28	0.71
2006/6/4	0.98
2006/6/11	1.31
2006/6/18	0.88
2006/6/25	0.96
2006/7/2	1.23
2006/7/9	0.88
2006/7/16	1.17
2006/7/23	0.79
2006/7/30	0.92
2006/8/6	1.35
2006/8/13	1.19
2006/8/20	0.81
2006/8/27	0.71
2006/9/3	0.71
2006/9/10	0.92
2006/9/17	0.58
2006/9/24	0.65
2006/10/1	0.75
2006/10/8	0.67
2006/10/15	0.67
2006/10/22	0.63
2006/10/29	0.27
2006/11/5	0.21
2006/11/12	0.38
2006/11/19	0.25
2006/11/26	0.29
2006/12/3	0.44
2006/12/10	0.35
2006/12/17	0.33
2006/12/24	0.44
2006/12/31	0.19
2007/1/7	0.4
2007/1/14	0.33
2007/1/21	0.21
2007/1/28	0.29
2007/2/4	0.31
2007/2/11	0.19
2007/2/18	0.4
2007/2/25	0.27
2007/3/4	0.48
2007/3/11	0.42
2007/3/18	0.15
2007/3/25	0.27
2007/4/1	0.23
2007/4/8	0.33
2007/4/15	0.21
2007/4/22	0.29
2007/4/29	0.13
2007/5/6	0.08
2007/5/13	0.17
2007/5/20	0.27
2007/5/27	0.15
2007/6/3	0.35
2007/6/10	0.25
2007/6/17	0.46
2007/6/24	0.23
2007/7/1	0.31
2007/7/8	0.27
2007/7/15	0.33
2007/7/22	0.31
2007/7/29	0.15
2007/8/5	0.21
2007/8/12	0.25
2007/8/19	0.25
2007/8/26	0.42
2007/9/2	0.33
2007/9/9	0.4
2007/9/16	0.5
2007/9/23	0.31
2007/9/30	0.29
2007/10/7	0.33
2007/10/14	0.15
2007/10/21	0.23
2007/10/28	0.33
2007/11/4	0.19
2007/11/11	0.33
2007/11/18	0.23
2007/11/25	0.29
2007/12/2	0.35
2007/12/9	0.38
2007/12/16	0.29
2007/12/23	0.1
2007/12/30	0.38
2008/1/6	0.15
2008/1/13	0.1
2008/1/20	0.27
2008/1/27	0.13
2008/2/3	0.08
2008/2/10	0.15
2008/2/17	0.13
2008/2/24	0.23
2008/3/2	0.21
2008/3/9	0.19
2008/3/16	0.38
2008/3/23	0.21
2008/3/30	0.29
2008/4/6	0.31
2008/4/13	0.21
2008/4/20	0.48
2008/4/27	0.44
2008/5/4	0.79
2008/5/11	0.52
2008/5/18	0.5
2008/5/25	0.54
2008/6/1	0.33
2008/6/8	0.46
2008/6/15	0.67
2008/6/22	0.65
2008/6/29	0.54
2008/7/6	0.67
2008/7/13	0.58
2008/7/20	0.77
2008/7/27	0.46
2008/8/3	0.38
2008/8/10	0.58
2008/8/17	0.44
2008/8/24	0.52
2008/8/31	0.52
2008/9/7	0.38
2008/9/14	0.65
2008/9/21	0.27
2008/9/28	0.38
2008/10/5	0.6
2008/10/12	0.46
2008/10/19	0.52
2008/10/26	0.5
2008/11/2	0.52
2008/11/9	0.48
2008/11/16	0.44
2008/11/23	0.58
2008/11/30	0.44
2008/12/7	0.42
2008/12/14	0.71
2008/12/21	0.73
2008/12/28	0.67
2009/1/4	0.56
2009/1/11	0.94
2009/1/18	0.65
2009/1/25	0.77
2009/2/1	0.54
2009/2/8	0.48
2009/2/15	0.71
2009/2/22	0.56
2009/3/1	0.81
2009/3/8	0.54
2009/3/15	0.79
2009/3/22	1.04
2009/3/29	0.77
2009/4/5	1.08
2009/4/12	0.79
2009/4/19	1.13
2009/4/26	1.31
2009/5/3	0.79
2009/5/10	0.67
2009/5/17	0.67
2009/5/24	0.69
2009/5/31	0.77
2009/6/7	0.96
2009/6/14	0.79
2009/6/21	1.19
2009/6/28	1.04
2009/7/5	0.94
2009/7/12	1.04
2009/7/19	0.83
2009/7/26	0.75
2009/8/2	0.92
2009/8/9	1.02
2009/8/16	0.81
2009/8/23	0.9
2009/8/30	1.15
2009/9/6	1.23
2009/9/13	1.06
2009/9/20	0.88
2009/9/27	0.81
2009/10/4	0.75
2009/10/11	0.81
2009/10/18	0.63
2009/10/25	1.19
2009/11/1	0.85
2009/11/8	0.92
2009/11/15	0.85
2009/11/22	0.73
2009/11/29	0.73
2009/12/6	0.75
2009/12/13	0.67
2009/12/20	0.77
2009/12/27	0.75
2010/1/3	0.29
2010/1/10	0.65
2010/1/17	0.56
2010/1/24	0.46
2010/1/31	0.48
2010/2/7	0.67
2010/2/14	0.58
2010/2/21	0.83
2010/2/28	0.56
2010/3/7	0.79
2010/3/14	1.08
2010/3/21	0.96
2010/3/28	1.04
2010/4/4	1.08
2010/4/11	0.79
2010/4/18	1.29
2010/4/25	0.69
2010/5/2	0.54
2010/5/9	0.94
2010/5/16	0.85
2010/5/23	1.04
2010/5/30	1.48
2010/6/6	1.29
2010/6/13	1.92
2010/6/20	1.42
2010/6/27	1.9
2010/7/4	1.67
2010/7/11	1.21
2010/7/18	1.5
2010/7/25	1.4
2010/8/1	1.48
2010/8/8	1.52
2010/8/15	1.13
2010/8/22	2.17
2010/8/29	1.4
2010/9/5	1.48
2010/9/12	2.02
2010/9/19	1.44
2010/9/26	1.92
2010/10/3	2.08
2010/10/10	1.33
2010/10/17	1.35
2010/10/24	1.73
2010/10/31	1.4
2010/11/7	1.15
2010/11/14	1.38
2010/11/21	1.38
2010/11/28	1.6
2010/12/5	1.58
2010/12/12	1.69
2010/12/19	2.06
2010/12/26	2.25
2011/1/2	1.88
2011/1/9	2.42
2011/1/16	2.15
2011/1/23	1.25
2011/1/30	1.27
2011/2/6	1.6
2011/2/13	1.44
2011/2/20	1.67
2011/2/27	1.9
2011/3/6	1.79
2011/3/13	2.27
2011/3/20	1.42
2011/3/27	2.42
2011/4/3	1.88
2011/4/10	1.52
2011/4/17	2.35
2011/4/24	1.83
2011/5/1	1.52
2011/5/8	1.35
2011/5/15	1.58
2011/5/22	1.54
2011/5/29	1.46
2011/6/5	1.69
2011/6/12	1.69
2011/6/19	2
2011/6/26	1.27
2011/7/3	2.25
2011/7/10	2.04
2011/7/17	1.63
2011/7/24	1.67
2011/7/31	2.02
2011/8/7	1.38
2011/8/14	1.56
2011/8/21	1.77
2011/8/28	1.65
2011/9/4	1.6
2011/9/11	1.67
2011/9/18	1.56
2011/9/25	1.29
2011/10/2	1.63
2011/10/9	1.25
2011/10/16	1.29
2011/10/23	1.96
2011/10/30	0.98
2011/11/6	1.52
2011/11/13	1.46
2011/11/20	1.25
2011/11/27	1.29
2011/12/4	1.21
2011/12/11	1.6
2011/12/18	1.38
2011/12/25	1.33
2012/1/1	1.23
2012/1/8	1.23
2012/1/15	1.23
2012/1/22	1.29
2012/1/29	0.75
2012/2/5	1.19
2012/2/12	1.02
2012/2/19	1
2012/2/26	1.02
2012/3/4	0.81
2012/3/11	0.94
2012/3/18	1.27
2012/3/25	0.92
2012/4/1	1.27
2012/4/8	0.92
2012/4/15	0.92
2012/4/22	0.83
2012/4/29	0.92
2012/5/6	0.77
2012/5/13	1.13
2012/5/20	0.71
2012/5/27	0.85
2012/6/3	1.17
2012/6/10	0.65
2012/6/17	0.67
2012/6/24	0.81
2012/7/1	0.73
2012/7/8	0.81
2012/7/15	0.77
2012/7/22	0.92
2012/7/29	0.71
2012/8/5	0.63
2012/8/12	0.7
2012/8/19	0.65
2012/8/26	0.42
2012/9/2	0.48
2012/9/9	0.44
2012/9/16	0.52
2012/9/23	0.56
2012/9/30	0.6
2012/10/7	0.56
2012/10/14	0.48
2012/10/21	0.56
2012/10/28	0.48
2012/11/4	0.29
2012/11/11	0.27
2012/11/18	0.33
2012/11/25	0.27
2012/12/2	0.23
2012/12/9	0.31
2012/12/16	0.23
2012/12/23	0.35
2012/12/30	0.27
2013/1/6	0.38
2013/1/13	0.48
2013/1/20	0.16
2013/1/27	0.18
2013/2/3	0.3
2013/2/10	0.16
2013/2/17	0.12
2013/2/24	0.16
2013/3/3	0.1
2013/3/10	0.2
2013/3/17	0.12
2013/3/24	0.1
2013/3/31	0.12
2013/4/7	0.12
2013/4/14	0.08
2013/4/21	0.14
2013/4/28	0.06
2013/5/5	0.1
2013/5/12	0.08
2013/5/19	0.1
2013/5/26	0.14
2013/6/2	0.28
2013/6/9	0.2
2013/6/16	0.2
2013/6/23	0.16
2013/6/30	0.14
2013/7/7	0.08
2013/7/14	0.04
2013/7/21	0.16
2013/7/28	0.08
2013/8/4	0.04
2013/8/11	0.18
2013/8/18	0.1
2013/8/25	0.08
2013/9/1	0.04
2013/9/8	0.02
2013/9/15	0.1
2013/9/22	0.02
2013/9/29	0
2013/10/6	0.08
2013/10/13	0.16
2013/10/20	0.06
2013/10/27	0.04
2013/11/3	0.12
2013/11/10	0.08
2013/11/17	0.04
2013/11/24	0.06
2013/12/1	0
2013/12/8	0.02
2013/12/15	0.04
2013/12/22	0.04
2013/12/29	0.02
2014/1/5	0.02
2014/1/12	0.04
2014/1/19	0
2014/1/26	0.08
2014/2/2	0.06
2014/2/9	0.04
2014/2/16	0.04
2014/2/23	0.02
2014/3/2	0.02
2014/3/9	0.12
2014/3/16	0.08
2014/3/23	0.06
2014/3/30	0.34
2014/4/6	0.06
2014/4/13	0.06
2014/4/20	0.08
2014/4/27	0.02
2014/5/4	0.1
2014/5/11	0.08
2014/5/18	0.1
2014/5/25	0.32
2014/6/1	0.26
2014/6/8	0.3
2014/6/15	0.18
2014/6/22	0.24
2014/6/29	0.14
2014/7/6	0.18
2014/7/13	0.16
2014/7/20	0.16
2014/7/27	0.06
2014/8/3	0.08
2014/8/10	0.14
2014/8/17	0.04
2014/8/24	0.18
2014/8/31	0.1
2014/9/7	0.04
2014/9/14	0.12
2014/9/21	0.22
2014/9/28	0.2
2014/10/5	0.06
2014/10/12	0.2
2014/10/19	0.08
2014/10/26	0.1
2014/11/2	0.3
2014/11/9	0.14
2014/11/16	0.16
2014/11/23	0.36
2014/11/30	0.24
2014/12/7	0.4
2014/12/14	0.2
2014/12/21	0.14
2014/12/28	0.4
2015/1/4	0.18
2015/1/11	0.88
2015/1/18	0.22
2015/1/25	0.4
2015/2/1	0.18
2015/2/8	0.34
2015/2/15	0.3
2015/2/22	0.3
2015/3/1	0.3
2015/3/8	0.54
2015/3/15	0.66
2015/3/22	0.22
2015/3/29	0.54
2015/4/5	0.4
2015/4/12	0.36
2015/4/19	0.44
2015/4/26	0.34
2015/5/3	0.24
2015/5/10	0.22
2015/5/17	0.3
2015/5/24	0.46
2015/5/31	0.3
2015/6/7	0.44
2015/6/14	0.3
2015/6/21	0.64
2015/6/28	1
2015/7/5	0.7
2015/7/12	0.82
2015/7/19	0.86
2015/7/26	0.58
2015/8/2	0.52
2015/8/9	0.7
2015/8/16	0.56
2015/8/23	0.78
2015/8/30	0.56
2015/9/6	0.48
2015/9/13	0.74
2015/9/20	0.68
2015/9/27	0.96
2015/10/4	0.88
2015/10/11	0.94
2015/10/18	0.8
2015/10/25	0.92
2015/11/1	0.94
2015/11/8	1.28
2015/11/15	1.08
2015/11/22	1.2
2015/11/29	0.86
2015/12/6	1.06
2015/12/13	0.98
2015/12/20	1.1
2015/12/27	1.14
2016/1/3	1.14
2016/1/10	2.18
2016/1/17	1.06
2016/1/24	1.4
2016/1/31	1.48
2016/2/7	1.16
2016/2/14	1.44
2016/2/21	1.36
2016/2/28	1.3
2016/3/6	1.28
2016/3/13	1.5
2016/3/20	1.86
2016/3/27	1.56
2016/4/3	1.96
2016/4/10	2.02
2016/4/17	1.37
2016/4/24	1.51
2016/5/1	1.43
2016/5/8	1.04
2016/5/15	1.47
2016/5/22	1.16
2016/5/29	1.16
2016/6/5	1.2
2016/6/12	1.02
2016/6/19	1.57
2016/6/26	1.55
2016/7/3	2.04
2016/7/10	1.78
2016/7/17	2.16
2016/7/24	1.96
2016/7/31	1.96
2016/8/7	2.3
2016/8/14	2.35
2016/8/21	2.42
2016/8/28	2.56
2016/9/4	2.22
2016/9/11	2.12
2016/9/18	2.64
2016/9/25	2.08
2016/10/2	2.34
2016/10/9	2.44
2016/10/16	2.06
2016/10/23	2.64
2016/10/30	2.16
2016/11/6	1.56
2016/11/13	1.64
2016/11/20	1.36
2016/11/27	1.54
2016/12/4	1.64
2016/12/11	1.4
2016/12/18	1.3
2016/12/25	2.02
2017/1/1	1.26
2017/1/8	1.62
2017/1/15	1.18
2017/1/22	0.56
2017/1/29	0.84
2017/2/5	1.16
2017/2/12	0.72
2017/2/19	1.04
2017/2/26	0.94
2017/3/5	0.52
2017/3/12	0.62
2017/3/19	0.6
2017/3/26	0.5
2017/4/2	0.46
2017/4/9	0.46
2017/4/16	0.38
2017/4/23	0.44
2017/4/30	1.04
2017/5/7	0.36
2017/5/14	0.54
2017/5/21	0.7
2017/5/28	0.24
2017/6/4	0.46
2017/6/11	0.32
2017/6/18	0.42
2017/6/25	0.34
2017/7/2	0.36
2017/7/9	0.28
2017/7/16	0.38
2017/7/23	0.08
2017/7/30	0.4
2017/8/6	0.34
2017/8/13	0.24
2017/8/20	0.3
2017/8/27	0.4
2017/9/3	0.36
2017/9/10	0.38
2017/9/17	0.34
2017/9/24	0.38
2017/10/1	0.54
2017/10/8	0.46
2017/10/15	0.56
2017/10/22	0.42
2017/10/29	0.28
2017/11/5	0.18
2017/11/12	0.26
2017/11/19	0.22
2017/11/26	0.2
2017/12/3	0.38
2017/12/10	0.24
2017/12/17	0.24
2017/12/24	0.18
2017/12/31	0.08
2018/1/7	0.08
2018/1/14	0.12
2018/1/21	0.1
2018/1/28	0.06
2018/2/4	0.14
2018/2/11	0.04
2018/2/18	0.1
2018/2/25	0.06
2018/3/4	0.06
2018/3/11	0.18
2018/3/18	0.08
2018/3/25	0.04
2018/4/1	0
2018/4/8	0.1
2018/4/15	0.12
2018/4/22	0.06
2018/4/29	0.12
2018/5/6	0.1
2018/5/13	0.1
2018/5/20	0.06
2018/5/27	0.06
2018/6/3	0.04
2018/6/10	0.1
2018/6/17	0.24
2018/6/24	0.1
2018/7/1	0.18
2018/7/8	0.2
2018/7/15	0.04
2018/7/22	0.1
2018/7/29	0.12
2018/8/5	0.22
2018/8/12	0.08
2018/8/19	0.04
2018/8/26	0.08
2018/9/2	0.1
2018/9/9	0.04
2018/9/16	0.04
2018/9/23	0.08
2018/9/30	0.1
2018/10/7	0.16
2018/10/14	0.1
2018/10/21	0.06
2018/10/28	0.12
2018/11/4	0.12
2018/11/11	0.32
2018/11/18	0.04
2018/11/25	0.16
2018/12/2	0.12
2018/12/9	0.22
2018/12/16	0.24
2018/12/23	0.04
2018/12/30	0.26
2019/1/6	0.14
2019/1/13	0.14
2019/1/20	0.12
2019/1/27	0.14
2019/2/3	0.06
2019/2/10	0.06
2019/2/17	0.08
2019/2/24	0.14
2019/3/3	0.16
2019/3/10	0.12
2019/3/17	0.2
2019/3/24	0.1
2019/3/31	0.04
2019/4/7	0.04
2019/4/14	0.06
2019/4/21	0.18
2019/4/28	0.08
2019/5/5	0.04
2019/5/12	0
2019/5/19	0.12
2019/5/26	0.04
2019/6/2	0.14
2019/6/9	0.2
2019/6/16	0.16
2019/6/23	0.18
2019/6/30	0.48
2019/7/7	0.1
2019/7/14	0.26
2019/7/21	0.34
2019/7/28	0.22
2019/8/4	0.38
2019/8/11	0.1
2019/8/18	0.18
2019/8/25	0.36
2019/9/1	0.18
2019/9/8	0.18
2019/9/15	0.5
2019/9/22	0.16
2019/9/29	0.26
2019/10/6	0.38
2019/10/13	0.12
2019/10/20	0.02
2019/10/27	0.12
2019/11/3	0.12
2019/11/10	0.04
2019/11/17	0.12
2019/11/24	0.02
2019/12/1	0.04
2019/12/8	0.04
2019/12/15	0.08
2019/12/22	0.06
2019/12/29	0
2020/1/5	0.04
2020/1/12	0.04
2020/1/19	0.02
2020/1/26	0.1
2020/2/2	0.1
2020/2/9	0.1
2020/2/16	0.06
2020/2/23	0.08
2020/3/1	0.1
2020/3/8	0.02
2020/3/15	0
2020/3/22	0
2020/3/29	0.08
2020/4/5	0.02
2020/4/12	0.04
2020/4/19	0.08
2020/4/26	0.14
2020/5/3	0
2020/5/10	0.08
2020/5/17	0.06
2020/5/24	0.08
2020/5/31	0
2020/6/7	0.02
2020/6/14	0.08
2020/6/21	0.16
2020/6/28	0.08
2020/7/5	0.06
2020/7/12	0.1
2020/7/19	0.06
2020/7/26	0.1
2020/8/2	0.08
2020/8/9	0.02
2020/8/16	0.04
2020/8/23	0.08
2020/8/30	0.1
2020/9/6	0.04
2020/9/13	0.04
2020/9/20	0.04
2020/9/27	0
2020/10/4	0.1
2020/10/11	0.02
2020/10/18	0.08
2020/10/25	0.06
2020/11/1	0.1
2020/11/8	0.08
2020/11/15	0.06
2020/11/22	0.08
2020/11/29	0.06
2020/12/6	0.04
2020/12/13	0.06
2020/12/20	0.06
2020/12/27	0
2021/1/3	0
