# Supplementary material for: Associations between Meteorological Factors and Reported Mumps Cases from 1999 to 2020 in Japan
Source: Epidemiologia (Basel). 2021 Apr 2;2(2):162–78. doi: 10.3390/epidemiologia2020013 (PMC9620933; doi:10.3390/epidemiologia2020013)
Supplement: Supplementary file 1 [file epidemiologia-02-00013-s001.zip › Dataset_S1/44_MUMPS_Oita.txt]

1999/4/11	0.67
1999/4/18	0.58
1999/4/25	0.67
1999/5/2	0.5
1999/5/9	0.88
1999/5/16	0.47
1999/5/23	0.81
1999/5/30	0.64
1999/6/6	0.61
1999/6/13	0.58
1999/6/20	0.81
1999/6/27	0.69
1999/7/4	0.42
1999/7/11	0.51
1999/7/18	0.56
1999/7/25	0.58
1999/8/1	0.67
1999/8/8	0.78
1999/8/15	0.28
1999/8/22	0.72
1999/8/29	0.39
1999/9/5	0.36
1999/9/12	0.39
1999/9/19	0.19
1999/9/26	0.47
1999/10/3	0.33
1999/10/10	0.33
1999/10/17	0.31
1999/10/24	0.28
1999/10/31	0.36
1999/11/7	0.11
1999/11/14	0.25
1999/11/21	0.14
1999/11/28	0.19
1999/12/5	0.19
1999/12/12	0.17
1999/12/19	0.22
1999/12/26	0.11
2000/1/2	0.19
2000/1/9	0.17
2000/1/16	0.08
2000/1/23	0.11
2000/1/30	0.11
2000/2/6	0.22
2000/2/13	0.06
2000/2/20	0.19
2000/2/27	0.42
2000/3/5	0.08
2000/3/12	0.28
2000/3/19	0.36
2000/3/26	0.08
2000/4/2	0.22
2000/4/9	0.31
2000/4/16	0.25
2000/4/23	0.36
2000/4/30	0.14
2000/5/7	0.33
2000/5/14	0.56
2000/5/21	0.31
2000/5/28	0.25
2000/6/4	0.31
2000/6/11	0.5
2000/6/18	0.5
2000/6/25	0.36
2000/7/2	0.44
2000/7/9	0.39
2000/7/16	0.22
2000/7/23	0.25
2000/7/30	0.44
2000/8/6	0.31
2000/8/13	0.44
2000/8/20	0.53
2000/8/27	0.42
2000/9/3	0.89
2000/9/10	0.67
2000/9/17	0.83
2000/9/24	0.5
2000/10/1	0.64
2000/10/8	0.64
2000/10/15	0.75
2000/10/22	0.81
2000/10/29	0.53
2000/11/5	0.83
2000/11/12	0.91
2000/11/19	1.06
2000/11/26	0.44
2000/12/3	1.28
2000/12/10	1.58
2000/12/17	1.08
2000/12/24	1.33
2000/12/31	1.17
2001/1/7	0.94
2001/1/14	1.49
2001/1/21	1.37
2001/1/28	0.94
2001/2/4	0.89
2001/2/11	0.97
2001/2/18	1.03
2001/2/25	1.34
2001/3/4	1.46
2001/3/11	1.72
2001/3/18	2.82
2001/3/25	1.58
2001/4/1	2.11
2001/4/8	2.44
2001/4/15	1.72
2001/4/22	1.97
2001/4/29	2
2001/5/6	1.53
2001/5/13	2.58
2001/5/20	1.94
2001/5/27	1.89
2001/6/3	2
2001/6/10	2.19
2001/6/17	2.17
2001/6/24	2.03
2001/7/1	1.67
2001/7/8	2.53
2001/7/15	2.69
2001/7/22	2.25
2001/7/29	2.42
2001/8/5	2.31
2001/8/12	1.67
2001/8/19	1.72
2001/8/26	1.72
2001/9/2	1.86
2001/9/9	1.06
2001/9/16	1.56
2001/9/23	1.25
2001/9/30	1
2001/10/7	1.28
2001/10/14	1.31
2001/10/21	1.39
2001/10/28	2.14
2001/11/4	1.53
2001/11/11	1.83
2001/11/18	1.31
2001/11/25	1.83
2001/12/2	1.47
2001/12/9	1.78
2001/12/16	1.75
2001/12/23	1.83
2001/12/30	2.33
2002/1/6	1.25
2002/1/13	1.81
2002/1/20	1.28
2002/1/27	1.64
2002/2/3	1.72
2002/2/10	1.08
2002/2/17	1.69
2002/2/24	2.58
2002/3/3	1.78
2002/3/10	2.25
2002/3/17	2.03
2002/3/24	2.5
2002/3/31	2.03
2002/4/7	2.5
2002/4/14	2.39
2002/4/21	2.11
2002/4/28	1.92
2002/5/5	1.97
2002/5/12	2.81
2002/5/19	2.36
2002/5/26	2.33
2002/6/2	1.97
2002/6/9	3.14
2002/6/16	2.47
2002/6/23	2.5
2002/6/30	3.5
2002/7/7	2.31
2002/7/14	3.58
2002/7/21	2.86
2002/7/28	3.39
2002/8/4	2.86
2002/8/11	2.64
2002/8/18	2.36
2002/8/25	2.28
2002/9/1	2.11
2002/9/8	1.22
2002/9/15	1.56
2002/9/22	1.67
2002/9/29	1.72
2002/10/6	1.53
2002/10/13	1.19
2002/10/20	1.39
2002/10/27	1.33
2002/11/3	0.92
2002/11/10	1
2002/11/17	1.31
2002/11/24	1.19
2002/12/1	1.25
2002/12/8	1.39
2002/12/15	0.97
2002/12/22	1.14
2002/12/29	0.89
2003/1/5	0.58
2003/1/12	1
2003/1/19	0.42
2003/1/26	0.67
2003/2/2	0.92
2003/2/9	0.58
2003/2/16	0.5
2003/2/23	0.75
2003/3/2	0.72
2003/3/9	0.69
2003/3/16	0.56
2003/3/23	0.75
2003/3/30	0.81
2003/4/6	1.31
2003/4/13	0.92
2003/4/20	0.53
2003/4/27	0.78
2003/5/4	0.92
2003/5/11	0.92
2003/5/18	0.75
2003/5/25	0.61
2003/6/1	0.47
2003/6/8	0.58
2003/6/15	0.53
2003/6/22	0.78
2003/6/29	0.25
2003/7/6	0.67
2003/7/13	0.5
2003/7/20	0.83
2003/7/27	0.69
2003/8/3	0.61
2003/8/10	0.64
2003/8/17	0.47
2003/8/24	0.33
2003/8/31	0.36
2003/9/7	0.31
2003/9/14	0.44
2003/9/21	0.28
2003/9/28	0.33
2003/10/5	0.28
2003/10/12	0.08
2003/10/19	0.17
2003/10/26	0.31
2003/11/2	0.25
2003/11/9	0.31
2003/11/16	0.19
2003/11/23	0.47
2003/11/30	0.53
2003/12/7	0.22
2003/12/14	0.5
2003/12/21	0.58
2003/12/28	0.64
2004/1/4	0.36
2004/1/11	0.83
2004/1/18	0.89
2004/1/25	0.33
2004/2/1	0.28
2004/2/8	0.39
2004/2/15	0.56
2004/2/22	0.25
2004/2/29	0.5
2004/3/7	0.28
2004/3/14	0.17
2004/3/21	0.22
2004/3/28	0.36
2004/4/4	0.5
2004/4/11	0.44
2004/4/18	0.69
2004/4/25	0.28
2004/5/2	0.61
2004/5/9	0.42
2004/5/16	0.36
2004/5/23	0.75
2004/5/30	0.44
2004/6/6	0.28
2004/6/13	0.56
2004/6/20	0.67
2004/6/27	0.61
2004/7/4	0.64
2004/7/11	0.53
2004/7/18	0.67
2004/7/25	0.47
2004/8/1	0.36
2004/8/8	0.53
2004/8/15	0.5
2004/8/22	0.56
2004/8/29	0.89
2004/9/5	0.28
2004/9/12	0.61
2004/9/19	0.81
2004/9/26	0.33
2004/10/3	0.61
2004/10/10	1.06
2004/10/17	0.44
2004/10/24	0.58
2004/10/31	0.53
2004/11/7	0.44
2004/11/14	0.44
2004/11/21	0.58
2004/11/28	0.5
2004/12/5	0.5
2004/12/12	0.67
2004/12/19	0.53
2004/12/26	0.78
2005/1/2	0.89
2005/1/9	0.92
2005/1/16	1.17
2005/1/23	0.67
2005/1/30	1.08
2005/2/6	0.94
2005/2/13	0.78
2005/2/20	1.67
2005/2/27	0.75
2005/3/6	0.92
2005/3/13	1.11
2005/3/20	1.06
2005/3/27	0.81
2005/4/3	0.67
2005/4/10	1
2005/4/17	0.86
2005/4/24	0.89
2005/5/1	0.94
2005/5/8	0.75
2005/5/15	1.08
2005/5/22	0.89
2005/5/29	0.75
2005/6/5	0.44
2005/6/12	0.78
2005/6/19	0.94
2005/6/26	1.03
2005/7/3	1.14
2005/7/10	1.03
2005/7/17	0.94
2005/7/24	1.22
2005/7/31	1.75
2005/8/7	1
2005/8/14	1.22
2005/8/21	1
2005/8/28	0.89
2005/9/4	1.25
2005/9/11	0.89
2005/9/18	1.83
2005/9/25	1.14
2005/10/2	1.25
2005/10/9	1.64
2005/10/16	1.06
2005/10/23	1.67
2005/10/30	1.31
2005/11/6	0.94
2005/11/13	2
2005/11/20	1.97
2005/11/27	2.39
2005/12/4	3.42
2005/12/11	2.03
2005/12/18	3.28
2005/12/25	2.97
2006/1/1	2.03
2006/1/8	3.97
2006/1/15	2.86
2006/1/22	1.97
2006/1/29	2.53
2006/2/5	2.47
2006/2/12	2.5
2006/2/19	3.61
2006/2/26	2.61
2006/3/5	2.72
2006/3/12	3.67
2006/3/19	2.31
2006/3/26	3.25
2006/4/2	2.81
2006/4/9	2.25
2006/4/16	2.19
2006/4/23	2.33
2006/4/30	1.61
2006/5/7	1.72
2006/5/14	2.19
2006/5/21	1.69
2006/5/28	1.47
2006/6/4	2.36
2006/6/11	1.94
2006/6/18	1.72
2006/6/25	1.78
2006/7/2	2.03
2006/7/9	1.86
2006/7/16	1.92
2006/7/23	1.92
2006/7/30	2.03
2006/8/6	2.14
2006/8/13	2.86
2006/8/20	1.81
2006/8/27	2.44
2006/9/3	2.67
2006/9/10	2.33
2006/9/17	2.11
2006/9/24	1.83
2006/10/1	1.53
2006/10/8	1.83
2006/10/15	1.17
2006/10/22	1.5
2006/10/29	2.19
2006/11/5	1.64
2006/11/12	2.14
2006/11/19	1.5
2006/11/26	1.69
2006/12/3	2.47
2006/12/10	1.92
2006/12/17	2.28
2006/12/24	2.25
2006/12/31	2.22
2007/1/7	1.75
2007/1/14	1.64
2007/1/21	1.06
2007/1/28	1
2007/2/4	1.31
2007/2/11	1.33
2007/2/18	0.67
2007/2/25	0.89
2007/3/4	0.94
2007/3/11	0.97
2007/3/18	0.94
2007/3/25	0.89
2007/4/1	1.14
2007/4/8	0.67
2007/4/15	0.72
2007/4/22	0.97
2007/4/29	0.67
2007/5/6	0.5
2007/5/13	0.69
2007/5/20	0.53
2007/5/27	0.64
2007/6/3	0.81
2007/6/10	0.97
2007/6/17	1.06
2007/6/24	1
2007/7/1	1.47
2007/7/8	1
2007/7/15	0.81
2007/7/22	0.94
2007/7/29	0.78
2007/8/5	0.89
2007/8/12	0.69
2007/8/19	0.33
2007/8/26	0.64
2007/9/2	0.58
2007/9/9	0.69
2007/9/16	0.61
2007/9/23	0.67
2007/9/30	0.61
2007/10/7	0.53
2007/10/14	0.47
2007/10/21	0.5
2007/10/28	0.31
2007/11/4	0.42
2007/11/11	0.5
2007/11/18	0.61
2007/11/25	0.33
2007/12/2	0.5
2007/12/9	0.28
2007/12/16	0.33
2007/12/23	0.36
2007/12/30	0.22
2008/1/6	0.33
2008/1/13	0.25
2008/1/20	0.17
2008/1/27	0.39
2008/2/3	0.17
2008/2/10	0.22
2008/2/17	0.22
2008/2/24	0.19
2008/3/2	0.11
2008/3/9	0.11
2008/3/16	0.06
2008/3/23	0.14
2008/3/30	0.06
2008/4/6	0.11
2008/4/13	0.06
2008/4/20	0.08
2008/4/27	0.19
2008/5/4	0.19
2008/5/11	0.22
2008/5/18	0.33
2008/5/25	0.11
2008/6/1	0.22
2008/6/8	0.22
2008/6/15	0.14
2008/6/22	0.22
2008/6/29	0.19
2008/7/6	0.17
2008/7/13	0.36
2008/7/20	0.14
2008/7/27	0.19
2008/8/3	0.31
2008/8/10	0.17
2008/8/17	0.33
2008/8/24	0.14
2008/8/31	0.25
2008/9/7	0.19
2008/9/14	0.28
2008/9/21	0.25
2008/9/28	0.17
2008/10/5	0.19
2008/10/12	0.22
2008/10/19	0.17
2008/10/26	0.36
2008/11/2	0.14
2008/11/9	0.19
2008/11/16	0.28
2008/11/23	0.25
2008/11/30	0.22
2008/12/7	0.22
2008/12/14	0.36
2008/12/21	0.32
2008/12/28	0.33
2009/1/4	0.53
2009/1/11	0.25
2009/1/18	0.31
2009/1/25	0.28
2009/2/1	0.61
2009/2/8	0.31
2009/2/15	0.58
2009/2/22	0.78
2009/3/1	0.53
2009/3/8	1.08
2009/3/15	0.86
2009/3/22	0.78
2009/3/29	1.14
2009/4/5	0.69
2009/4/12	0.78
2009/4/19	0.81
2009/4/26	0.67
2009/5/3	0.5
2009/5/10	0.58
2009/5/17	0.69
2009/5/24	0.72
2009/5/31	0.56
2009/6/7	0.86
2009/6/14	0.86
2009/6/21	1.31
2009/6/28	0.97
2009/7/5	0.69
2009/7/12	1.08
2009/7/19	1
2009/7/26	0.61
2009/8/2	1.43
2009/8/9	1.69
2009/8/16	0.81
2009/8/23	1.97
2009/8/30	0.89
2009/9/6	1.06
2009/9/13	0.89
2009/9/20	1.08
2009/9/27	0.97
2009/10/4	0.83
2009/10/11	1.58
2009/10/18	0.86
2009/10/25	1.61
2009/11/1	1.83
2009/11/8	1.33
2009/11/15	1.89
2009/11/22	1.64
2009/11/29	1.28
2009/12/6	2.06
2009/12/13	1.97
2009/12/20	2
2009/12/27	2.19
2010/1/3	1.17
2010/1/10	1.86
2010/1/17	1.11
2010/1/24	1.25
2010/1/31	1.31
2010/2/7	1.36
2010/2/14	1.72
2010/2/21	1.56
2010/2/28	2.53
2010/3/7	2.44
2010/3/14	1.81
2010/3/21	2.22
2010/3/28	1.36
2010/4/4	2.11
2010/4/11	1.69
2010/4/18	1.42
2010/4/25	1.61
2010/5/2	1.92
2010/5/9	1.06
2010/5/16	2.31
2010/5/23	1.92
2010/5/30	2.31
2010/6/6	2.03
2010/6/13	1.67
2010/6/20	1.69
2010/6/27	1.25
2010/7/4	1.61
2010/7/11	1.61
2010/7/18	1.5
2010/7/25	1.47
2010/8/1	1.17
2010/8/8	1.58
2010/8/15	1.19
2010/8/22	1.11
2010/8/29	1.39
2010/9/5	1.28
2010/9/12	0.89
2010/9/19	2.25
2010/9/26	0.89
2010/10/3	1.78
2010/10/10	1.57
2010/10/17	1.42
2010/10/24	1.42
2010/10/31	0.78
2010/11/7	0.97
2010/11/14	0.94
2010/11/21	0.69
2010/11/28	1.06
2010/12/5	1.06
2010/12/12	0.64
2010/12/19	1.33
2010/12/26	1.11
2011/1/2	1.39
2011/1/9	1.53
2011/1/16	1.44
2011/1/23	0.94
2011/1/30	1.06
2011/2/6	1.47
2011/2/13	0.47
2011/2/20	0.83
2011/2/27	0.69
2011/3/6	0.81
2011/3/13	1.47
2011/3/20	0.97
2011/3/27	0.92
2011/4/3	1.11
2011/4/10	1.03
2011/4/17	0.72
2011/4/24	1.03
2011/5/1	0.83
2011/5/8	0.69
2011/5/15	0.92
2011/5/22	0.75
2011/5/29	0.81
2011/6/5	0.64
2011/6/12	0.64
2011/6/19	0.69
2011/6/26	0.56
2011/7/3	0.81
2011/7/10	0.67
2011/7/17	0.58
2011/7/24	0.81
2011/7/31	0.81
2011/8/7	1.06
2011/8/14	0.69
2011/8/21	0.72
2011/8/28	0.67
2011/9/4	0.61
2011/9/11	0.69
2011/9/18	0.56
2011/9/25	0.5
2011/10/2	0.81
2011/10/9	0.81
2011/10/16	0.47
2011/10/23	1.33
2011/10/30	1.44
2011/11/6	0.5
2011/11/13	0.94
2011/11/20	0.94
2011/11/27	0.94
2011/12/4	1.56
2011/12/11	0.78
2011/12/18	1.97
2011/12/25	1.08
2012/1/1	0.5
2012/1/8	1.75
2012/1/15	1.03
2012/1/22	0.94
2012/1/29	0.83
2012/2/5	1.72
2012/2/12	1
2012/2/19	1.25
2012/2/26	1.22
2012/3/4	0.86
2012/3/11	1.42
2012/3/18	0.56
2012/3/25	1
2012/4/1	1.17
2012/4/8	1.72
2012/4/15	0.67
2012/4/22	0.94
2012/4/29	1.64
2012/5/6	0.78
2012/5/13	1.36
2012/5/20	1.39
2012/5/27	1.06
2012/6/3	1.72
2012/6/10	1.06
2012/6/17	1.92
2012/6/24	1.81
2012/7/1	0.83
2012/7/8	2.06
2012/7/15	1.67
2012/7/22	2.14
2012/7/29	1.69
2012/8/5	1.42
2012/8/12	0.58
2012/8/19	1.19
2012/8/26	1.81
2012/9/2	1.72
2012/9/9	1.22
2012/9/16	1.89
2012/9/23	0.78
2012/9/30	1.67
2012/10/7	1.31
2012/10/14	1.5
2012/10/21	2.53
2012/10/28	1.47
2012/11/4	1.94
2012/11/11	1.89
2012/11/18	1.67
2012/11/25	1.75
2012/12/2	1.5
2012/12/9	1.69
2012/12/16	1.17
2012/12/23	1.22
2012/12/30	1
2013/1/6	0.75
2013/1/13	0.69
2013/1/20	0.44
2013/1/27	0.58
2013/2/3	0.58
2013/2/10	0.53
2013/2/17	0.67
2013/2/24	0.44
2013/3/3	0.53
2013/3/10	0.56
2013/3/17	0.5
2013/3/24	0.58
2013/3/31	0.39
2013/4/7	0.56
2013/4/14	0.33
2013/4/21	0.44
2013/4/28	0.42
2013/5/5	0.22
2013/5/12	0.53
2013/5/19	0.58
2013/5/26	0.44
2013/6/2	0.61
2013/6/9	0.33
2013/6/16	0.39
2013/6/23	0.31
2013/6/30	0.44
2013/7/7	0.56
2013/7/14	0.72
2013/7/21	0.78
2013/7/28	0.67
2013/8/4	0.36
2013/8/11	0.44
2013/8/18	0.42
2013/8/25	0.36
2013/9/1	0.25
2013/9/8	0.36
2013/9/15	0.25
2013/9/22	0.36
2013/9/29	0.39
2013/10/6	0.22
2013/10/13	0.42
2013/10/20	0.14
2013/10/27	0.53
2013/11/3	0.31
2013/11/10	0.19
2013/11/17	0.58
2013/11/24	0.11
2013/12/1	0.31
2013/12/8	0.31
2013/12/15	0.11
2013/12/22	0.33
2013/12/29	0.33
2014/1/5	0.22
2014/1/12	0.28
2014/1/19	0.11
2014/1/26	0.39
2014/2/2	0.36
2014/2/9	0.39
2014/2/16	0.81
2014/2/23	0.19
2014/3/2	0.56
2014/3/9	0.39
2014/3/16	0.47
2014/3/23	0.75
2014/3/30	0.72
2014/4/6	0.64
2014/4/13	0.86
2014/4/20	0.61
2014/4/27	0.81
2014/5/4	1.53
2014/5/11	0.58
2014/5/18	1.25
2014/5/25	0.47
2014/6/1	1.28
2014/6/8	1.39
2014/6/15	0.58
2014/6/22	1.11
2014/6/29	0.94
2014/7/6	0.92
2014/7/13	1.28
2014/7/20	1.08
2014/7/27	1.03
2014/8/3	0.92
2014/8/10	0.92
2014/8/17	0.64
2014/8/24	1.19
2014/8/31	0.72
2014/9/7	0.89
2014/9/14	0.92
2014/9/21	1.06
2014/9/28	0.78
2014/10/5	1.19
2014/10/12	1
2014/10/19	0.78
2014/10/26	1.11
2014/11/2	0.92
2014/11/9	0.58
2014/11/16	1.08
2014/11/23	1.06
2014/11/30	0.5
2014/12/7	0.83
2014/12/14	0.75
2014/12/21	0.64
2014/12/28	0.61
2015/1/4	0.25
2015/1/11	0.36
2015/1/18	0.53
2015/1/25	0.28
2015/2/1	0.61
2015/2/8	0.31
2015/2/15	0.19
2015/2/22	0.19
2015/3/1	0.39
2015/3/8	0.36
2015/3/15	0.5
2015/3/22	0.56
2015/3/29	0.64
2015/4/5	0.61
2015/4/12	0.72
2015/4/19	0.44
2015/4/26	0.36
2015/5/3	0.42
2015/5/10	0.61
2015/5/17	0.44
2015/5/24	0.78
2015/5/31	0.97
2015/6/7	0.64
2015/6/14	0.86
2015/6/21	0.58
2015/6/28	0.61
2015/7/5	0.97
2015/7/12	0.61
2015/7/19	0.56
2015/7/26	0.31
2015/8/2	0.89
2015/8/9	0.33
2015/8/16	0.42
2015/8/23	0.5
2015/8/30	0.42
2015/9/6	0.19
2015/9/13	0.72
2015/9/20	0.33
2015/9/27	0.22
2015/10/4	0.67
2015/10/11	0.58
2015/10/18	0.44
2015/10/25	0.58
2015/11/1	0.5
2015/11/8	0.44
2015/11/15	0.44
2015/11/22	0.44
2015/11/29	0.42
2015/12/6	0.67
2015/12/13	0.61
2015/12/20	0.33
2015/12/27	0.42
2016/1/3	0.39
2016/1/10	0.39
2016/1/17	0.25
2016/1/24	0.28
2016/1/31	0.25
2016/2/7	0.19
2016/2/14	0.25
2016/2/21	0.28
2016/2/28	0.17
2016/3/6	0.42
2016/3/13	0.42
2016/3/20	0.44
2016/3/27	0.44
2016/4/3	0.67
2016/4/10	0.5
2016/4/17	0.25
2016/4/24	0.56
2016/5/1	0.47
2016/5/8	0.31
2016/5/15	0.56
2016/5/22	0.33
2016/5/29	0.42
2016/6/5	0.67
2016/6/12	0.61
2016/6/19	0.53
2016/6/26	0.47
2016/7/3	0.44
2016/7/10	0.42
2016/7/17	0.5
2016/7/24	0.61
2016/7/31	0.36
2016/8/7	0.5
2016/8/14	0.44
2016/8/21	0.44
2016/8/28	0.39
2016/9/4	0.53
2016/9/11	0.44
2016/9/18	0.89
2016/9/25	0.39
2016/10/2	0.75
2016/10/9	0.42
2016/10/16	0.78
2016/10/23	0.64
2016/10/30	0.42
2016/11/6	0.83
2016/11/13	0.36
2016/11/20	0.56
2016/11/27	0.72
2016/12/4	0.25
2016/12/11	0.81
2016/12/18	0.36
2016/12/25	0.39
2017/1/1	0.5
2017/1/8	0.36
2017/1/15	0.39
2017/1/22	0.64
2017/1/29	0.42
2017/2/5	0.64
2017/2/12	0.44
2017/2/19	0.58
2017/2/26	0.53
2017/3/5	0.28
2017/3/12	0.56
2017/3/19	0.44
2017/3/26	0.31
2017/4/2	0.56
2017/4/9	0.31
2017/4/16	0.61
2017/4/23	0.47
2017/4/30	0.33
2017/5/7	0.36
2017/5/14	0.17
2017/5/21	0.44
2017/5/28	0.39
2017/6/4	0.81
2017/6/11	0.44
2017/6/18	0.56
2017/6/25	0.97
2017/7/2	0.75
2017/7/9	0.64
2017/7/16	1.64
2017/7/23	0.64
2017/7/30	0.94
2017/8/6	1.03
2017/8/13	0.72
2017/8/20	1.42
2017/8/27	0.86
2017/9/3	1.11
2017/9/10	1.31
2017/9/17	0.94
2017/9/24	0.97
2017/10/1	1.08
2017/10/8	1.31
2017/10/15	1.14
2017/10/22	1.28
2017/10/29	1.08
2017/11/5	1.42
2017/11/12	1.53
2017/11/19	1.11
2017/11/26	0.78
2017/12/3	0.86
2017/12/10	1.19
2017/12/17	0.44
2017/12/24	1.03
2017/12/31	0.83
2018/1/7	0.5
2018/1/14	0.53
2018/1/21	0.5
2018/1/28	0.22
2018/2/4	0.25
2018/2/11	0.28
2018/2/18	0.19
2018/2/25	0.19
2018/3/4	0.11
2018/3/11	0.17
2018/3/18	0.14
2018/3/25	0.33
2018/4/1	0.44
2018/4/8	0.47
2018/4/15	0.28
2018/4/22	0.28
2018/4/29	0.39
2018/5/6	0.53
2018/5/13	0.22
2018/5/20	0.39
2018/5/27	0.22
2018/6/3	0.61
2018/6/10	0.22
2018/6/17	0.33
2018/6/24	0.67
2018/7/1	0.44
2018/7/8	0.61
2018/7/15	0.33
2018/7/22	0.47
2018/7/29	0.36
2018/8/5	0.61
2018/8/12	0.22
2018/8/19	0.39
2018/8/26	0.33
2018/9/2	0.39
2018/9/9	0.47
2018/9/16	0.39
2018/9/23	0.5
2018/9/30	0.64
2018/10/7	0.53
2018/10/14	0.56
2018/10/21	0.53
2018/10/28	0.58
2018/11/4	1.17
2018/11/11	0.47
2018/11/18	1.08
2018/11/25	0.97
2018/12/2	0.78
2018/12/9	1.14
2018/12/16	1
2018/12/23	1.17
2018/12/30	1.25
2019/1/6	0.53
2019/1/13	1
2019/1/20	0.61
2019/1/27	0.47
2019/2/3	0.39
2019/2/10	0.39
2019/2/17	0.39
2019/2/24	0.67
2019/3/3	0.42
2019/3/10	0.58
2019/3/17	0.72
2019/3/24	0.31
2019/3/31	0.89
2019/4/7	0.17
2019/4/14	0.39
2019/4/21	0.19
2019/4/28	0.47
2019/5/5	0.61
2019/5/12	0.14
2019/5/19	0.19
2019/5/26	0.33
2019/6/2	0.33
2019/6/9	0.44
2019/6/16	0.28
2019/6/23	0.22
2019/6/30	0.22
2019/7/7	0.14
2019/7/14	0.19
2019/7/21	0.14
2019/7/28	0.33
2019/8/4	0.22
2019/8/11	0.14
2019/8/18	0.22
2019/8/25	0.11
2019/9/1	0.36
2019/9/8	0.17
2019/9/15	0.14
2019/9/22	0.06
2019/9/29	0.08
2019/10/6	0.11
2019/10/13	0.25
2019/10/20	0.19
2019/10/27	0.06
2019/11/3	0.06
2019/11/10	0.22
2019/11/17	0.17
2019/11/24	0.14
2019/12/1	0.08
2019/12/8	0.06
2019/12/15	0.19
2019/12/22	0.08
2019/12/29	0.08
2020/1/5	0.03
2020/1/12	0.22
2020/1/19	0.08
2020/1/26	0.14
2020/2/2	0.11
2020/2/9	0.11
2020/2/16	0.03
2020/2/23	0.08
2020/3/1	0.11
2020/3/8	0.14
2020/3/15	0.06
2020/3/22	0.06
2020/3/29	0.08
2020/4/5	0
2020/4/12	0.03
2020/4/19	0.06
2020/4/26	0.14
2020/5/3	0.08
2020/5/10	0.11
2020/5/17	0.03
2020/5/24	0.11
2020/5/31	0.03
2020/6/7	0.06
2020/6/14	0.03
2020/6/21	0.03
2020/6/28	0.11
2020/7/5	0.06
2020/7/12	0.03
2020/7/19	0.03
2020/7/26	0.14
2020/8/2	0.03
2020/8/9	0.03
2020/8/16	0.03
2020/8/23	0.03
2020/8/30	0.06
2020/9/6	0.08
2020/9/13	0.03
2020/9/20	0.03
2020/9/27	0
2020/10/4	0.06
2020/10/11	0.06
2020/10/18	0
2020/10/25	0.08
2020/11/1	0
2020/11/8	0.03
2020/11/15	0.03
2020/11/22	0.08
2020/11/29	0.06
2020/12/6	0.06
2020/12/13	0.22
2020/12/20	0.03
2020/12/27	0.06
2021/1/3	0
