# Supplementary material for: Associations between Meteorological Factors and Reported Mumps Cases from 1999 to 2020 in Japan
Source: Epidemiologia (Basel). 2021 Apr 2;2(2):162–78. doi: 10.3390/epidemiologia2020013 (PMC9620933; doi:10.3390/epidemiologia2020013)
Supplement: Supplementary file 1 [file epidemiologia-02-00013-s001.zip › Dataset_S1/46_MUMPS_Kagoshima.txt]

1999/4/11	1.05
1999/4/18	0.88
1999/4/25	0.85
1999/5/2	1
1999/5/9	0.68
1999/5/16	0.93
1999/5/23	0.92
1999/5/30	0.88
1999/6/6	0.92
1999/6/13	0.66
1999/6/20	1.42
1999/6/27	1.03
1999/7/4	0.73
1999/7/11	1.15
1999/7/18	1.12
1999/7/25	1.25
1999/8/1	1.03
1999/8/8	1.03
1999/8/15	0.71
1999/8/22	0.68
1999/8/29	0.63
1999/9/5	0.59
1999/9/12	0.73
1999/9/19	0.8
1999/9/26	0.76
1999/10/3	0.66
1999/10/10	0.69
1999/10/17	0.64
1999/10/24	0.53
1999/10/31	0.68
1999/11/7	0.58
1999/11/14	0.54
1999/11/21	0.41
1999/11/28	0.31
1999/12/5	0.37
1999/12/12	0.24
1999/12/19	0.34
1999/12/26	0.41
2000/1/2	0.34
2000/1/9	0.31
2000/1/16	0.47
2000/1/23	0.19
2000/1/30	0.25
2000/2/6	0.34
2000/2/13	0.17
2000/2/20	0.25
2000/2/27	0.27
2000/3/5	0.14
2000/3/12	0.22
2000/3/19	0.22
2000/3/26	0.19
2000/4/2	0.17
2000/4/9	0.27
2000/4/16	0.07
2000/4/23	0.33
2000/4/30	0.27
2000/5/7	0.22
2000/5/14	0.3
2000/5/21	0.18
2000/5/28	0.32
2000/6/4	0.25
2000/6/11	0.42
2000/6/18	0.42
2000/6/25	0.37
2000/7/2	0.52
2000/7/9	0.33
2000/7/16	0.5
2000/7/23	0.27
2000/7/30	0.33
2000/8/6	0.42
2000/8/13	0.42
2000/8/20	0.38
2000/8/27	0.47
2000/9/3	0.22
2000/9/10	0.3
2000/9/17	0.32
2000/9/24	0.28
2000/10/1	0.42
2000/10/8	0.32
2000/10/15	0.32
2000/10/22	0.43
2000/10/29	0.35
2000/11/5	0.18
2000/11/12	0.4
2000/11/19	0.18
2000/11/26	0.37
2000/12/3	0.3
2000/12/10	0.35
2000/12/17	0.38
2000/12/24	0.33
2000/12/31	0.57
2001/1/7	0.23
2001/1/14	0.58
2001/1/21	0.47
2001/1/28	0.33
2001/2/4	0.43
2001/2/11	0.47
2001/2/18	0.45
2001/2/25	0.77
2001/3/4	0.62
2001/3/11	0.83
2001/3/18	0.77
2001/3/25	0.65
2001/4/1	0.83
2001/4/8	0.82
2001/4/15	0.95
2001/4/22	0.72
2001/4/29	0.88
2001/5/6	0.52
2001/5/13	1.07
2001/5/20	1.22
2001/5/27	1.5
2001/6/3	1.23
2001/6/10	1.43
2001/6/17	1.32
2001/6/24	1.58
2001/7/1	1.77
2001/7/8	1.42
2001/7/15	1.97
2001/7/22	1.55
2001/7/29	1.92
2001/8/5	2.38
2001/8/12	1.92
2001/8/19	1.48
2001/8/26	2.25
2001/9/2	2.12
2001/9/9	1.8
2001/9/16	1.83
2001/9/23	2.08
2001/9/30	2.32
2001/10/7	1.87
2001/10/14	2.18
2001/10/21	2.12
2001/10/28	1.78
2001/11/4	1.8
2001/11/11	2.7
2001/11/18	2.38
2001/11/25	2.77
2001/12/2	3.23
2001/12/9	3.03
2001/12/16	2.95
2001/12/23	3.22
2001/12/30	3.08
2002/1/6	2.7
2002/1/13	3.42
2002/1/20	2.38
2002/1/27	2.63
2002/2/3	2.5
2002/2/10	2.23
2002/2/17	2.47
2002/2/24	2.2
2002/3/3	2.78
2002/3/10	3.63
2002/3/17	3.58
2002/3/24	3.25
2002/3/31	2.93
2002/4/7	2.98
2002/4/14	2.58
2002/4/21	2.37
2002/4/28	2.25
2002/5/5	1.67
2002/5/12	2.07
2002/5/19	2.38
2002/5/26	2.45
2002/6/2	2.63
2002/6/9	2.27
2002/6/16	1.88
2002/6/23	2.17
2002/6/30	2.35
2002/7/7	2.1
2002/7/14	2.25
2002/7/21	2.12
2002/7/28	1.67
2002/8/4	1.43
2002/8/11	1.83
2002/8/18	1.28
2002/8/25	1.08
2002/9/1	1.1
2002/9/8	0.7
2002/9/15	0.95
2002/9/22	0.97
2002/9/29	0.58
2002/10/6	0.66
2002/10/13	0.86
2002/10/20	0.61
2002/10/27	0.71
2002/11/3	0.59
2002/11/10	0.73
2002/11/17	1.02
2002/11/24	0.42
2002/12/1	0.75
2002/12/8	0.98
2002/12/15	0.8
2002/12/22	1.02
2002/12/29	0.83
2003/1/5	0.43
2003/1/12	0.95
2003/1/19	0.5
2003/1/26	0.42
2003/2/2	0.73
2003/2/9	0.52
2003/2/16	0.6
2003/2/23	0.72
2003/3/2	0.87
2003/3/9	1.13
2003/3/16	1.6
2003/3/23	1.48
2003/3/30	2.08
2003/4/6	2
2003/4/13	1.44
2003/4/20	1.29
2003/4/27	1.63
2003/5/4	1.59
2003/5/11	1.39
2003/5/18	1.62
2003/5/25	1.66
2003/6/1	1.51
2003/6/8	2.26
2003/6/15	1.26
2003/6/22	2.05
2003/6/29	1.67
2003/7/6	1.36
2003/7/13	1.38
2003/7/20	1.62
2003/7/27	1.29
2003/8/3	0.91
2003/8/10	0.9
2003/8/17	0.63
2003/8/24	0.56
2003/8/31	0.39
2003/9/7	0.36
2003/9/14	0.53
2003/9/21	0.29
2003/9/28	0.47
2003/10/5	0.52
2003/10/12	0.55
2003/10/19	0.34
2003/10/26	0.41
2003/11/2	0.33
2003/11/9	0.24
2003/11/16	0.43
2003/11/23	0.31
2003/11/30	0.31
2003/12/7	0.34
2003/12/14	0.29
2003/12/21	0.41
2003/12/28	0.38
2004/1/4	0.21
2004/1/11	0.36
2004/1/18	0.19
2004/1/25	0.22
2004/2/1	0.17
2004/2/8	0.22
2004/2/15	0.21
2004/2/22	0.24
2004/2/29	0.52
2004/3/7	0.19
2004/3/14	0.29
2004/3/21	0.26
2004/3/28	0.21
2004/4/4	0.24
2004/4/11	0.36
2004/4/18	0.25
2004/4/25	0.3
2004/5/2	0.25
2004/5/9	0.33
2004/5/16	0.25
2004/5/23	0.28
2004/5/30	0.23
2004/6/6	0.25
2004/6/13	0.39
2004/6/20	0.18
2004/6/27	0.37
2004/7/4	0.26
2004/7/11	0.14
2004/7/18	0.23
2004/7/25	0.07
2004/8/1	0.21
2004/8/8	0.25
2004/8/15	0.3
2004/8/22	0.27
2004/8/29	0.4
2004/9/5	0.19
2004/9/12	0.2
2004/9/19	0.38
2004/9/26	0.33
2004/10/3	0.29
2004/10/10	0.56
2004/10/17	0.22
2004/10/24	0.31
2004/10/31	0.45
2004/11/7	0.18
2004/11/14	0.6
2004/11/21	0.38
2004/11/28	0.52
2004/12/5	0.5
2004/12/12	0.52
2004/12/19	0.88
2004/12/26	0.5
2005/1/2	0.73
2005/1/9	0.55
2005/1/16	0.52
2005/1/23	0.59
2005/1/30	0.59
2005/2/6	0.57
2005/2/13	0.59
2005/2/20	0.34
2005/2/27	0.77
2005/3/6	0.66
2005/3/13	0.61
2005/3/20	0.66
2005/3/27	0.4
2005/4/3	0.73
2005/4/10	0.58
2005/4/17	0.77
2005/4/24	0.46
2005/5/1	0.64
2005/5/8	0.41
2005/5/15	0.8
2005/5/22	0.64
2005/5/29	0.57
2005/6/5	0.93
2005/6/12	0.98
2005/6/19	1.02
2005/6/26	1.2
2005/7/3	1.14
2005/7/10	1.09
2005/7/17	1.14
2005/7/24	1.11
2005/7/31	1.14
2005/8/7	1.02
2005/8/14	1
2005/8/21	1.29
2005/8/28	0.84
2005/9/4	1.07
2005/9/11	0.91
2005/9/18	0.95
2005/9/25	0.68
2005/10/2	1.13
2005/10/9	0.93
2005/10/16	0.79
2005/10/23	0.98
2005/10/30	1.18
2005/11/6	1.18
2005/11/13	1.32
2005/11/20	1.59
2005/11/27	1.96
2005/12/4	2.2
2005/12/11	1.8
2005/12/18	1.61
2005/12/25	1.8
2006/1/1	1.32
2006/1/8	2.3
2006/1/15	2.34
2006/1/22	1.36
2006/1/29	1.3
2006/2/5	2.73
2006/2/12	2.07
2006/2/19	2.98
2006/2/26	3.5
2006/3/5	3.96
2006/3/12	4.82
2006/3/19	4.29
2006/3/26	4.38
2006/4/2	4.96
2006/4/9	4.8
2006/4/16	4.13
2006/4/23	4.16
2006/4/30	4.21
2006/5/7	3.59
2006/5/14	4.75
2006/5/21	5.89
2006/5/28	4.71
2006/6/4	5.95
2006/6/11	5.29
2006/6/18	5.04
2006/6/25	5.13
2006/7/2	4.7
2006/7/9	5.32
2006/7/16	4.23
2006/7/23	4.98
2006/7/30	4.43
2006/8/6	4.46
2006/8/13	3.93
2006/8/20	3.41
2006/8/27	3.27
2006/9/3	2.7
2006/9/10	2.38
2006/9/17	2.7
2006/9/24	1.71
2006/10/1	2.84
2006/10/8	1.84
2006/10/15	2.02
2006/10/22	2.18
2006/10/29	1.82
2006/11/5	1.52
2006/11/12	1.75
2006/11/19	2.02
2006/11/26	1.55
2006/12/3	1.71
2006/12/10	1.73
2006/12/17	1.77
2006/12/24	1.16
2006/12/31	1.39
2007/1/7	1.23
2007/1/14	1.54
2007/1/21	1.14
2007/1/28	1.18
2007/2/4	1.23
2007/2/11	1.39
2007/2/18	1.2
2007/2/25	0.8
2007/3/4	1.02
2007/3/11	1.18
2007/3/18	0.91
2007/3/25	0.66
2007/4/1	0.7
2007/4/8	0.5
2007/4/15	0.54
2007/4/22	0.52
2007/4/29	0.48
2007/5/6	0.54
2007/5/13	0.68
2007/5/20	0.7
2007/5/27	0.54
2007/6/3	0.64
2007/6/10	0.43
2007/6/17	0.29
2007/6/24	0.7
2007/7/1	0.39
2007/7/8	0.59
2007/7/15	0.3
2007/7/22	0.29
2007/7/29	0.36
2007/8/5	0.34
2007/8/12	0.13
2007/8/19	0.13
2007/8/26	0.2
2007/9/2	0.2
2007/9/9	0.07
2007/9/16	0.13
2007/9/23	0.16
2007/9/30	0.14
2007/10/7	0.09
2007/10/14	0.15
2007/10/21	0.07
2007/10/28	0.16
2007/11/4	0.09
2007/11/11	0.02
2007/11/18	0.07
2007/11/25	0.05
2007/12/2	0.04
2007/12/9	0.07
2007/12/16	0.05
2007/12/23	0.05
2007/12/30	0.09
2008/1/6	0.02
2008/1/13	0.11
2008/1/20	0.11
2008/1/27	0.07
2008/2/3	0.07
2008/2/10	0.02
2008/2/17	0.05
2008/2/24	0.07
2008/3/2	0.04
2008/3/9	0
2008/3/16	0.07
2008/3/23	0.09
2008/3/30	0.07
2008/4/6	0.04
2008/4/13	0.02
2008/4/20	0.08
2008/4/27	0.08
2008/5/4	0.08
2008/5/11	0.19
2008/5/18	0.09
2008/5/25	0.11
2008/6/1	0.11
2008/6/8	0.16
2008/6/15	0.18
2008/6/22	0.16
2008/6/29	0.2
2008/7/6	0.35
2008/7/13	0.16
2008/7/20	0.24
2008/7/27	0.2
2008/8/3	0.11
2008/8/10	0.18
2008/8/17	0.2
2008/8/24	0.29
2008/8/31	0.2
2008/9/7	0.31
2008/9/14	0.33
2008/9/21	0.2
2008/9/28	0.11
2008/10/5	0.16
2008/10/12	0.11
2008/10/19	0.15
2008/10/26	0.25
2008/11/2	0.16
2008/11/9	0.38
2008/11/16	0.18
2008/11/23	0.16
2008/11/30	0.16
2008/12/7	0.29
2008/12/14	0.09
2008/12/21	0.18
2008/12/28	0.42
2009/1/4	0.18
2009/1/11	0.25
2009/1/18	0.45
2009/1/25	0.22
2009/2/1	0.16
2009/2/8	0.27
2009/2/15	0.13
2009/2/22	0.27
2009/3/1	0.24
2009/3/8	0.27
2009/3/15	0.38
2009/3/22	0.38
2009/3/29	0.4
2009/4/5	0.4
2009/4/12	0.58
2009/4/19	0.49
2009/4/26	0.64
2009/5/3	0.71
2009/5/10	0.27
2009/5/17	0.96
2009/5/24	0.58
2009/5/31	0.53
2009/6/7	0.67
2009/6/14	0.55
2009/6/21	0.65
2009/6/28	0.55
2009/7/5	0.49
2009/7/12	0.29
2009/7/19	0.4
2009/7/26	0.33
2009/8/2	0.33
2009/8/9	0.4
2009/8/16	0.22
2009/8/23	0.33
2009/8/30	0.31
2009/9/6	0.37
2009/9/13	0.35
2009/9/20	0.3
2009/9/27	0.3
2009/10/4	0.5
2009/10/11	0.31
2009/10/18	0.35
2009/10/25	0.61
2009/11/1	0.5
2009/11/8	0.41
2009/11/15	0.46
2009/11/22	0.69
2009/11/29	0.33
2009/12/6	0.22
2009/12/13	0.47
2009/12/20	0.55
2009/12/27	0.45
2010/1/3	0.47
2010/1/10	0.91
2010/1/17	0.47
2010/1/24	0.29
2010/1/31	0.31
2010/2/7	0.47
2010/2/14	0.45
2010/2/21	0.36
2010/2/28	0.76
2010/3/7	0.4
2010/3/14	0.6
2010/3/21	0.84
2010/3/28	0.7
2010/4/4	0.98
2010/4/11	0.76
2010/4/18	1.22
2010/4/25	0.62
2010/5/2	1.02
2010/5/9	0.62
2010/5/16	0.67
2010/5/23	0.71
2010/5/30	0.65
2010/6/6	0.87
2010/6/13	0.82
2010/6/20	0.69
2010/6/27	1.09
2010/7/4	0.82
2010/7/11	0.96
2010/7/18	1.15
2010/7/25	0.73
2010/8/1	1.29
2010/8/8	0.78
2010/8/15	0.8
2010/8/22	0.93
2010/8/29	0.64
2010/9/5	0.95
2010/9/12	0.84
2010/9/19	0.87
2010/9/26	1.13
2010/10/3	1.2
2010/10/10	1.45
2010/10/17	1.45
2010/10/24	1.44
2010/10/31	2.11
2010/11/7	2.16
2010/11/14	2.22
2010/11/21	1.96
2010/11/28	2.71
2010/12/5	3.33
2010/12/12	3.51
2010/12/19	2.25
2010/12/26	3.02
2011/1/2	2.29
2011/1/9	3.58
2011/1/16	2.24
2011/1/23	1.82
2011/1/30	1.82
2011/2/6	1.98
2011/2/13	2.38
2011/2/20	2.4
2011/2/27	2.85
2011/3/6	3
2011/3/13	3.49
2011/3/20	2.91
2011/3/27	3.22
2011/4/3	2.73
2011/4/10	2.95
2011/4/17	2.36
2011/4/24	2.18
2011/5/1	2.25
2011/5/8	1.94
2011/5/15	3
2011/5/22	2.31
2011/5/29	2.39
2011/6/5	3.15
2011/6/12	2.47
2011/6/19	3.53
2011/6/26	2.71
2011/7/3	3.09
2011/7/10	3.56
2011/7/17	3.07
2011/7/24	3.71
2011/7/31	2.76
2011/8/7	2.73
2011/8/14	2.55
2011/8/21	1.98
2011/8/28	2.2
2011/9/4	1.62
2011/9/11	1.82
2011/9/18	1.85
2011/9/25	2.05
2011/10/2	1.75
2011/10/9	2.11
2011/10/16	1.26
2011/10/23	1.7
2011/10/30	1.52
2011/11/6	1.26
2011/11/13	1.17
2011/11/20	1.06
2011/11/27	1.02
2011/12/4	1.48
2011/12/11	1
2011/12/18	1.43
2011/12/25	1.3
2012/1/1	1.09
2012/1/8	1.44
2012/1/15	0.93
2012/1/22	0.52
2012/1/29	0.83
2012/2/5	0.5
2012/2/12	0.43
2012/2/19	0.96
2012/2/26	0.81
2012/3/4	0.59
2012/3/11	0.74
2012/3/18	0.61
2012/3/25	0.7
2012/4/1	0.57
2012/4/8	0.75
2012/4/15	0.6
2012/4/22	0.62
2012/4/29	1.04
2012/5/6	0.76
2012/5/13	0.89
2012/5/20	0.96
2012/5/27	0.82
2012/6/3	0.73
2012/6/10	0.6
2012/6/17	0.87
2012/6/24	0.78
2012/7/1	0.95
2012/7/8	1.25
2012/7/15	1.02
2012/7/22	0.65
2012/7/29	0.91
2012/8/5	0.6
2012/8/12	0.78
2012/8/19	0.51
2012/8/26	0.44
2012/9/2	0.49
2012/9/9	0.33
2012/9/16	0.49
2012/9/23	0.38
2012/9/30	0.69
2012/10/7	0.53
2012/10/14	0.24
2012/10/21	0.69
2012/10/28	0.4
2012/11/4	0.38
2012/11/11	0.65
2012/11/18	0.38
2012/11/25	0.56
2012/12/2	0.36
2012/12/9	0.29
2012/12/16	0.47
2012/12/23	0.45
2012/12/30	0.22
2013/1/6	0.22
2013/1/13	0.38
2013/1/20	0.16
2013/1/27	0.18
2013/2/3	0.16
2013/2/10	0.18
2013/2/17	0.24
2013/2/24	0.35
2013/3/3	0.25
2013/3/10	0.24
2013/3/17	0.36
2013/3/24	0.22
2013/3/31	0.35
2013/4/7	0.2
2013/4/14	0.35
2013/4/21	0.25
2013/4/28	0.31
2013/5/5	0.22
2013/5/12	0.33
2013/5/19	0.36
2013/5/26	0.22
2013/6/2	0.25
2013/6/9	0.29
2013/6/16	0.13
2013/6/23	0.29
2013/6/30	0.25
2013/7/7	0.38
2013/7/14	0.33
2013/7/21	0.29
2013/7/28	0.22
2013/8/4	0.25
2013/8/11	0.49
2013/8/18	0.2
2013/8/25	0.2
2013/9/1	0.35
2013/9/8	0.18
2013/9/15	0.15
2013/9/22	0.13
2013/9/29	0.22
2013/10/6	0.16
2013/10/13	0.13
2013/10/20	0.13
2013/10/27	0.25
2013/11/3	0.13
2013/11/10	0.25
2013/11/17	0.18
2013/11/24	0.11
2013/12/1	0.31
2013/12/8	0.13
2013/12/15	0.18
2013/12/22	0.25
2013/12/29	0.07
2014/1/5	0.11
2014/1/12	0.16
2014/1/19	0.13
2014/1/26	0.05
2014/2/2	0.24
2014/2/9	0.09
2014/2/16	0.18
2014/2/23	0.24
2014/3/2	0.2
2014/3/9	0.22
2014/3/16	0.16
2014/3/23	0.18
2014/3/30	0.24
2014/4/6	0.24
2014/4/13	0.22
2014/4/20	0.25
2014/4/27	0.16
2014/5/4	0.18
2014/5/11	0.35
2014/5/18	0.24
2014/5/25	0.13
2014/6/1	0.31
2014/6/8	0.24
2014/6/15	0.25
2014/6/22	0.42
2014/6/29	0.31
2014/7/6	0.42
2014/7/13	0.47
2014/7/20	0.22
2014/7/27	0.35
2014/8/3	0.24
2014/8/10	0.24
2014/8/17	0.35
2014/8/24	0.36
2014/8/31	0.16
2014/9/7	0.2
2014/9/14	0.13
2014/9/21	0.13
2014/9/28	0.31
2014/10/5	0.29
2014/10/12	0.27
2014/10/19	0.33
2014/10/26	0.27
2014/11/2	0.16
2014/11/9	0.18
2014/11/16	0.25
2014/11/23	0.22
2014/11/30	0.16
2014/12/7	0.42
2014/12/14	0.24
2014/12/21	0.22
2014/12/28	0.36
2015/1/4	0.13
2015/1/11	0.36
2015/1/18	0.22
2015/1/25	0.16
2015/2/1	0.13
2015/2/8	0.13
2015/2/15	0.22
2015/2/22	0.05
2015/3/1	0.25
2015/3/8	0.16
2015/3/15	0.29
2015/3/22	0.25
2015/3/29	0.13
2015/4/5	0.24
2015/4/12	0.09
2015/4/19	0.18
2015/4/26	0.15
2015/5/3	0.22
2015/5/10	0.05
2015/5/17	0.2
2015/5/24	0.18
2015/5/31	0.27
2015/6/7	0.25
2015/6/14	0.25
2015/6/21	0.31
2015/6/28	0.45
2015/7/5	0.25
2015/7/12	0.53
2015/7/19	0.31
2015/7/26	0.2
2015/8/2	0.29
2015/8/9	0.2
2015/8/16	0.16
2015/8/23	0.16
2015/8/30	0.15
2015/9/6	0.36
2015/9/13	0.33
2015/9/20	0.53
2015/9/27	0.62
2015/10/4	0.51
2015/10/11	0.45
2015/10/18	0.4
2015/10/25	0.62
2015/11/1	0.69
2015/11/8	0.89
2015/11/15	0.44
2015/11/22	0.87
2015/11/29	0.38
2015/12/6	0.55
2015/12/13	1.09
2015/12/20	0.95
2015/12/27	1.07
2016/1/3	1.15
2016/1/10	1.27
2016/1/17	0.82
2016/1/24	1.05
2016/1/31	1.18
2016/2/7	0.95
2016/2/14	1.25
2016/2/21	1.2
2016/2/28	1.4
2016/3/6	1.93
2016/3/13	1.91
2016/3/20	2.33
2016/3/27	1.56
2016/4/3	1.78
2016/4/10	1.82
2016/4/17	1.44
2016/4/24	1.36
2016/5/1	1.85
2016/5/8	1.58
2016/5/15	1.87
2016/5/22	1.82
2016/5/29	1.51
2016/6/5	2.38
2016/6/12	1.85
2016/6/19	1.45
2016/6/26	1.95
2016/7/3	1.65
2016/7/10	2.31
2016/7/17	2.56
2016/7/24	2.11
2016/7/31	2.55
2016/8/7	2.45
2016/8/14	2.25
2016/8/21	2.29
2016/8/28	2.24
2016/9/4	2.07
2016/9/11	2.04
2016/9/18	2.2
2016/9/25	1.49
2016/10/2	2.35
2016/10/9	1.67
2016/10/16	2.2
2016/10/23	2.55
2016/10/30	1.76
2016/11/6	2.53
2016/11/13	1.84
2016/11/20	2.38
2016/11/27	2.05
2016/12/4	2.33
2016/12/11	2.58
2016/12/18	2.31
2016/12/25	2.02
2017/1/1	2.27
2017/1/8	2.25
2017/1/15	2.24
2017/1/22	2.13
2017/1/29	2.18
2017/2/5	2.11
2017/2/12	2.07
2017/2/19	2.13
2017/2/26	2
2017/3/5	1.62
2017/3/12	1.25
2017/3/19	1.69
2017/3/26	1.44
2017/4/2	1.55
2017/4/9	1.55
2017/4/16	1.25
2017/4/23	1.35
2017/4/30	1.65
2017/5/7	1.25
2017/5/14	1.75
2017/5/21	1.8
2017/5/28	1.16
2017/6/4	2
2017/6/11	1.36
2017/6/18	2.02
2017/6/25	1.44
2017/7/2	1.6
2017/7/9	1.78
2017/7/16	1.61
2017/7/23	1.61
2017/7/30	1.81
2017/8/6	1.78
2017/8/13	1.57
2017/8/20	2.33
2017/8/27	2.17
2017/9/3	1.37
2017/9/10	1.76
2017/9/17	1.69
2017/9/24	1.31
2017/10/1	1.63
2017/10/8	1.5
2017/10/15	1.04
2017/10/22	1.49
2017/10/29	1.57
2017/11/5	1.53
2017/11/12	1.72
2017/11/19	1.6
2017/11/26	1
2017/12/3	1.81
2017/12/10	1.59
2017/12/17	1.55
2017/12/24	1.73
2017/12/31	1.13
2018/1/7	1.2
2018/1/14	1.04
2018/1/21	0.64
2018/1/28	0.76
2018/2/4	1.07
2018/2/11	0.64
2018/2/18	0.55
2018/2/25	0.69
2018/3/4	0.47
2018/3/11	0.62
2018/3/18	0.69
2018/3/25	0.62
2018/4/1	0.64
2018/4/8	0.59
2018/4/15	0.65
2018/4/22	0.43
2018/4/29	0.43
2018/5/6	0.67
2018/5/13	0.39
2018/5/20	0.48
2018/5/27	0.59
2018/6/3	0.59
2018/6/10	0.7
2018/6/17	0.48
2018/6/24	0.61
2018/7/1	0.67
2018/7/8	0.59
2018/7/15	0.56
2018/7/22	0.54
2018/7/29	0.44
2018/8/5	0.35
2018/8/12	0.45
2018/8/19	0.44
2018/8/26	0.39
2018/9/2	0.43
2018/9/9	0.22
2018/9/16	0.41
2018/9/23	0.24
2018/9/30	0.28
2018/10/7	0.41
2018/10/14	0.13
2018/10/21	0.09
2018/10/28	0.3
2018/11/4	0.3
2018/11/11	0.17
2018/11/18	0.11
2018/11/25	0.07
2018/12/2	0.2
2018/12/9	0.2
2018/12/16	0.17
2018/12/23	0.22
2018/12/30	0.19
2019/1/6	0.19
2019/1/13	0.15
2019/1/20	0.07
2019/1/27	0.11
2019/2/3	0.17
2019/2/10	0.13
2019/2/17	0.09
2019/2/24	0.07
2019/3/3	0.06
2019/3/10	0.19
2019/3/17	0.15
2019/3/24	0.13
2019/3/31	0.15
2019/4/7	0.15
2019/4/14	0.17
2019/4/21	0.04
2019/4/28	0.07
2019/5/5	0.07
2019/5/12	0.19
2019/5/19	0.17
2019/5/26	0.15
2019/6/2	0.17
2019/6/9	0.22
2019/6/16	0.13
2019/6/23	0.09
2019/6/30	0.17
2019/7/7	0.26
2019/7/14	0.04
2019/7/21	0.09
2019/7/28	0.15
2019/8/4	0.04
2019/8/11	0.06
2019/8/18	0.19
2019/8/25	0.06
2019/9/1	0.15
2019/9/8	0.13
2019/9/15	0.2
2019/9/22	0.11
2019/9/29	0.06
2019/10/6	0.07
2019/10/13	0.52
2019/10/20	0.06
2019/10/27	0.07
2019/11/3	0.04
2019/11/10	0.04
2019/11/17	0.02
2019/11/24	0.06
2019/12/1	0.11
2019/12/8	0.02
2019/12/15	0.04
2019/12/22	0.06
2019/12/29	0
2020/1/5	0.04
2020/1/12	0.04
2020/1/19	0.07
2020/1/26	0.11
2020/2/2	0.02
2020/2/9	0.09
2020/2/16	0.07
2020/2/23	0.06
2020/3/1	0.04
2020/3/8	0.04
2020/3/15	0.09
2020/3/22	0.02
2020/3/29	0.15
2020/4/5	0.13
2020/4/12	0.11
2020/4/19	0.02
2020/4/26	0.06
2020/5/3	0.04
2020/5/10	0.06
2020/5/17	0.13
2020/5/24	0.11
2020/5/31	0.04
2020/6/7	0.15
2020/6/14	0.21
2020/6/21	0.11
2020/6/28	0.06
2020/7/5	0.08
2020/7/12	0.11
2020/7/19	0.11
2020/7/26	0.08
2020/8/2	0.17
2020/8/9	0.04
2020/8/16	0.11
2020/8/23	0.08
2020/8/30	0.08
2020/9/6	0.04
2020/9/13	0.06
2020/9/20	0.11
2020/9/27	0.09
2020/10/4	0.04
2020/10/11	0.02
2020/10/18	0.06
2020/10/25	0.15
2020/11/1	0.02
2020/11/8	0.13
2020/11/15	0.06
2020/11/22	0.15
2020/11/29	0.17
2020/12/6	0.07
2020/12/13	0.06
2020/12/20	0.06
2020/12/27	0.02
2021/1/3	0.02
