# Supplementary material for: Associations between Meteorological Factors and Reported Mumps Cases from 1999 to 2020 in Japan
Source: Epidemiologia (Basel). 2021 Apr 2;2(2):162–78. doi: 10.3390/epidemiologia2020013 (PMC9620933; doi:10.3390/epidemiologia2020013)
Supplement: Supplementary file 1 [file epidemiologia-02-00013-s001.zip › Dataset_S1/47_MUMPS_Okinawa.txt]

1999/4/11	0.45
1999/4/18	0.58
1999/4/25	0.39
1999/5/2	0.47
1999/5/9	0.26
1999/5/16	0.62
1999/5/23	0.56
1999/5/30	0.41
1999/6/6	0.35
1999/6/13	0.41
1999/6/20	0.53
1999/6/27	0.41
1999/7/4	0.53
1999/7/11	0.38
1999/7/18	0.53
1999/7/25	0.35
1999/8/1	0.21
1999/8/8	0.38
1999/8/15	0.35
1999/8/22	0.29
1999/8/29	0.26
1999/9/5	0.32
1999/9/12	0.12
1999/9/19	0.32
1999/9/26	0.29
1999/10/3	0.09
1999/10/10	0.35
1999/10/17	0.18
1999/10/24	0.29
1999/10/31	0.29
1999/11/7	0.18
1999/11/14	0.29
1999/11/21	0.21
1999/11/28	0.21
1999/12/5	0.06
1999/12/12	0.21
1999/12/19	0.12
1999/12/26	0.24
2000/1/2	0.03
2000/1/9	0.06
2000/1/16	0.12
2000/1/23	0.09
2000/1/30	0.12
2000/2/6	0.09
2000/2/13	0.03
2000/2/20	0.03
2000/2/27	0.18
2000/3/5	0
2000/3/12	0.12
2000/3/19	0.18
2000/3/26	0.06
2000/4/2	0.09
2000/4/9	0.09
2000/4/16	0.03
2000/4/23	0.09
2000/4/30	0.06
2000/5/7	0.06
2000/5/14	0.12
2000/5/21	0.09
2000/5/28	0.24
2000/6/4	0.21
2000/6/11	0.21
2000/6/18	0.18
2000/6/25	0.29
2000/7/2	0.09
2000/7/9	0.32
2000/7/16	0.12
2000/7/23	0.21
2000/7/30	0.47
2000/8/6	0.15
2000/8/13	0.21
2000/8/20	0.18
2000/8/27	0.18
2000/9/3	0.24
2000/9/10	0.18
2000/9/17	0.21
2000/9/24	0.21
2000/10/1	0.26
2000/10/8	0.24
2000/10/15	0.47
2000/10/22	0.26
2000/10/29	0.44
2000/11/5	0.47
2000/11/12	0.38
2000/11/19	0.32
2000/11/26	0.32
2000/12/3	0.5
2000/12/10	0.44
2000/12/17	0.41
2000/12/24	0.5
2000/12/31	0.47
2001/1/7	0.85
2001/1/14	1.03
2001/1/21	0.76
2001/1/28	1.18
2001/2/4	0.88
2001/2/11	1
2001/2/18	0.97
2001/2/25	1.12
2001/3/4	0.71
2001/3/11	1.09
2001/3/18	1.09
2001/3/25	0.97
2001/4/1	1.21
2001/4/8	1.09
2001/4/15	1.03
2001/4/22	1.15
2001/4/29	1.59
2001/5/6	0.82
2001/5/13	2.06
2001/5/20	1.12
2001/5/27	1.74
2001/6/3	1.41
2001/6/10	1.15
2001/6/17	2.12
2001/6/24	1.62
2001/7/1	1.91
2001/7/8	2.82
2001/7/15	2.38
2001/7/22	3.09
2001/7/29	2.71
2001/8/5	2.82
2001/8/12	3.41
2001/8/19	3
2001/8/26	3.26
2001/9/2	4.44
2001/9/9	3.24
2001/9/16	4.29
2001/9/23	4.15
2001/9/30	4.15
2001/10/7	3.62
2001/10/14	4.15
2001/10/21	4.29
2001/10/28	4.29
2001/11/4	3.85
2001/11/11	4.44
2001/11/18	5.03
2001/11/25	4.06
2001/12/2	5.44
2001/12/9	6.29
2001/12/16	5.15
2001/12/23	6.15
2001/12/30	4.97
2002/1/6	3.12
2002/1/13	6.94
2002/1/20	5.38
2002/1/27	5.68
2002/2/3	6.41
2002/2/10	5.24
2002/2/17	6.71
2002/2/24	7.29
2002/3/3	6.09
2002/3/10	5.47
2002/3/17	5.94
2002/3/24	4.74
2002/3/31	4.35
2002/4/7	4.26
2002/4/14	3.65
2002/4/21	3.29
2002/4/28	2.47
2002/5/5	2.03
2002/5/12	2.5
2002/5/19	2.21
2002/5/26	2.85
2002/6/2	2.12
2002/6/9	2.32
2002/6/16	2.03
2002/6/23	1.79
2002/6/30	2.12
2002/7/7	2
2002/7/14	2.15
2002/7/21	1.97
2002/7/28	1.15
2002/8/4	1.15
2002/8/11	1.38
2002/8/18	1.38
2002/8/25	1.03
2002/9/1	0.82
2002/9/8	0.79
2002/9/15	0.91
2002/9/22	0.74
2002/9/29	0.44
2002/10/6	0.47
2002/10/13	0.76
2002/10/20	0.59
2002/10/27	0.71
2002/11/3	0.41
2002/11/10	0.38
2002/11/17	0.65
2002/11/24	0.38
2002/12/1	0.41
2002/12/8	0.32
2002/12/15	0.41
2002/12/22	0.71
2002/12/29	0.21
2003/1/5	0.21
2003/1/12	0.35
2003/1/19	0.47
2003/1/26	0.24
2003/2/2	0.15
2003/2/9	0.41
2003/2/16	0.41
2003/2/23	0.47
2003/3/2	0.15
2003/3/9	0.38
2003/3/16	0.62
2003/3/23	0.18
2003/3/30	0.41
2003/4/6	0.21
2003/4/13	0.32
2003/4/20	0.24
2003/4/27	0.41
2003/5/4	0.38
2003/5/11	0.26
2003/5/18	0.29
2003/5/25	0.15
2003/6/1	0.32
2003/6/8	0.32
2003/6/15	0.38
2003/6/22	0.41
2003/6/29	0.15
2003/7/6	0.18
2003/7/13	0.21
2003/7/20	0.18
2003/7/27	0.12
2003/8/3	0.18
2003/8/10	0.29
2003/8/17	0.09
2003/8/24	0.12
2003/8/31	0.09
2003/9/7	0.06
2003/9/14	0.18
2003/9/21	0.24
2003/9/28	0.12
2003/10/5	0.21
2003/10/12	0.15
2003/10/19	0.18
2003/10/26	0.24
2003/11/2	0.38
2003/11/9	0.15
2003/11/16	0.29
2003/11/23	0.21
2003/11/30	0.12
2003/12/7	0.21
2003/12/14	0.09
2003/12/21	0.15
2003/12/28	0.03
2004/1/4	0.12
2004/1/11	0.15
2004/1/18	0.12
2004/1/25	0.12
2004/2/1	0.29
2004/2/8	0.12
2004/2/15	0.09
2004/2/22	0.32
2004/2/29	0.12
2004/3/7	0.18
2004/3/14	0.21
2004/3/21	0.12
2004/3/28	0.12
2004/4/4	0.09
2004/4/11	0.15
2004/4/18	0.18
2004/4/25	0.41
2004/5/2	0.18
2004/5/9	0.24
2004/5/16	0.21
2004/5/23	0.24
2004/5/30	0.18
2004/6/6	0.35
2004/6/13	0.24
2004/6/20	0.24
2004/6/27	0.35
2004/7/4	0.26
2004/7/11	0.26
2004/7/18	0.26
2004/7/25	0.24
2004/8/1	0.15
2004/8/8	0.5
2004/8/15	0.44
2004/8/22	0.29
2004/8/29	0.06
2004/9/5	0.26
2004/9/12	0.32
2004/9/19	0.24
2004/9/26	0.32
2004/10/3	0.44
2004/10/10	0.5
2004/10/17	0.44
2004/10/24	0.53
2004/10/31	0.12
2004/11/7	0.47
2004/11/14	0.47
2004/11/21	0.38
2004/11/28	0.71
2004/12/5	0.5
2004/12/12	0.38
2004/12/19	0.71
2004/12/26	0.5
2005/1/2	0.68
2005/1/9	0.71
2005/1/16	0.47
2005/1/23	0.41
2005/1/30	0.68
2005/2/6	0.71
2005/2/13	0.74
2005/2/20	1.12
2005/2/27	1
2005/3/6	0.94
2005/3/13	0.88
2005/3/20	0.44
2005/3/27	0.62
2005/4/3	0.85
2005/4/10	0.91
2005/4/17	1.5
2005/4/24	1.32
2005/5/1	1.03
2005/5/8	1.41
2005/5/15	1.68
2005/5/22	1.53
2005/5/29	1.44
2005/6/5	1.62
2005/6/12	1.94
2005/6/19	1.79
2005/6/26	1.65
2005/7/3	1.91
2005/7/10	2.65
2005/7/17	2.5
2005/7/24	2.29
2005/7/31	2.68
2005/8/7	2.18
2005/8/14	3.03
2005/8/21	3.35
2005/8/28	3.24
2005/9/4	3.32
2005/9/11	3.56
2005/9/18	4.06
2005/9/25	3.24
2005/10/2	3.76
2005/10/9	3.44
2005/10/16	3.44
2005/10/23	3.44
2005/10/30	3.74
2005/11/6	4.35
2005/11/13	4.26
2005/11/20	4.09
2005/11/27	4.68
2005/12/4	5.03
2005/12/11	4.53
2005/12/18	5.68
2005/12/25	4.32
2006/1/1	5.21
2006/1/8	4.97
2006/1/15	5.62
2006/1/22	3.91
2006/1/29	5.71
2006/2/5	4.79
2006/2/12	3.88
2006/2/19	5.76
2006/2/26	4.71
2006/3/5	5.35
2006/3/12	5.88
2006/3/19	4.56
2006/3/26	4.47
2006/4/2	3.85
2006/4/9	3.29
2006/4/16	3.59
2006/4/23	2.74
2006/4/30	2.47
2006/5/7	2.65
2006/5/14	2.65
2006/5/21	1.79
2006/5/28	1.5
2006/6/4	2
2006/6/11	1.29
2006/6/18	1.35
2006/6/25	1.47
2006/7/2	1.24
2006/7/9	1.53
2006/7/16	1.12
2006/7/23	1.21
2006/7/30	0.94
2006/8/6	0.88
2006/8/13	0.74
2006/8/20	0.68
2006/8/27	0.29
2006/9/3	0.62
2006/9/10	0.65
2006/9/17	0.79
2006/9/24	0.38
2006/10/1	0.47
2006/10/8	0.56
2006/10/15	0.59
2006/10/22	0.5
2006/10/29	0.74
2006/11/5	0.74
2006/11/12	0.94
2006/11/19	0.56
2006/11/26	1
2006/12/3	1.44
2006/12/10	0.65
2006/12/17	0.79
2006/12/24	1.09
2006/12/31	0.47
2007/1/7	0.71
2007/1/14	0.71
2007/1/21	0.62
2007/1/28	0.47
2007/2/4	0.74
2007/2/11	0.68
2007/2/18	0.53
2007/2/25	0.88
2007/3/4	0.62
2007/3/11	0.35
2007/3/18	0.62
2007/3/25	0.38
2007/4/1	0.47
2007/4/8	0.24
2007/4/15	0.38
2007/4/22	0.68
2007/4/29	0.35
2007/5/6	0.09
2007/5/13	0.29
2007/5/20	0.18
2007/5/27	0.24
2007/6/3	0.32
2007/6/10	0.26
2007/6/17	0.38
2007/6/24	0.18
2007/7/1	0.24
2007/7/8	0.26
2007/7/15	0.32
2007/7/22	0.18
2007/7/29	0.15
2007/8/5	0.26
2007/8/12	0.24
2007/8/19	0.09
2007/8/26	0.29
2007/9/2	0.12
2007/9/9	0.26
2007/9/16	0.18
2007/9/23	0.03
2007/9/30	0.06
2007/10/7	0.18
2007/10/14	0.09
2007/10/21	0.15
2007/10/28	0.15
2007/11/4	0
2007/11/11	0.12
2007/11/18	0.03
2007/11/25	0.15
2007/12/2	0.15
2007/12/9	0.09
2007/12/16	0.21
2007/12/23	0.12
2007/12/30	0.12
2008/1/6	0.03
2008/1/13	0.03
2008/1/20	0.09
2008/1/27	0.03
2008/2/3	0.09
2008/2/10	0.15
2008/2/17	0.06
2008/2/24	0.09
2008/3/2	0.12
2008/3/9	0.15
2008/3/16	0.09
2008/3/23	0
2008/3/30	0.06
2008/4/6	0
2008/4/13	0.09
2008/4/20	0.03
2008/4/27	0
2008/5/4	0.03
2008/5/11	0.06
2008/5/18	0.18
2008/5/25	0.09
2008/6/1	0.06
2008/6/8	0.41
2008/6/15	0.26
2008/6/22	0.32
2008/6/29	0.06
2008/7/6	0.24
2008/7/13	0.18
2008/7/20	0.26
2008/7/27	0.15
2008/8/3	0.21
2008/8/10	0.26
2008/8/17	0.12
2008/8/24	0.12
2008/8/31	0.21
2008/9/7	0.18
2008/9/14	0.26
2008/9/21	0.21
2008/9/28	0.32
2008/10/5	0.29
2008/10/12	0.32
2008/10/19	0.15
2008/10/26	0.38
2008/11/2	0.24
2008/11/9	0.41
2008/11/16	0.38
2008/11/23	0.35
2008/11/30	0.26
2008/12/7	0.5
2008/12/14	0.53
2008/12/21	0.71
2008/12/28	0.56
2009/1/4	0.15
2009/1/11	0.68
2009/1/18	0.32
2009/1/25	0.38
2009/2/1	0.5
2009/2/8	0.65
2009/2/15	0.35
2009/2/22	0.5
2009/3/1	0.56
2009/3/8	0.68
2009/3/15	0.76
2009/3/22	0.65
2009/3/29	0.79
2009/4/5	0.56
2009/4/12	0.85
2009/4/19	1.03
2009/4/26	0.91
2009/5/3	0.85
2009/5/10	0.91
2009/5/17	1.18
2009/5/24	0.97
2009/5/31	0.74
2009/6/7	0.88
2009/6/14	1.53
2009/6/21	1.12
2009/6/28	0.85
2009/7/5	0.85
2009/7/12	1.38
2009/7/19	1.68
2009/7/26	0.82
2009/8/2	0.88
2009/8/9	1.53
2009/8/16	1.74
2009/8/23	2.06
2009/8/30	1.09
2009/9/6	1.65
2009/9/13	2.26
2009/9/20	1.91
2009/9/27	1.76
2009/10/4	2.09
2009/10/11	1.74
2009/10/18	1.68
2009/10/25	2.35
2009/11/1	1.76
2009/11/8	2.71
2009/11/15	1.53
2009/11/22	2.12
2009/11/29	1.53
2009/12/6	2.12
2009/12/13	2.29
2009/12/20	2.38
2009/12/27	2.09
2010/1/3	2.15
2010/1/10	3.35
2010/1/17	2.62
2010/1/24	2.26
2010/1/31	3.97
2010/2/7	3.79
2010/2/14	3.12
2010/2/21	4.38
2010/2/28	3.21
2010/3/7	3.18
2010/3/14	3.85
2010/3/21	2.85
2010/3/28	2.82
2010/4/4	2.56
2010/4/11	2.88
2010/4/18	3
2010/4/25	2.12
2010/5/2	2.79
2010/5/9	1.62
2010/5/16	2.03
2010/5/23	2.12
2010/5/30	1.65
2010/6/6	2.44
2010/6/13	1.97
2010/6/20	2.29
2010/6/27	2.29
2010/7/4	1.65
2010/7/11	1.56
2010/7/18	1.94
2010/7/25	1.62
2010/8/1	1.71
2010/8/8	1.18
2010/8/15	2.06
2010/8/22	1.29
2010/8/29	1.21
2010/9/5	1.35
2010/9/12	1.15
2010/9/19	1.29
2010/9/26	1.29
2010/10/3	0.85
2010/10/10	1.47
2010/10/17	0.76
2010/10/24	0.97
2010/10/31	1.76
2010/11/7	1.32
2010/11/14	1.44
2010/11/21	1.12
2010/11/28	1.06
2010/12/5	1.24
2010/12/12	0.76
2010/12/19	0.62
2010/12/26	0.88
2011/1/2	1.09
2011/1/9	0.76
2011/1/16	0.76
2011/1/23	0.74
2011/1/30	0.74
2011/2/6	0.97
2011/2/13	0.5
2011/2/20	1.06
2011/2/27	1.06
2011/3/6	0.79
2011/3/13	0.74
2011/3/20	0.74
2011/3/27	0.68
2011/4/3	0.71
2011/4/10	0.91
2011/4/17	0.48
2011/4/24	0.47
2011/5/1	0.53
2011/5/8	0.5
2011/5/15	0.53
2011/5/22	0.53
2011/5/29	0.56
2011/6/5	0.65
2011/6/12	0.5
2011/6/19	0.32
2011/6/26	0.24
2011/7/3	0.5
2011/7/10	0.53
2011/7/17	0.38
2011/7/24	0.26
2011/7/31	0.29
2011/8/7	0.47
2011/8/14	0.74
2011/8/21	0.38
2011/8/28	0.35
2011/9/4	0.38
2011/9/11	0.41
2011/9/18	0.59
2011/9/25	0.38
2011/10/2	0.38
2011/10/9	0.65
2011/10/16	0.44
2011/10/23	0.59
2011/10/30	0.24
2011/11/6	0.65
2011/11/13	0.44
2011/11/20	0.41
2011/11/27	0.35
2011/12/4	0.35
2011/12/11	0.38
2011/12/18	0.44
2011/12/25	0.26
2012/1/1	0.38
2012/1/8	0.32
2012/1/15	0.06
2012/1/22	0.32
2012/1/29	0.09
2012/2/5	0.24
2012/2/12	0.18
2012/2/19	0.24
2012/2/26	0.21
2012/3/4	0.38
2012/3/11	0.29
2012/3/18	0.44
2012/3/25	0.24
2012/4/1	0.15
2012/4/8	0.29
2012/4/15	0.18
2012/4/22	0.06
2012/4/29	0.18
2012/5/6	0.06
2012/5/13	0.09
2012/5/20	0.15
2012/5/27	0.06
2012/6/3	0.21
2012/6/10	0.12
2012/6/17	0.41
2012/6/24	0.36
2012/7/1	0.35
2012/7/8	0.32
2012/7/15	0.26
2012/7/22	0.38
2012/7/29	0.26
2012/8/5	0.47
2012/8/12	0.35
2012/8/19	0.45
2012/8/26	0.44
2012/9/2	0.29
2012/9/9	0.24
2012/9/16	0.35
2012/9/23	0.21
2012/9/30	0.12
2012/10/7	0.29
2012/10/14	0.26
2012/10/21	0.35
2012/10/28	0.35
2012/11/4	0.32
2012/11/11	0.32
2012/11/18	0.26
2012/11/25	0.35
2012/12/2	0.24
2012/12/9	0.29
2012/12/16	0.24
2012/12/23	0.56
2012/12/30	0.24
2013/1/6	0.09
2013/1/13	0.35
2013/1/20	0.29
2013/1/27	0.26
2013/2/3	0.5
2013/2/10	0.24
2013/2/17	0.47
2013/2/24	0.29
2013/3/3	0.41
2013/3/10	0.38
2013/3/17	0.15
2013/3/24	0.44
2013/3/31	0.24
2013/4/7	0.18
2013/4/14	0.15
2013/4/21	0.21
2013/4/28	0.38
2013/5/5	0.24
2013/5/12	0.32
2013/5/19	0.32
2013/5/26	0.21
2013/6/2	0.47
2013/6/9	0.26
2013/6/16	0.12
2013/6/23	0.38
2013/6/30	0.15
2013/7/7	0.24
2013/7/14	0.15
2013/7/21	0.12
2013/7/28	0.26
2013/8/4	0.35
2013/8/11	0.18
2013/8/18	0.15
2013/8/25	0.09
2013/9/1	0.21
2013/9/8	0.24
2013/9/15	0.24
2013/9/22	0.24
2013/9/29	0.29
2013/10/6	0.5
2013/10/13	0.44
2013/10/20	0.21
2013/10/27	0.24
2013/11/3	0.26
2013/11/10	0.18
2013/11/17	0.15
2013/11/24	0.26
2013/12/1	0.27
2013/12/8	0.39
2013/12/15	0.27
2013/12/22	0.21
2013/12/29	0.26
2014/1/5	0.29
2014/1/12	0.26
2014/1/19	0.21
2014/1/26	0.26
2014/2/2	0.32
2014/2/9	0.24
2014/2/16	0.35
2014/2/23	0.38
2014/3/2	0.32
2014/3/9	0.29
2014/3/16	0.18
2014/3/23	0.41
2014/3/30	0.41
2014/4/6	0.35
2014/4/13	0.41
2014/4/20	0.41
2014/4/27	0.59
2014/5/4	0.62
2014/5/11	0.65
2014/5/18	0.65
2014/5/25	0.56
2014/6/1	0.5
2014/6/8	0.65
2014/6/15	0.44
2014/6/22	0.68
2014/6/29	0.65
2014/7/6	0.35
2014/7/13	0.56
2014/7/20	0.68
2014/7/27	0.53
2014/8/3	0.44
2014/8/10	0.68
2014/8/17	0.74
2014/8/24	1.18
2014/8/31	0.88
2014/9/7	1
2014/9/14	1.65
2014/9/21	1.5
2014/9/28	1.03
2014/10/5	1.76
2014/10/12	1.35
2014/10/19	2.24
2014/10/26	1.74
2014/11/2	1.35
2014/11/9	1.76
2014/11/16	2.15
2014/11/23	1.56
2014/11/30	2.68
2014/12/7	2.24
2014/12/14	2.5
2014/12/21	2.82
2014/12/28	2.71
2015/1/4	1.74
2015/1/11	4.59
2015/1/18	2.65
2015/1/25	2.35
2015/2/1	3.12
2015/2/8	2.65
2015/2/15	2.91
2015/2/22	3.29
2015/3/1	3.12
2015/3/8	3.29
2015/3/15	2.71
2015/3/22	2.62
2015/3/29	3.76
2015/4/5	3.06
2015/4/12	3.15
2015/4/19	2.38
2015/4/26	2.29
2015/5/3	2.59
2015/5/10	2.21
2015/5/17	2.53
2015/5/24	2.38
2015/5/31	2.09
2015/6/7	2.59
2015/6/14	2.79
2015/6/21	3.06
2015/6/28	3.35
2015/7/5	3.12
2015/7/12	2.94
2015/7/19	2.85
2015/7/26	2.79
2015/8/2	2.91
2015/8/9	2.65
2015/8/16	1.68
2015/8/23	2.74
2015/8/30	1.82
2015/9/6	1.88
2015/9/13	2.56
2015/9/20	2.29
2015/9/27	1.35
2015/10/4	2.32
2015/10/11	2.76
2015/10/18	1.91
2015/10/25	3.24
2015/11/1	1.68
2015/11/8	1.79
2015/11/15	3.21
2015/11/22	2.03
2015/11/29	2.24
2015/12/6	2.29
2015/12/13	1.91
2015/12/20	2.32
2015/12/27	2.18
2016/1/3	1.68
2016/1/10	3.21
2016/1/17	2.82
2016/1/24	1.56
2016/1/31	3.03
2016/2/7	2.71
2016/2/14	2.12
2016/2/21	2.41
2016/2/28	2.56
2016/3/6	1.82
2016/3/13	3.44
2016/3/20	2.12
2016/3/27	1.94
2016/4/3	1.88
2016/4/10	2.35
2016/4/17	2.15
2016/4/24	1.59
2016/5/1	1.5
2016/5/8	1.44
2016/5/15	1.5
2016/5/22	1.21
2016/5/29	1.24
2016/6/5	1.76
2016/6/12	1.12
2016/6/19	1.21
2016/6/26	1.44
2016/7/3	0.76
2016/7/10	0.85
2016/7/17	0.62
2016/7/24	0.94
2016/7/31	0.79
2016/8/7	0.38
2016/8/14	0.41
2016/8/21	0.59
2016/8/28	0.53
2016/9/4	0.74
2016/9/11	0.38
2016/9/18	0.68
2016/9/25	0.47
2016/10/2	0.47
2016/10/9	0.38
2016/10/16	0.21
2016/10/23	0.35
2016/10/30	0.29
2016/11/6	0.35
2016/11/13	0.38
2016/11/20	0.21
2016/11/27	0.21
2016/12/4	0.18
2016/12/11	0.21
2016/12/18	0.18
2016/12/25	0.12
2017/1/1	0
2017/1/8	0.06
2017/1/15	0.26
2017/1/22	0.03
2017/1/29	0.24
2017/2/5	0.09
2017/2/12	0.09
2017/2/19	0.09
2017/2/26	0.12
2017/3/5	0.06
2017/3/12	0.18
2017/3/19	0.03
2017/3/26	0.12
2017/4/2	0.09
2017/4/9	0.12
2017/4/16	0.06
2017/4/23	0.06
2017/4/30	0.15
2017/5/7	0
2017/5/14	0.12
2017/5/21	0.18
2017/5/28	0.32
2017/6/4	0.32
2017/6/11	0.32
2017/6/18	0.15
2017/6/25	0.12
2017/7/2	0.15
2017/7/9	0.24
2017/7/16	0.21
2017/7/23	0.09
2017/7/30	0.15
2017/8/6	0.15
2017/8/13	0.09
2017/8/20	0.09
2017/8/27	0.18
2017/9/3	0.06
2017/9/10	0.18
2017/9/17	0.21
2017/9/24	0.09
2017/10/1	0.03
2017/10/8	0.21
2017/10/15	0.18
2017/10/22	0.06
2017/10/29	0.09
2017/11/5	0.09
2017/11/12	0.09
2017/11/19	0.15
2017/11/26	0.09
2017/12/3	0.06
2017/12/10	0.12
2017/12/17	0.03
2017/12/24	0.06
2017/12/31	0.12
2018/1/7	0
2018/1/14	0.09
2018/1/21	0.18
2018/1/28	0.12
2018/2/4	0.09
2018/2/11	0.15
2018/2/18	0.03
2018/2/25	0.24
2018/3/4	0.06
2018/3/11	0.12
2018/3/18	0.21
2018/3/25	0.09
2018/4/1	0.21
2018/4/8	0.09
2018/4/15	0.06
2018/4/22	0.12
2018/4/29	0.15
2018/5/6	0.03
2018/5/13	0.12
2018/5/20	0.09
2018/5/27	0.09
2018/6/3	0.12
2018/6/10	0.24
2018/6/17	0.09
2018/6/24	0.18
2018/7/1	0.24
2018/7/8	0.09
2018/7/15	0.13
2018/7/22	0.15
2018/7/29	0.12
2018/8/5	0.15
2018/8/12	0.09
2018/8/19	0.15
2018/8/26	0.09
2018/9/2	0.03
2018/9/9	0.06
2018/9/16	0.12
2018/9/23	0.06
2018/9/30	0.12
2018/10/7	0.09
2018/10/14	0.15
2018/10/21	0.21
2018/10/28	0.09
2018/11/4	0.09
2018/11/11	0.12
2018/11/18	0.06
2018/11/25	0.06
2018/12/2	0.06
2018/12/9	0.21
2018/12/16	0
2018/12/23	0.18
2018/12/30	0.03
2019/1/6	0.12
2019/1/13	0.09
2019/1/20	0.06
2019/1/27	0.06
2019/2/3	0.09
2019/2/10	0.12
2019/2/17	0.06
2019/2/24	0.09
2019/3/3	0.06
2019/3/10	0.06
2019/3/17	0.06
2019/3/24	0.21
2019/3/31	0.06
2019/4/7	0.12
2019/4/14	0.06
2019/4/21	0.12
2019/4/28	0.06
2019/5/5	0.03
2019/5/12	0.03
2019/5/19	0.03
2019/5/26	0.12
2019/6/2	0.09
2019/6/9	0.06
2019/6/16	0.12
2019/6/23	0.24
2019/6/30	0.09
2019/7/7	0.12
2019/7/14	0.03
2019/7/21	0.06
2019/7/28	0.15
2019/8/4	0.12
2019/8/11	0
2019/8/18	0.12
2019/8/25	0.09
2019/9/1	0.09
2019/9/8	0.09
2019/9/15	0.06
2019/9/22	0
2019/9/29	0.06
2019/10/6	0.12
2019/10/13	0.15
2019/10/20	0.12
2019/10/27	0.06
2019/11/3	0.12
2019/11/10	0.09
2019/11/17	0.21
2019/11/24	0.15
2019/12/1	0
2019/12/8	0.06
2019/12/15	0.06
2019/12/22	0.03
2019/12/29	0.09
2020/1/5	0.12
2020/1/12	0.12
2020/1/19	0.06
2020/1/26	0.09
2020/2/2	0.09
2020/2/9	0.21
2020/2/16	0.09
2020/2/23	0
2020/3/1	0
2020/3/8	0
2020/3/15	0.03
2020/3/22	0
2020/3/29	0
2020/4/5	0.12
2020/4/12	0.03
2020/4/19	0.03
2020/4/26	0
2020/5/3	0
2020/5/10	0
2020/5/17	0.09
2020/5/24	0
2020/5/31	0.03
2020/6/7	0.03
2020/6/14	0.09
2020/6/21	0.12
2020/6/28	0.09
2020/7/5	0.03
2020/7/12	0.06
2020/7/19	0.09
2020/7/26	0.15
2020/8/2	0.03
2020/8/9	0.03
2020/8/16	0.03
2020/8/23	0.21
2020/8/30	0.15
2020/9/6	0.21
2020/9/13	0.15
2020/9/20	0.09
2020/9/27	0.12
2020/10/4	0.12
2020/10/11	0.03
2020/10/18	0.03
2020/10/25	0.03
2020/11/1	0.15
2020/11/8	0.09
2020/11/15	0.03
2020/11/22	0.12
2020/11/29	0.09
2020/12/6	0.03
2020/12/13	0.09
2020/12/20	0.03
2020/12/27	0.09
2021/1/3	0.03
