# Supplementary material for: Associations between Meteorological Factors and Reported Mumps Cases from 1999 to 2020 in Japan
Source: Epidemiologia (Basel). 2021 Apr 2;2(2):162–78. doi: 10.3390/epidemiologia2020013 (PMC9620933; doi:10.3390/epidemiologia2020013)
Supplement: Supplementary file 1 [file epidemiologia-02-00013-s001.zip › Dataset_S1/6_MUMPS_Yamagata.txt]

1999/4/11	1.2
1999/4/18	0.57
1999/4/25	0.37
1999/5/2	0.6
1999/5/9	0.4
1999/5/16	0.9
1999/5/23	1.13
1999/5/30	0.67
1999/6/6	0.83
1999/6/13	0.47
1999/6/20	0.47
1999/6/27	0.79
1999/7/4	0.67
1999/7/11	0.43
1999/7/18	0.6
1999/7/25	0.57
1999/8/1	0.47
1999/8/8	0.23
1999/8/15	0.21
1999/8/22	0.24
1999/8/29	0.07
1999/9/5	0.17
1999/9/12	0.24
1999/9/19	0.24
1999/9/26	0.24
1999/10/3	0.27
1999/10/10	0.13
1999/10/17	0.23
1999/10/24	0.17
1999/10/31	0.4
1999/11/7	0.1
1999/11/14	0.37
1999/11/21	0.47
1999/11/28	0.27
1999/12/5	0.97
1999/12/12	0.6
1999/12/19	0.73
1999/12/26	0.77
2000/1/2	0.9
2000/1/9	0.47
2000/1/16	0.5
2000/1/23	0.6
2000/1/30	0.17
2000/2/6	0.33
2000/2/13	0.27
2000/2/20	0.24
2000/2/27	0.45
2000/3/5	0.66
2000/3/12	0.41
2000/3/19	0.69
2000/3/26	0.24
2000/4/2	0.66
2000/4/9	0.52
2000/4/16	0.21
2000/4/23	0.24
2000/4/30	0.48
2000/5/7	0.28
2000/5/14	0.21
2000/5/21	0.34
2000/5/28	0.28
2000/6/4	0.34
2000/6/11	0.21
2000/6/18	0.38
2000/6/25	0.41
2000/7/2	0.38
2000/7/9	0.41
2000/7/16	0.76
2000/7/23	0.48
2000/7/30	0.31
2000/8/6	0.38
2000/8/13	0.41
2000/8/20	0.48
2000/8/27	0.21
2000/9/3	0.17
2000/9/10	0.17
2000/9/17	0.2
2000/9/24	0.23
2000/10/1	0.3
2000/10/8	0.45
2000/10/15	0.24
2000/10/22	0.52
2000/10/29	0.41
2000/11/5	0.38
2000/11/12	0.3
2000/11/19	0.53
2000/11/26	0.9
2000/12/3	0.5
2000/12/10	1.6
2000/12/17	1.4
2000/12/24	0.8
2000/12/31	1.9
2001/1/7	0.77
2001/1/14	1.47
2001/1/21	0.77
2001/1/28	0.93
2001/2/4	1.4
2001/2/11	1.03
2001/2/18	0.93
2001/2/25	1.83
2001/3/4	1
2001/3/11	1.23
2001/3/18	1.67
2001/3/25	0.93
2001/4/1	2.13
2001/4/8	1.63
2001/4/15	1.17
2001/4/22	1.2
2001/4/29	0.8
2001/5/6	1.1
2001/5/13	1.87
2001/5/20	1.43
2001/5/27	1.7
2001/6/3	0.63
2001/6/10	1.7
2001/6/17	1.37
2001/6/24	1.9
2001/7/1	1.83
2001/7/8	2.3
2001/7/15	1.67
2001/7/22	1.63
2001/7/29	1.4
2001/8/5	1.8
2001/8/12	1.7
2001/8/19	1.17
2001/8/26	1.43
2001/9/2	2.1
2001/9/9	1.47
2001/9/16	1.7
2001/9/23	2.27
2001/9/30	1.4
2001/10/7	1.77
2001/10/14	1.53
2001/10/21	1.27
2001/10/28	2.4
2001/11/4	2
2001/11/11	2.47
2001/11/18	3.23
2001/11/25	3.1
2001/12/2	4.4
2001/12/9	3.2
2001/12/16	4.67
2001/12/23	4.9
2001/12/30	3.8
2002/1/6	3.53
2002/1/13	5.97
2002/1/20	3.53
2002/1/27	3.8
2002/2/3	6.07
2002/2/10	4.23
2002/2/17	4.7
2002/2/24	5.6
2002/3/3	5.7
2002/3/10	6.9
2002/3/17	6.6
2002/3/24	5.17
2002/3/31	6.5
2002/4/7	5.47
2002/4/14	4.23
2002/4/21	3.9
2002/4/28	3.77
2002/5/5	4
2002/5/12	4.53
2002/5/19	4.37
2002/5/26	5.4
2002/6/2	4.87
2002/6/9	5.43
2002/6/16	3.7
2002/6/23	4.7
2002/6/30	4.23
2002/7/7	3.3
2002/7/14	3.33
2002/7/21	3.33
2002/7/28	2.3
2002/8/4	3.53
2002/8/11	2.57
2002/8/18	1.27
2002/8/25	2.07
2002/9/1	1.63
2002/9/8	1.4
2002/9/15	1.7
2002/9/22	0.97
2002/9/29	0.8
2002/10/6	1.57
2002/10/13	1.23
2002/10/20	1.77
2002/10/27	1.63
2002/11/3	0.9
2002/11/10	1.33
2002/11/17	1.43
2002/11/24	1.17
2002/12/1	1.83
2002/12/8	1.3
2002/12/15	1.07
2002/12/22	1.13
2002/12/29	0.7
2003/1/5	0.47
2003/1/12	0.63
2003/1/19	0.53
2003/1/26	0.57
2003/2/2	0.53
2003/2/9	0.4
2003/2/16	0.83
2003/2/23	0.33
2003/3/2	0.3
2003/3/9	0.53
2003/3/16	0.4
2003/3/23	0.53
2003/3/30	0.3
2003/4/6	0.43
2003/4/13	0.43
2003/4/20	0.27
2003/4/27	0.27
2003/5/4	0.17
2003/5/11	0.37
2003/5/18	0.2
2003/5/25	0.37
2003/6/1	0.57
2003/6/8	0.6
2003/6/15	0.43
2003/6/22	0.47
2003/6/29	0.43
2003/7/6	0.27
2003/7/13	0.37
2003/7/20	0.3
2003/7/27	0.43
2003/8/3	0.27
2003/8/10	0.1
2003/8/17	0.2
2003/8/24	0.1
2003/8/31	0.27
2003/9/7	0.1
2003/9/14	0.2
2003/9/21	0.27
2003/9/28	0.2
2003/10/5	0.27
2003/10/12	0.2
2003/10/19	0.23
2003/10/26	0.33
2003/11/2	0.17
2003/11/9	0.27
2003/11/16	0.5
2003/11/23	0.2
2003/11/30	0.43
2003/12/7	0.37
2003/12/14	0.27
2003/12/21	0.57
2003/12/28	0.3
2004/1/4	0.23
2004/1/11	0.3
2004/1/18	0.33
2004/1/25	0.2
2004/2/1	0.3
2004/2/8	0.13
2004/2/15	0.1
2004/2/22	0.33
2004/2/29	0.8
2004/3/7	0.43
2004/3/14	0.63
2004/3/21	0.33
2004/3/28	0.2
2004/4/4	0.3
2004/4/11	0.33
2004/4/18	0.1
2004/4/25	0.27
2004/5/2	0.43
2004/5/9	0.2
2004/5/16	0.87
2004/5/23	0.4
2004/5/30	0.37
2004/6/6	0.97
2004/6/13	0.6
2004/6/20	1.2
2004/6/27	1.2
2004/7/4	0.73
2004/7/11	1.27
2004/7/18	1.53
2004/7/25	1.33
2004/8/1	1.37
2004/8/8	1.4
2004/8/15	1.2
2004/8/22	1.3
2004/8/29	0.73
2004/9/5	0.87
2004/9/12	0.67
2004/9/19	0.63
2004/9/26	0.73
2004/10/3	0.77
2004/10/10	1.03
2004/10/17	0.6
2004/10/24	1.47
2004/10/31	1.37
2004/11/7	1.1
2004/11/14	1.87
2004/11/21	1.4
2004/11/28	1.53
2004/12/5	1.3
2004/12/12	1.83
2004/12/19	1.03
2004/12/26	1.5
2005/1/2	1.5
2005/1/9	1.3
2005/1/16	1.07
2005/1/23	1.03
2005/1/30	1.1
2005/2/6	1
2005/2/13	1
2005/2/20	1.23
2005/2/27	0.73
2005/3/6	1.03
2005/3/13	1.6
2005/3/20	1.87
2005/3/27	1.1
2005/4/3	1.3
2005/4/10	1.4
2005/4/17	1.63
2005/4/24	1.1
2005/5/1	1.27
2005/5/8	0.77
2005/5/15	1.4
2005/5/22	1.03
2005/5/29	1.43
2005/6/5	2.1
2005/6/12	1.33
2005/6/19	2.07
2005/6/26	2.07
2005/7/3	1.67
2005/7/10	2.07
2005/7/17	1.73
2005/7/24	2.17
2005/7/31	2.4
2005/8/7	2
2005/8/14	2.13
2005/8/21	1.77
2005/8/28	1.47
2005/9/4	1.4
2005/9/11	1.2
2005/9/18	2.33
2005/9/25	0.83
2005/10/2	1.53
2005/10/9	1.73
2005/10/16	1.63
2005/10/23	2.57
2005/10/30	2.73
2005/11/6	2.3
2005/11/13	3.3
2005/11/20	3.4
2005/11/27	2.23
2005/12/4	2.97
2005/12/11	2.47
2005/12/18	2.7
2005/12/25	2.33
2006/1/1	2.23
2006/1/8	1.9
2006/1/15	3.07
2006/1/22	1.93
2006/1/29	1.9
2006/2/5	2.27
2006/2/12	1.9
2006/2/19	3.8
2006/2/26	3.4
2006/3/5	3.53
2006/3/12	4.27
2006/3/19	2.87
2006/3/26	2.93
2006/4/2	2.83
2006/4/9	1.93
2006/4/16	2.33
2006/4/23	1.6
2006/4/30	1.07
2006/5/7	1.23
2006/5/14	1.23
2006/5/21	1.53
2006/5/28	1.93
2006/6/4	1.63
2006/6/11	1.87
2006/6/18	1.77
2006/6/25	1.63
2006/7/2	1.87
2006/7/9	1.47
2006/7/16	1.33
2006/7/23	1.1
2006/7/30	0.9
2006/8/6	1.5
2006/8/13	0.53
2006/8/20	0.53
2006/8/27	1.03
2006/9/3	0.73
2006/9/10	0.23
2006/9/17	1.07
2006/9/24	0.37
2006/10/1	0.87
2006/10/8	0.9
2006/10/15	0.67
2006/10/22	1.27
2006/10/29	0.8
2006/11/5	0.77
2006/11/12	0.63
2006/11/19	1
2006/11/26	0.67
2006/12/3	0.63
2006/12/10	0.8
2006/12/17	0.53
2006/12/24	0.7
2006/12/31	0.62
2007/1/7	0.23
2007/1/14	0.33
2007/1/21	0.13
2007/1/28	0.4
2007/2/4	0.3
2007/2/11	0.13
2007/2/18	0.2
2007/2/25	0
2007/3/4	0.13
2007/3/11	0.13
2007/3/18	0.1
2007/3/25	0.33
2007/4/1	0.17
2007/4/8	0.17
2007/4/15	0
2007/4/22	0.1
2007/4/29	0.13
2007/5/6	0.03
2007/5/13	0.27
2007/5/20	0.07
2007/5/27	0.27
2007/6/3	0.1
2007/6/10	0.2
2007/6/17	0.37
2007/6/24	0.33
2007/7/1	0.37
2007/7/8	0.3
2007/7/15	0.13
2007/7/22	0.07
2007/7/29	0.17
2007/8/5	0.13
2007/8/12	0.07
2007/8/19	0.03
2007/8/26	0.03
2007/9/2	0.1
2007/9/9	0.13
2007/9/16	0.2
2007/9/23	0.07
2007/9/30	0.03
2007/10/7	0.13
2007/10/14	0.17
2007/10/21	0.2
2007/10/28	0.07
2007/11/4	0.1
2007/11/11	0.27
2007/11/18	0.3
2007/11/25	0.2
2007/12/2	0.5
2007/12/9	0.13
2007/12/16	0.37
2007/12/23	0.37
2007/12/30	0.03
2008/1/6	0.33
2008/1/13	0.27
2008/1/20	0.97
2008/1/27	0.17
2008/2/3	0.47
2008/2/10	0.3
2008/2/17	0.57
2008/2/24	0.33
2008/3/2	0.73
2008/3/9	0.43
2008/3/16	1.1
2008/3/23	0.57
2008/3/30	1.03
2008/4/6	0.77
2008/4/13	0.6
2008/4/20	0.93
2008/4/27	0.5
2008/5/4	0.77
2008/5/11	0.57
2008/5/18	0.77
2008/5/25	0.63
2008/6/1	0.63
2008/6/8	0.93
2008/6/15	0.43
2008/6/22	0.7
2008/6/29	1
2008/7/6	0.7
2008/7/13	0.57
2008/7/20	0.53
2008/7/27	0.53
2008/8/3	0.63
2008/8/10	0.62
2008/8/17	0.47
2008/8/24	0.83
2008/8/31	0.27
2008/9/7	0.53
2008/9/14	0.43
2008/9/21	0.27
2008/9/28	0.57
2008/10/5	0.43
2008/10/12	0.83
2008/10/19	0.4
2008/10/26	0.27
2008/11/2	0.57
2008/11/9	0.6
2008/11/16	0.5
2008/11/23	0.57
2008/11/30	0.43
2008/12/7	0.8
2008/12/14	0.3
2008/12/21	0.9
2008/12/28	0.67
2009/1/4	0.3
2009/1/11	1.62
2009/1/18	0.53
2009/1/25	0.53
2009/2/1	0.7
2009/2/8	1.07
2009/2/15	1.13
2009/2/22	1.43
2009/3/1	2.13
2009/3/8	1.27
2009/3/15	1.57
2009/3/22	1.77
2009/3/29	2.2
2009/4/5	1.79
2009/4/12	1.13
2009/4/19	1.67
2009/4/26	1.1
2009/5/3	1.37
2009/5/10	2
2009/5/17	1.67
2009/5/24	1.53
2009/5/31	2.07
2009/6/7	2.53
2009/6/14	1.83
2009/6/21	1.87
2009/6/28	2
2009/7/5	2
2009/7/12	2
2009/7/19	1.77
2009/7/26	1.6
2009/8/2	1.66
2009/8/9	1.77
2009/8/16	2.67
2009/8/23	1.77
2009/8/30	3.07
2009/9/6	1.63
2009/9/13	2.23
2009/9/20	2.83
2009/9/27	1.3
2009/10/4	2.1
2009/10/11	2.7
2009/10/18	1.93
2009/10/25	3.13
2009/11/1	2
2009/11/8	3.27
2009/11/15	2.9
2009/11/22	1.87
2009/11/29	2.83
2009/12/6	1.93
2009/12/13	1.6
2009/12/20	1.97
2009/12/27	1.53
2010/1/3	1.1
2010/1/10	3.63
2010/1/17	1.9
2010/1/24	1.23
2010/1/31	1.87
2010/2/7	1.5
2010/2/14	1.97
2010/2/21	2.47
2010/2/28	2.63
2010/3/7	2.57
2010/3/14	1.9
2010/3/21	2.6
2010/3/28	2.7
2010/4/4	1.7
2010/4/11	2.37
2010/4/18	1.07
2010/4/25	0.73
2010/5/2	1.2
2010/5/9	0.77
2010/5/16	1.1
2010/5/23	0.63
2010/5/30	0.7
2010/6/6	1.4
2010/6/13	0.6
2010/6/20	1.07
2010/6/27	1.27
2010/7/4	0.77
2010/7/11	0.53
2010/7/18	0.83
2010/7/25	0.41
2010/8/1	0.67
2010/8/8	0.5
2010/8/15	0.43
2010/8/22	0.5
2010/8/29	0.17
2010/9/5	0.3
2010/9/12	0.17
2010/9/19	0.28
2010/9/26	0.36
2010/10/3	0.23
2010/10/10	0.23
2010/10/17	0.33
2010/10/24	0.33
2010/10/31	0.47
2010/11/7	0.47
2010/11/14	0.17
2010/11/21	0.77
2010/11/28	0.53
2010/12/5	0.53
2010/12/12	0.97
2010/12/19	0.57
2010/12/26	1
2011/1/2	0.67
2011/1/9	0.77
2011/1/16	0.5
2011/1/23	0.53
2011/1/30	0.3
2011/2/6	0.53
2011/2/13	0.45
2011/2/20	0.53
2011/2/27	0.79
2011/3/6	0.73
2011/3/13	0.66
2011/3/20	1.6
2011/3/27	0.77
2011/4/3	1.17
2011/4/10	0.9
2011/4/17	0.6
2011/4/24	0.67
2011/5/1	0.7
2011/5/8	1.07
2011/5/15	1.5
2011/5/22	0.9
2011/5/29	1.45
2011/6/5	1.41
2011/6/12	1.69
2011/6/19	2.07
2011/6/26	1.13
2011/7/3	2.1
2011/7/10	2.67
2011/7/17	3
2011/7/24	2.03
2011/7/31	2.8
2011/8/7	2.23
2011/8/14	1.72
2011/8/21	1.33
2011/8/28	1.37
2011/9/4	0.87
2011/9/11	1.17
2011/9/18	0.8
2011/9/25	0.57
2011/10/2	0.79
2011/10/9	0.57
2011/10/16	1.03
2011/10/23	2.07
2011/10/30	1.3
2011/11/6	2.83
2011/11/13	2.7
2011/11/20	2.37
2011/11/27	2.87
2011/12/4	2.37
2011/12/11	2.8
2011/12/18	2.17
2011/12/25	2.1
2012/1/1	2
2012/1/8	1.64
2012/1/15	1.97
2012/1/22	1.38
2012/1/29	1.53
2012/2/5	1.7
2012/2/12	1.23
2012/2/19	2.47
2012/2/26	2.33
2012/3/4	1.63
2012/3/11	1.87
2012/3/18	1.1
2012/3/25	1.2
2012/4/1	1.53
2012/4/8	0.83
2012/4/15	0.73
2012/4/22	0.63
2012/4/29	0.6
2012/5/6	0.5
2012/5/13	0.93
2012/5/20	0.67
2012/5/27	0.93
2012/6/3	0.97
2012/6/10	0.93
2012/6/17	1.07
2012/6/24	1
2012/7/1	0.8
2012/7/8	1.27
2012/7/15	1.37
2012/7/22	1.13
2012/7/29	1.13
2012/8/5	0.9
2012/8/12	1.46
2012/8/19	0.62
2012/8/26	0.83
2012/9/2	0.63
2012/9/9	0.63
2012/9/16	0.77
2012/9/23	0.63
2012/9/30	1.43
2012/10/7	0.77
2012/10/14	1.14
2012/10/21	1.47
2012/10/28	1.14
2012/11/4	1.37
2012/11/11	2.13
2012/11/18	1.23
2012/11/25	1.87
2012/12/2	1.33
2012/12/9	2.4
2012/12/16	1.67
2012/12/23	1.57
2012/12/30	1.4
2013/1/6	0.58
2013/1/13	1.57
2013/1/20	0.77
2013/1/27	0.9
2013/2/3	0.5
2013/2/10	0.9
2013/2/17	0.67
2013/2/24	1.03
2013/3/3	0.97
2013/3/10	1.4
2013/3/17	0.9
2013/3/24	0.73
2013/3/31	0.93
2013/4/7	0.53
2013/4/14	0.63
2013/4/21	0.63
2013/4/28	0.53
2013/5/5	0.45
2013/5/12	0.5
2013/5/19	0.77
2013/5/26	0.53
2013/6/2	0.43
2013/6/9	0.77
2013/6/16	0.5
2013/6/23	0.9
2013/6/30	0.6
2013/7/7	0.93
2013/7/14	0.83
2013/7/21	0.7
2013/7/28	0.57
2013/8/4	0.57
2013/8/11	0.34
2013/8/18	0.36
2013/8/25	0.66
2013/9/1	0.47
2013/9/8	0.3
2013/9/15	0.27
2013/9/22	0.34
2013/9/29	0
2013/10/6	0.1
2013/10/13	0.23
2013/10/20	0.07
2013/10/27	0.27
2013/11/3	0.17
2013/11/10	0.03
2013/11/17	0.2
2013/11/24	0.13
2013/12/1	0.27
2013/12/8	0.2
2013/12/15	0.23
2013/12/22	0.27
2013/12/29	0.4
2014/1/5	0.08
2014/1/12	0.33
2014/1/19	0.23
2014/1/26	0.27
2014/2/2	0.33
2014/2/9	0.27
2014/2/16	0.27
2014/2/23	0.47
2014/3/2	0.13
2014/3/9	0.43
2014/3/16	0.2
2014/3/23	0.17
2014/3/30	0.3
2014/4/6	0.13
2014/4/13	0.13
2014/4/20	0.13
2014/4/27	0.07
2014/5/4	0.2
2014/5/11	0.2
2014/5/18	0.3
2014/5/25	0.7
2014/6/1	0.27
2014/6/8	0.4
2014/6/15	0.47
2014/6/22	0.23
2014/6/29	0.3
2014/7/6	0.37
2014/7/13	0.1
2014/7/20	0.6
2014/7/27	0.17
2014/8/3	0.47
2014/8/10	0.31
2014/8/17	0.3
2014/8/24	0.3
2014/8/31	0.41
2014/9/7	0.23
2014/9/14	0.5
2014/9/21	0.39
2014/9/28	0.4
2014/10/5	0.37
2014/10/12	0.57
2014/10/19	0.77
2014/10/26	0.3
2014/11/2	1.37
2014/11/9	0.3
2014/11/16	1.03
2014/11/23	0.53
2014/11/30	0.47
2014/12/7	0.73
2014/12/14	0.5
2014/12/21	0.5
2014/12/28	0.6
2015/1/4	0.17
2015/1/11	1.17
2015/1/18	0.5
2015/1/25	0.3
2015/2/1	0.8
2015/2/8	0.6
2015/2/15	0.37
2015/2/22	0.69
2015/3/1	0.27
2015/3/8	0.5
2015/3/15	0.83
2015/3/22	0.27
2015/3/29	1.03
2015/4/5	0.73
2015/4/12	0.8
2015/4/19	0.63
2015/4/26	0.7
2015/5/3	0.7
2015/5/10	0.63
2015/5/17	0.9
2015/5/24	0.57
2015/5/31	0.5
2015/6/7	0.8
2015/6/14	0.5
2015/6/21	0.93
2015/6/28	0.73
2015/7/5	0.97
2015/7/12	0.87
2015/7/19	0.6
2015/7/26	1.33
2015/8/2	1.03
2015/8/9	1.2
2015/8/16	0.89
2015/8/23	1.07
2015/8/30	1.2
2015/9/6	1.17
2015/9/13	0.93
2015/9/20	0.77
2015/9/27	0.72
2015/10/4	0.9
2015/10/11	0.77
2015/10/18	1.4
2015/10/25	1.17
2015/11/1	1.03
2015/11/8	0.9
2015/11/15	1.37
2015/11/22	0.9
2015/11/29	1.8
2015/12/6	1.57
2015/12/13	1.43
2015/12/20	1.83
2015/12/27	1.27
2016/1/3	1.17
2016/1/10	2.5
2016/1/17	1.8
2016/1/24	1.48
2016/1/31	1.7
2016/2/7	1.97
2016/2/14	1.6
2016/2/21	1.53
2016/2/28	1.47
2016/3/6	1.53
2016/3/13	2.13
2016/3/20	1.67
2016/3/27	2.93
2016/4/3	2.5
2016/4/10	2.93
2016/4/17	3.34
2016/4/24	1.6
2016/5/1	3.07
2016/5/8	1.73
2016/5/15	3.37
2016/5/22	3.07
2016/5/29	1.8
2016/6/5	2.73
2016/6/12	2.2
2016/6/19	2.27
2016/6/26	2.23
2016/7/3	1.97
2016/7/10	2.4
2016/7/17	1.23
2016/7/24	2.13
2016/7/31	1.33
2016/8/7	1.23
2016/8/14	1.7
2016/8/21	1.82
2016/8/28	1.6
2016/9/4	1.57
2016/9/11	1.47
2016/9/18	2.17
2016/9/25	1.14
2016/10/2	2.1
2016/10/9	2.07
2016/10/16	1.17
2016/10/23	1.8
2016/10/30	1.33
2016/11/6	2.1
2016/11/13	1.87
2016/11/20	1.9
2016/11/27	1.67
2016/12/4	2.1
2016/12/11	1.9
2016/12/18	1.63
2016/12/25	1.57
2017/1/1	1.33
2017/1/8	1
2017/1/15	1.57
2017/1/22	0.87
2017/1/29	0.5
2017/2/5	0.93
2017/2/12	0.8
2017/2/19	0.67
2017/2/26	0.93
2017/3/5	0.6
2017/3/12	0.57
2017/3/19	0.67
2017/3/26	0.73
2017/4/2	0.27
2017/4/9	0.37
2017/4/16	0.53
2017/4/23	0.3
2017/4/30	0.33
2017/5/7	0.43
2017/5/14	0.17
2017/5/21	0.27
2017/5/28	0.2
2017/6/4	0.17
2017/6/11	0.43
2017/6/18	0.2
2017/6/25	0.27
2017/7/2	0.23
2017/7/9	0.17
2017/7/16	0.3
2017/7/23	0.57
2017/7/30	0.23
2017/8/6	0.21
2017/8/13	0.21
2017/8/20	0.14
2017/8/27	0.23
2017/9/3	0.2
2017/9/10	0.7
2017/9/17	0.13
2017/9/24	0.52
2017/10/1	0.17
2017/10/8	0.23
2017/10/15	0.17
2017/10/22	0.1
2017/10/29	0.33
2017/11/5	0.2
2017/11/12	0.47
2017/11/19	0.33
2017/11/26	0.23
2017/12/3	0.13
2017/12/10	0.2
2017/12/17	0.03
2017/12/24	0.2
2017/12/31	0.14
2018/1/7	0.18
2018/1/14	0.3
2018/1/21	0.1
2018/1/28	0.07
2018/2/4	0.03
2018/2/11	0.1
2018/2/18	0.03
2018/2/25	0.13
2018/3/4	0.03
2018/3/11	0.1
2018/3/18	0.07
2018/3/25	0.03
2018/4/1	0.07
2018/4/8	0.07
2018/4/15	0.03
2018/4/22	0.17
2018/4/29	0.13
2018/5/6	0
2018/5/13	0.1
2018/5/20	0.13
2018/5/27	0.2
2018/6/3	0.07
2018/6/10	0.1
2018/6/17	0.1
2018/6/24	0.17
2018/7/1	0.1
2018/7/8	0.1
2018/7/15	0.1
2018/7/22	0.07
2018/7/29	0.1
2018/8/5	0.13
2018/8/12	0.08
2018/8/19	0.14
2018/8/26	0.1
2018/9/2	0.2
2018/9/9	0.2
2018/9/16	0.1
2018/9/23	0.03
2018/9/30	0.1
2018/10/7	0.1
2018/10/14	0.07
2018/10/21	0.07
2018/10/28	0.03
2018/11/4	0.03
2018/11/11	0.07
2018/11/18	0
2018/11/25	0.13
2018/12/2	0.07
2018/12/9	0
2018/12/16	0.03
2018/12/23	0.03
2018/12/30	0
2019/1/6	0.04
2019/1/13	0.07
2019/1/20	0.03
2019/1/27	0.03
2019/2/3	0.03
2019/2/10	0.07
2019/2/17	0.03
2019/2/24	0
2019/3/3	0.1
2019/3/10	0.1
2019/3/17	0.07
2019/3/24	0
2019/3/31	0.03
2019/4/7	0
2019/4/14	0.03
2019/4/21	0.07
2019/4/28	0
2019/5/5	0
2019/5/12	0
2019/5/19	0.07
2019/5/26	0.07
2019/6/2	0.07
2019/6/9	0.03
2019/6/16	0.03
2019/6/23	0.07
2019/6/30	0
2019/7/7	0.07
2019/7/14	0.03
2019/7/21	0.07
2019/7/28	0.03
2019/8/4	0.03
2019/8/11	0.14
2019/8/18	0.04
2019/8/25	0.1
2019/9/1	0.13
2019/9/8	0
2019/9/15	0.07
2019/9/22	0.03
2019/9/29	0.03
2019/10/6	0.07
2019/10/13	0.13
2019/10/20	0
2019/10/27	0
2019/11/3	0.03
2019/11/10	0
2019/11/17	0.03
2019/11/24	0
2019/12/1	0
2019/12/8	0
2019/12/15	0.03
2019/12/22	0.03
2019/12/29	0.03
2020/1/5	0
2020/1/12	0.03
2020/1/19	0.03
2020/1/26	0.03
2020/2/2	0
2020/2/9	0.07
2020/2/16	0
2020/2/23	0.07
2020/3/1	0
2020/3/8	0.03
2020/3/15	0.03
2020/3/22	0
2020/3/29	0.03
2020/4/5	0.03
2020/4/12	0
2020/4/19	0.07
2020/4/26	0
2020/5/3	0
2020/5/10	0
2020/5/17	0.03
2020/5/24	0.03
2020/5/31	0.1
2020/6/7	0.07
2020/6/14	0
2020/6/21	0
2020/6/28	0
2020/7/5	0.03
2020/7/12	0.03
2020/7/19	0
2020/7/26	0.03
2020/8/2	0.03
2020/8/9	0.04
2020/8/16	0
2020/8/23	0.03
2020/8/30	0
2020/9/6	0
2020/9/13	0
2020/9/20	0
2020/9/27	0
2020/10/4	0
2020/10/11	0.03
2020/10/18	0.1
2020/10/25	0.07
2020/11/1	0.07
2020/11/8	0.03
2020/11/15	0.07
2020/11/22	0.07
2020/11/29	0
2020/12/6	0
2020/12/13	0.03
2020/12/20	0
2020/12/27	0.07
2021/1/3	0
