# Supplementary material for: Associations between Meteorological Factors and Reported Mumps Cases from 1999 to 2020 in Japan
Source: Epidemiologia (Basel). 2021 Apr 2;2(2):162–78. doi: 10.3390/epidemiologia2020013 (PMC9620933; doi:10.3390/epidemiologia2020013)
Supplement: Supplementary file 1 [file epidemiologia-02-00013-s001.zip › Dataset_S1/7_MUMPS_Fukushima.txt]

1999/4/11	0.44
1999/4/18	0.39
1999/4/25	0.44
1999/5/2	0.38
1999/5/9	0.27
1999/5/16	0.56
1999/5/23	0.35
1999/5/30	0.46
1999/6/6	0.5
1999/6/13	0.52
1999/6/20	0.38
1999/6/27	0.46
1999/7/4	0.6
1999/7/11	0.42
1999/7/18	0.5
1999/7/25	0.65
1999/8/1	0.44
1999/8/8	0.54
1999/8/15	0.19
1999/8/22	0.48
1999/8/29	0.5
1999/9/5	0.25
1999/9/12	0.44
1999/9/19	0.1
1999/9/26	0.29
1999/10/3	0.1
1999/10/10	0.3
1999/10/17	0.04
1999/10/24	0.13
1999/10/31	0.23
1999/11/7	0.27
1999/11/14	0.25
1999/11/21	0.19
1999/11/28	0.21
1999/12/5	0.38
1999/12/12	0.38
1999/12/19	0.31
1999/12/26	0.31
2000/1/2	0.29
2000/1/9	0.38
2000/1/16	0.19
2000/1/23	0.19
2000/1/30	0.1
2000/2/6	0.27
2000/2/13	0.13
2000/2/20	0.23
2000/2/27	0.15
2000/3/5	0.13
2000/3/12	0.1
2000/3/19	0.27
2000/3/26	0.21
2000/4/2	0.42
2000/4/9	0.42
2000/4/16	0.27
2000/4/23	0.5
2000/4/30	0.17
2000/5/7	0.27
2000/5/14	0.27
2000/5/21	0.42
2000/5/28	0.6
2000/6/4	0.69
2000/6/11	0.15
2000/6/18	0.25
2000/6/25	0.4
2000/7/2	0.38
2000/7/9	0.33
2000/7/16	0.46
2000/7/23	0.4
2000/7/30	0.31
2000/8/6	0.46
2000/8/13	0.33
2000/8/20	0.42
2000/8/27	0.29
2000/9/3	0.25
2000/9/10	0.19
2000/9/17	0.13
2000/9/24	0.21
2000/10/1	0.2
2000/10/8	0.11
2000/10/15	0.32
2000/10/22	0.28
2000/10/29	0.28
2000/11/5	0.23
2000/11/12	0.69
2000/11/19	0.35
2000/11/26	0.42
2000/12/3	0.67
2000/12/10	0.4
2000/12/17	0.6
2000/12/24	0.44
2000/12/31	0.6
2001/1/7	0.4
2001/1/14	0.46
2001/1/21	0.35
2001/1/28	0.29
2001/2/4	0.5
2001/2/11	0.46
2001/2/18	0.46
2001/2/25	0.92
2001/3/4	0.71
2001/3/11	0.83
2001/3/18	0.56
2001/3/25	0.83
2001/4/1	0.56
2001/4/8	0.5
2001/4/15	0.88
2001/4/22	0.69
2001/4/29	0.67
2001/5/6	0.46
2001/5/13	0.94
2001/5/20	0.96
2001/5/27	1
2001/6/3	1.13
2001/6/10	1.19
2001/6/17	1.21
2001/6/24	0.94
2001/7/1	1.42
2001/7/8	1.35
2001/7/15	1.13
2001/7/22	1.5
2001/7/29	1.13
2001/8/5	1.42
2001/8/12	1.56
2001/8/19	1.15
2001/8/26	1.29
2001/9/2	0.83
2001/9/9	0.81
2001/9/16	1.04
2001/9/23	1.1
2001/9/30	1.02
2001/10/7	1.73
2001/10/14	1.52
2001/10/21	2.35
2001/10/28	2.48
2001/11/4	1.56
2001/11/11	2.71
2001/11/18	2.69
2001/11/25	1.9
2001/12/2	3.04
2001/12/9	2.38
2001/12/16	2.56
2001/12/23	2.54
2001/12/30	2.5
2002/1/6	2.28
2002/1/13	3.2
2002/1/20	1.76
2002/1/27	2.39
2002/2/3	1.78
2002/2/10	2.09
2002/2/17	1.54
2002/2/24	2.35
2002/3/3	2.39
2002/3/10	1.96
2002/3/17	2.39
2002/3/24	2.28
2002/3/31	2.35
2002/4/7	2.5
2002/4/14	2.2
2002/4/21	2.54
2002/4/28	1.63
2002/5/5	1.7
2002/5/12	2.3
2002/5/19	1.76
2002/5/26	2.24
2002/6/2	2.61
2002/6/9	2.96
2002/6/16	3.17
2002/6/23	2.78
2002/6/30	3.24
2002/7/7	2.63
2002/7/14	2.98
2002/7/21	3.87
2002/7/28	2.52
2002/8/4	2.83
2002/8/11	2.76
2002/8/18	1.83
2002/8/25	2.26
2002/9/1	1.41
2002/9/8	1.37
2002/9/15	1.46
2002/9/22	1.37
2002/9/29	1.13
2002/10/6	1.35
2002/10/13	1.2
2002/10/20	1.87
2002/10/27	1.63
2002/11/3	1.44
2002/11/10	1.58
2002/11/17	1.79
2002/11/24	1.21
2002/12/1	2.1
2002/12/8	1.5
2002/12/15	1.27
2002/12/22	1.65
2002/12/29	1.52
2003/1/5	0.81
2003/1/12	1.19
2003/1/19	0.67
2003/1/26	0.5
2003/2/2	1
2003/2/9	0.46
2003/2/16	0.81
2003/2/23	0.46
2003/3/2	0.48
2003/3/9	0.5
2003/3/16	0.77
2003/3/23	0.75
2003/3/30	0.67
2003/4/6	0.71
2003/4/13	0.85
2003/4/20	0.69
2003/4/27	0.54
2003/5/4	0.75
2003/5/11	0.71
2003/5/18	0.88
2003/5/25	0.71
2003/6/1	0.96
2003/6/8	1.1
2003/6/15	1.13
2003/6/22	0.79
2003/6/29	1
2003/7/6	0.94
2003/7/13	0.85
2003/7/20	0.73
2003/7/27	0.96
2003/8/3	1.29
2003/8/10	0.9
2003/8/17	0.69
2003/8/24	0.48
2003/8/31	0.42
2003/9/7	0.4
2003/9/14	0.5
2003/9/21	0.48
2003/9/28	0.29
2003/10/5	0.71
2003/10/12	0.4
2003/10/19	0.58
2003/10/26	0.81
2003/11/2	0.65
2003/11/9	0.48
2003/11/16	0.48
2003/11/23	0.54
2003/11/30	0.48
2003/12/7	0.69
2003/12/14	0.5
2003/12/21	0.6
2003/12/28	0.75
2004/1/4	0.31
2004/1/11	0.58
2004/1/18	0.48
2004/1/25	0.42
2004/2/1	0.35
2004/2/8	0.33
2004/2/15	0.27
2004/2/22	0.38
2004/2/29	0.33
2004/3/7	0.58
2004/3/14	0.4
2004/3/21	0.4
2004/3/28	0.33
2004/4/4	0.29
2004/4/11	0.6
2004/4/18	0.33
2004/4/25	0.42
2004/5/2	0.54
2004/5/9	0.44
2004/5/16	0.58
2004/5/23	0.81
2004/5/30	0.52
2004/6/6	0.92
2004/6/13	0.54
2004/6/20	0.63
2004/6/27	0.73
2004/7/4	0.71
2004/7/11	0.81
2004/7/18	0.67
2004/7/25	0.38
2004/8/1	0.85
2004/8/8	0.6
2004/8/15	0.65
2004/8/22	0.46
2004/8/29	0.56
2004/9/5	0.23
2004/9/12	0.56
2004/9/19	0.58
2004/9/26	0.52
2004/10/3	0.48
2004/10/10	0.54
2004/10/17	0.33
2004/10/24	0.58
2004/10/31	0.5
2004/11/7	0.48
2004/11/14	0.42
2004/11/21	0.6
2004/11/28	0.83
2004/12/5	1
2004/12/12	0.79
2004/12/19	1.02
2004/12/26	0.73
2005/1/2	0.56
2005/1/9	0.58
2005/1/16	0.94
2005/1/23	0.54
2005/1/30	0.73
2005/2/6	0.9
2005/2/13	0.71
2005/2/20	0.9
2005/2/27	0.54
2005/3/6	0.52
2005/3/13	0.67
2005/3/20	0.75
2005/3/27	0.58
2005/4/3	0.63
2005/4/10	0.63
2005/4/17	0.46
2005/4/24	0.6
2005/5/1	0.58
2005/5/8	0.46
2005/5/15	0.75
2005/5/22	0.88
2005/5/29	0.6
2005/6/5	1.33
2005/6/12	1.08
2005/6/19	1.04
2005/6/26	1.58
2005/7/3	1.21
2005/7/10	1.38
2005/7/17	1.44
2005/7/24	1.69
2005/7/31	1.71
2005/8/7	1.48
2005/8/14	1.27
2005/8/21	1.52
2005/8/28	1.13
2005/9/4	0.9
2005/9/11	0.83
2005/9/18	1.02
2005/9/25	1.31
2005/10/2	1.42
2005/10/9	1.21
2005/10/16	1.58
2005/10/23	1.4
2005/10/30	1.42
2005/11/6	1.63
2005/11/13	1.79
2005/11/20	1.67
2005/11/27	1.83
2005/12/4	2.31
2005/12/11	1.77
2005/12/18	2.33
2005/12/25	2.52
2006/1/1	2.4
2006/1/8	2.38
2006/1/15	2.52
2006/1/22	1.13
2006/1/29	1.29
2006/2/5	1.77
2006/2/12	1.15
2006/2/19	2.17
2006/2/26	2.1
2006/3/5	1.92
2006/3/12	2.27
2006/3/19	2.23
2006/3/26	1.85
2006/4/2	2.15
2006/4/9	2.31
2006/4/16	2
2006/4/23	1.65
2006/4/30	1.4
2006/5/7	1.69
2006/5/14	2.25
2006/5/21	2.65
2006/5/28	2.33
2006/6/4	2.92
2006/6/11	2.25
2006/6/18	2.17
2006/6/25	1.98
2006/7/2	2.33
2006/7/9	2.17
2006/7/16	1.98
2006/7/23	2.5
2006/7/30	2.02
2006/8/6	2.31
2006/8/13	2.02
2006/8/20	1.4
2006/8/27	1.23
2006/9/3	1.17
2006/9/10	1.08
2006/9/17	0.96
2006/9/24	1.27
2006/10/1	1
2006/10/8	1.44
2006/10/15	1.17
2006/10/22	1.48
2006/10/29	1.46
2006/11/5	0.9
2006/11/12	1.23
2006/11/19	1.04
2006/11/26	0.71
2006/12/3	1.08
2006/12/10	0.79
2006/12/17	0.79
2006/12/24	0.9
2006/12/31	1.23
2007/1/7	0.65
2007/1/14	0.98
2007/1/21	0.96
2007/1/28	0.54
2007/2/4	0.56
2007/2/11	0.48
2007/2/18	0.71
2007/2/25	0.56
2007/3/4	0.48
2007/3/11	0.58
2007/3/18	0.88
2007/3/25	0.48
2007/4/1	0.4
2007/4/8	0.33
2007/4/15	0.52
2007/4/22	0.31
2007/4/29	0.63
2007/5/6	0.25
2007/5/13	0.42
2007/5/20	0.42
2007/5/27	0.4
2007/6/3	0.48
2007/6/10	0.54
2007/6/17	0.46
2007/6/24	0.63
2007/7/1	0.77
2007/7/8	0.44
2007/7/15	0.54
2007/7/22	0.73
2007/7/29	0.29
2007/8/5	0.54
2007/8/12	0.31
2007/8/19	0.27
2007/8/26	0.38
2007/9/2	0.21
2007/9/9	0.15
2007/9/16	0.21
2007/9/23	0.06
2007/9/30	0.08
2007/10/7	0.13
2007/10/14	0.15
2007/10/21	0.06
2007/10/28	0.25
2007/11/4	0.06
2007/11/11	0.27
2007/11/18	0.1
2007/11/25	0.17
2007/12/2	0.15
2007/12/9	0.13
2007/12/16	0.15
2007/12/23	0.08
2007/12/30	0
2008/1/6	0.02
2008/1/13	0.04
2008/1/20	0.08
2008/1/27	0.08
2008/2/3	0.02
2008/2/10	0.15
2008/2/17	0.08
2008/2/24	0.08
2008/3/2	0.08
2008/3/9	0.06
2008/3/16	0.04
2008/3/23	0.06
2008/3/30	0.06
2008/4/6	0.06
2008/4/13	0.04
2008/4/20	0.04
2008/4/27	0.02
2008/5/4	0.02
2008/5/11	0.27
2008/5/18	0.13
2008/5/25	0.08
2008/6/1	0.13
2008/6/8	0.08
2008/6/15	0.23
2008/6/22	0.38
2008/6/29	0.15
2008/7/6	0.25
2008/7/13	0.21
2008/7/20	0.42
2008/7/27	0.13
2008/8/3	0.29
2008/8/10	0.17
2008/8/17	0.06
2008/8/24	0.23
2008/8/31	0.17
2008/9/7	0.17
2008/9/14	0.31
2008/9/21	0.38
2008/9/28	0.13
2008/10/5	0.31
2008/10/12	0.21
2008/10/19	0.31
2008/10/26	0.31
2008/11/2	0.5
2008/11/9	0.13
2008/11/16	0.42
2008/11/23	0.27
2008/11/30	0.38
2008/12/7	0.42
2008/12/14	0.27
2008/12/21	0.29
2008/12/28	0.38
2009/1/4	0.35
2009/1/11	0.5
2009/1/18	0.29
2009/1/25	0.17
2009/2/1	0.4
2009/2/8	0.08
2009/2/15	0.21
2009/2/22	0.25
2009/3/1	0.15
2009/3/8	0.23
2009/3/15	0.13
2009/3/22	0.13
2009/3/29	0.19
2009/4/5	0.28
2009/4/12	0.19
2009/4/19	0.19
2009/4/26	0.42
2009/5/3	0.4
2009/5/10	0.4
2009/5/17	0.69
2009/5/24	0.46
2009/5/31	0.67
2009/6/7	0.4
2009/6/14	0.69
2009/6/21	1.19
2009/6/28	1.02
2009/7/5	0.96
2009/7/12	1.19
2009/7/19	1.33
2009/7/26	1.42
2009/8/2	1.29
2009/8/9	1.29
2009/8/16	1.33
2009/8/23	0.83
2009/8/30	1.13
2009/9/6	0.88
2009/9/13	1.23
2009/9/20	1.31
2009/9/27	1.21
2009/10/4	1.35
2009/10/11	1.4
2009/10/18	1.19
2009/10/25	1.92
2009/11/1	1.21
2009/11/8	1.27
2009/11/15	1.25
2009/11/22	1.15
2009/11/29	1.21
2009/12/6	1.75
2009/12/13	1.67
2009/12/20	1.65
2009/12/27	1.65
2010/1/3	1.1
2010/1/10	2.04
2010/1/17	1.1
2010/1/24	0.96
2010/1/31	1.35
2010/2/7	0.77
2010/2/14	0.98
2010/2/21	1.04
2010/2/28	1.65
2010/3/7	1.67
2010/3/14	1.96
2010/3/21	2.15
2010/3/28	1.9
2010/4/4	2.23
2010/4/11	1.79
2010/4/18	1.75
2010/4/25	1.96
2010/5/2	1.83
2010/5/9	2.04
2010/5/16	2.42
2010/5/23	2.69
2010/5/30	2.08
2010/6/6	3.38
2010/6/13	2.15
2010/6/20	3.17
2010/6/27	3.5
2010/7/4	2.69
2010/7/11	3.35
2010/7/18	3.04
2010/7/25	2.81
2010/8/1	3.6
2010/8/8	2.98
2010/8/15	2.15
2010/8/22	2.08
2010/8/29	1.88
2010/9/5	1.17
2010/9/12	1.65
2010/9/19	1.52
2010/9/26	1.73
2010/10/3	1.38
2010/10/10	1.06
2010/10/17	1.77
2010/10/24	1.73
2010/10/31	1.38
2010/11/7	1.52
2010/11/14	1.29
2010/11/21	1.56
2010/11/28	1.44
2010/12/5	1.4
2010/12/12	1.67
2010/12/19	2.04
2010/12/26	1.13
2011/1/2	1.42
2011/1/9	1.56
2011/1/16	1.1
2011/1/23	0.96
2011/1/30	0.56
2011/2/6	0.67
2011/2/13	0.58
2011/2/20	0.63
2011/2/27	0.6
2011/3/6	0.52
2011/3/13	0
2011/3/20	0
2011/3/27	0.36
2011/4/3	0
2011/4/10	0
2011/4/17	0.4
2011/4/24	0.26
2011/5/1	0.3
2011/5/8	0.1
2011/5/15	0.35
2011/5/22	0.54
2011/5/29	0.35
2011/6/5	0.63
2011/6/12	0.63
2011/6/19	0.58
2011/6/26	0.6
2011/7/3	0.38
2011/7/10	0.46
2011/7/17	0.9
2011/7/24	0.73
2011/7/31	0.69
2011/8/7	0.54
2011/8/14	0.71
2011/8/21	0.85
2011/8/28	0.58
2011/9/4	0.31
2011/9/11	0.33
2011/9/18	0.4
2011/9/25	0.27
2011/10/2	0.31
2011/10/9	0.46
2011/10/16	0.27
2011/10/23	0.52
2011/10/30	0.52
2011/11/6	0.44
2011/11/13	0.65
2011/11/20	0.67
2011/11/27	0.5
2011/12/4	0.58
2011/12/11	0.4
2011/12/18	0.67
2011/12/25	0.63
2012/1/1	0.46
2012/1/8	0.69
2012/1/15	0.65
2012/1/22	0.33
2012/1/29	0.4
2012/2/5	0.33
2012/2/12	0.38
2012/2/19	0.19
2012/2/26	0.23
2012/3/4	0.33
2012/3/11	0.13
2012/3/18	0.17
2012/3/25	0.25
2012/4/1	0.38
2012/4/8	0.33
2012/4/15	0.31
2012/4/22	0.25
2012/4/29	0.33
2012/5/6	0.21
2012/5/13	0.46
2012/5/20	0.35
2012/5/27	0.4
2012/6/3	0.71
2012/6/10	0.48
2012/6/17	0.52
2012/6/24	0.46
2012/7/1	0.44
2012/7/8	0.71
2012/7/15	0.29
2012/7/22	0.46
2012/7/29	0.54
2012/8/5	0.31
2012/8/12	0.38
2012/8/19	0.19
2012/8/26	0.1
2012/9/2	0.17
2012/9/9	0.19
2012/9/16	0.23
2012/9/23	0.21
2012/9/30	0.1
2012/10/7	0.25
2012/10/14	0.21
2012/10/21	0.21
2012/10/28	0.31
2012/11/4	0.23
2012/11/11	0.21
2012/11/18	0.27
2012/11/25	0.27
2012/12/2	0.27
2012/12/9	0.46
2012/12/16	0.38
2012/12/23	0.52
2012/12/30	0.15
2013/1/6	0.54
2013/1/13	0.54
2013/1/20	0.2
2013/1/27	0.4
2013/2/3	0.29
2013/2/10	0.27
2013/2/17	0.38
2013/2/24	0.53
2013/3/3	0.49
2013/3/10	0.38
2013/3/17	0.38
2013/3/24	0.38
2013/3/31	0.47
2013/4/7	0.64
2013/4/14	0.44
2013/4/21	0.4
2013/4/28	0.56
2013/5/5	0.56
2013/5/12	0.49
2013/5/19	0.47
2013/5/26	0.6
2013/6/2	0.62
2013/6/9	0.69
2013/6/16	0.69
2013/6/23	0.91
2013/6/30	0.67
2013/7/7	0.84
2013/7/14	0.71
2013/7/21	0.89
2013/7/28	0.76
2013/8/4	0.67
2013/8/11	0.51
2013/8/18	0.64
2013/8/25	0.76
2013/9/1	0.64
2013/9/8	0.53
2013/9/15	0.64
2013/9/22	0.38
2013/9/29	0.6
2013/10/6	0.96
2013/10/13	0.49
2013/10/20	0.89
2013/10/27	0.73
2013/11/3	0.58
2013/11/10	0.98
2013/11/17	0.73
2013/11/24	0.84
2013/12/1	1
2013/12/8	1.22
2013/12/15	1.02
2013/12/22	1.02
2013/12/29	1.07
2014/1/5	0.62
2014/1/12	1.2
2014/1/19	0.8
2014/1/26	0.6
2014/2/2	0.82
2014/2/9	0.91
2014/2/16	0.82
2014/2/23	1.09
2014/3/2	0.69
2014/3/9	0.69
2014/3/16	0.67
2014/3/23	0.47
2014/3/30	0.93
2014/4/6	0.91
2014/4/13	1.31
2014/4/20	0.51
2014/4/27	0.76
2014/5/4	1.07
2014/5/11	1.02
2014/5/18	1.56
2014/5/25	1.27
2014/6/1	0.98
2014/6/8	1.11
2014/6/15	1.33
2014/6/22	1.09
2014/6/29	1.09
2014/7/6	1.29
2014/7/13	1
2014/7/20	1.24
2014/7/27	0.93
2014/8/3	1.33
2014/8/10	1.16
2014/8/17	1.27
2014/8/24	1.31
2014/8/31	1.44
2014/9/7	0.87
2014/9/14	1.04
2014/9/21	1.47
2014/9/28	1.02
2014/10/5	1.27
2014/10/12	0.78
2014/10/19	1.22
2014/10/26	1.2
2014/11/2	0.87
2014/11/9	1.11
2014/11/16	1.04
2014/11/23	1.09
2014/11/30	0.96
2014/12/7	1.31
2014/12/14	0.73
2014/12/21	0.76
2014/12/28	0.84
2015/1/4	0.36
2015/1/11	0.91
2015/1/18	0.8
2015/1/25	0.49
2015/2/1	0.49
2015/2/8	0.29
2015/2/15	0.51
2015/2/22	0.47
2015/3/1	0.49
2015/3/8	0.56
2015/3/15	0.51
2015/3/22	0.6
2015/3/29	0.53
2015/4/5	0.49
2015/4/12	0.63
2015/4/19	0.5
2015/4/26	0.5
2015/5/3	0.54
2015/5/10	0.52
2015/5/17	0.41
2015/5/24	0.63
2015/5/31	0.48
2015/6/7	0.65
2015/6/14	0.46
2015/6/21	0.76
2015/6/28	0.74
2015/7/5	0.61
2015/7/12	0.52
2015/7/19	0.39
2015/7/26	0.26
2015/8/2	0.59
2015/8/9	0.5
2015/8/16	0.46
2015/8/23	0.52
2015/8/30	0.35
2015/9/6	0.41
2015/9/13	0.39
2015/9/20	0.52
2015/9/27	0.26
2015/10/4	0.26
2015/10/11	0.41
2015/10/18	0.26
2015/10/25	0.33
2015/11/1	0.26
2015/11/8	0.2
2015/11/15	0.13
2015/11/22	0.13
2015/11/29	0.24
2015/12/6	0.22
2015/12/13	0.13
2015/12/20	0.26
2015/12/27	0.3
2016/1/3	0.22
2016/1/10	0.3
2016/1/17	0.48
2016/1/24	0.26
2016/1/31	0.28
2016/2/7	0.26
2016/2/14	0.13
2016/2/21	0.11
2016/2/28	0.11
2016/3/6	0.17
2016/3/13	0.13
2016/3/20	0.17
2016/3/27	0.07
2016/4/3	0.15
2016/4/10	0.22
2016/4/17	0.11
2016/4/24	0.26
2016/5/1	0.11
2016/5/8	0.24
2016/5/15	0.33
2016/5/22	0.13
2016/5/29	0.22
2016/6/5	0.17
2016/6/12	0.13
2016/6/19	0.22
2016/6/26	0.24
2016/7/3	0.17
2016/7/10	0.37
2016/7/17	0.07
2016/7/24	0.33
2016/7/31	0.22
2016/8/7	0.13
2016/8/14	0.15
2016/8/21	0.09
2016/8/28	0.22
2016/9/4	0.24
2016/9/11	0.15
2016/9/18	0.26
2016/9/25	0.22
2016/10/2	0.39
2016/10/9	0.22
2016/10/16	0.2
2016/10/23	0.3
2016/10/30	0.22
2016/11/6	0.22
2016/11/13	0.26
2016/11/20	0.2
2016/11/27	0.26
2016/12/4	0.2
2016/12/11	0.26
2016/12/18	0.37
2016/12/25	0.37
2017/1/1	0.37
2017/1/8	0.13
2017/1/15	0.26
2017/1/22	0.17
2017/1/29	0.17
2017/2/5	0.26
2017/2/12	0.15
2017/2/19	0.33
2017/2/26	0.3
2017/3/5	0.2
2017/3/12	0.22
2017/3/19	0.24
2017/3/26	0.17
2017/4/2	0.13
2017/4/9	0.2
2017/4/16	0.33
2017/4/23	0.22
2017/4/30	0.22
2017/5/7	0.09
2017/5/14	0.28
2017/5/21	0.35
2017/5/28	0.28
2017/6/4	0.61
2017/6/11	0.74
2017/6/18	0.37
2017/6/25	0.76
2017/7/2	0.48
2017/7/9	1.04
2017/7/16	0.85
2017/7/23	0.43
2017/7/30	1
2017/8/6	0.41
2017/8/13	0.59
2017/8/20	0.54
2017/8/27	0.59
2017/9/3	0.5
2017/9/10	0.93
2017/9/17	0.72
2017/9/24	0.61
2017/10/1	0.82
2017/10/8	0.39
2017/10/15	0.57
2017/10/22	0.65
2017/10/29	0.52
2017/11/5	0.67
2017/11/12	0.39
2017/11/19	0.74
2017/11/26	0.57
2017/12/3	0.5
2017/12/10	0.87
2017/12/17	0.37
2017/12/24	0.8
2017/12/31	0.54
2018/1/7	0.28
2018/1/14	0.43
2018/1/21	0.22
2018/1/28	0.09
2018/2/4	0.2
2018/2/11	0.26
2018/2/18	0.04
2018/2/25	0.28
2018/3/4	0.2
2018/3/11	0.22
2018/3/18	0.28
2018/3/25	0.28
2018/4/1	0.09
2018/4/8	0.3
2018/4/15	0.2
2018/4/22	0.2
2018/4/29	0.14
2018/5/6	0.14
2018/5/13	0.32
2018/5/20	0.18
2018/5/27	0.2
2018/6/3	0.28
2018/6/10	0.38
2018/6/17	0.18
2018/6/24	0.28
2018/7/1	0.26
2018/7/8	0.14
2018/7/15	0.24
2018/7/22	0.14
2018/7/29	0.16
2018/8/5	0.3
2018/8/12	0.02
2018/8/19	0.04
2018/8/26	0.06
2018/9/2	0.14
2018/9/9	0.14
2018/9/16	0.22
2018/9/23	0.2
2018/9/30	0.32
2018/10/7	0.08
2018/10/14	0.08
2018/10/21	0.16
2018/10/28	0.08
2018/11/4	0.18
2018/11/11	0.12
2018/11/18	0.14
2018/11/25	0.06
2018/12/2	0.48
2018/12/9	0.14
2018/12/16	0.16
2018/12/23	0.16
2018/12/30	0.08
2019/1/6	0.16
2019/1/13	0.16
2019/1/20	0.08
2019/1/27	0.12
2019/2/3	0.14
2019/2/10	0.12
2019/2/17	0.22
2019/2/24	0.06
2019/3/3	0.08
2019/3/10	0.16
2019/3/17	0.06
2019/3/24	0.06
2019/3/31	0.16
2019/4/7	0.08
2019/4/14	0.12
2019/4/21	0.12
2019/4/28	0.08
2019/5/5	0.08
2019/5/12	0.06
2019/5/19	0.06
2019/5/26	0.16
2019/6/2	0.12
2019/6/9	0.12
2019/6/16	0.06
2019/6/23	0.1
2019/6/30	0.22
2019/7/7	0.12
2019/7/14	0.12
2019/7/21	0.06
2019/7/28	0.06
2019/8/4	0.02
2019/8/11	0.12
2019/8/18	0.04
2019/8/25	0.06
2019/9/1	0.08
2019/9/8	0.04
2019/9/15	0.02
2019/9/22	0.08
2019/9/29	0.02
2019/10/6	0.04
2019/10/13	0.08
2019/10/20	0.04
2019/10/27	0.1
2019/11/3	0.14
2019/11/10	0
2019/11/17	0.14
2019/11/24	0.1
2019/12/1	0.1
2019/12/8	0.1
2019/12/15	0.02
2019/12/22	0.04
2019/12/29	0.08
2020/1/5	0.02
2020/1/12	0.08
2020/1/19	0.06
2020/1/26	0.04
2020/2/2	0.04
2020/2/9	0.04
2020/2/16	0.04
2020/2/23	0.08
2020/3/1	0.04
2020/3/8	0.04
2020/3/15	0.04
2020/3/22	0.02
2020/3/29	0.04
2020/4/5	0.02
2020/4/12	0.02
2020/4/19	0.04
2020/4/26	0
2020/5/3	0.02
2020/5/10	0.02
2020/5/17	0.02
2020/5/24	0.02
2020/5/31	0.02
2020/6/7	0.06
2020/6/14	0.14
2020/6/21	0.1
2020/6/28	0.08
2020/7/5	0.06
2020/7/12	0.06
2020/7/19	0.1
2020/7/26	0.04
2020/8/2	0.12
2020/8/9	0.04
2020/8/16	0
2020/8/23	0.04
2020/8/30	0.04
2020/9/6	0.06
2020/9/13	0.04
2020/9/20	0.04
2020/9/27	0.04
2020/10/4	0.1
2020/10/11	0.04
2020/10/18	0.04
2020/10/25	0.06
2020/11/1	0.02
2020/11/8	0.1
2020/11/15	0.02
2020/11/22	0.04
2020/11/29	0.06
2020/12/6	0.02
2020/12/13	0.02
2020/12/20	0.02
2020/12/27	0
2021/1/3	0.02
