# Supplementary material for: Associations between Meteorological Factors and Reported Mumps Cases from 1999 to 2020 in Japan
Source: Epidemiologia (Basel). 2021 Apr 2;2(2):162–78. doi: 10.3390/epidemiologia2020013 (PMC9620933; doi:10.3390/epidemiologia2020013)
Supplement: Supplementary file 1 [file epidemiologia-02-00013-s001.zip › Dataset_S1/8_MUMPS_Ibaragi.txt]

1135	2
1999/4/11	0.24
1999/4/18	0.26
1999/4/25	0.25
1999/5/2	0.33
1999/5/9	0.19
1999/5/16	0.38
1999/5/23	0.45
1999/5/30	0.3
1999/6/6	0.65
1999/6/13	0.38
1999/6/20	0.46
1999/6/27	0.49
1999/7/4	0.6
1999/7/11	0.29
1999/7/18	0.47
1999/7/25	0.31
1999/8/1	0.43
1999/8/8	0.33
1999/8/15	0.56
1999/8/22	0.11
1999/8/29	0.21
1999/9/5	0.29
1999/9/12	0.44
1999/9/19	0.19
1999/9/26	0.28
1999/10/3	0.29
1999/10/10	0.33
1999/10/17	0.17
1999/10/24	0.15
1999/10/31	0.14
1999/11/7	0.13
1999/11/14	0.21
1999/11/21	0.26
1999/11/28	0.22
1999/12/5	0.17
1999/12/12	0.28
1999/12/19	0.22
1999/12/26	0.21
2000/1/2	0.24
2000/1/9	0.33
2000/1/16	0.44
2000/1/23	0.22
2000/1/30	0.14
2000/2/6	0.15
2000/2/13	0.11
2000/2/20	0.21
2000/2/27	0.19
2000/3/5	0.21
2000/3/12	0.43
2000/3/19	0.22
2000/3/26	0.24
2000/4/2	0.29
2000/4/9	0.25
2000/4/16	0.4
2000/4/23	0.22
2000/4/30	0.21
2000/5/7	0.36
2000/5/14	0.36
2000/5/21	0.5
2000/5/28	0.35
2000/6/4	0.47
2000/6/11	0.39
2000/6/18	0.39
2000/6/25	0.44
2000/7/2	0.63
2000/7/9	0.53
2000/7/16	0.6
2000/7/23	0.65
2000/7/30	0.49
2000/8/6	0.5
2000/8/13	0.6
2000/8/20	0.88
2000/8/27	0.65
2000/9/3	0.54
2000/9/10	0.33
2000/9/17	0.44
2000/9/24	0.43
2000/10/1	0.51
2000/10/8	0.6
2000/10/15	0.58
2000/10/22	0.85
2000/10/29	0.67
2000/11/5	0.58
2000/11/12	0.71
2000/11/19	0.99
2000/11/26	1.33
2000/12/3	1.29
2000/12/10	1.36
2000/12/17	1.25
2000/12/24	0.9
2000/12/31	0.85
2001/1/7	0.87
2001/1/14	1.16
2001/1/21	1
2001/1/28	0.71
2001/2/4	1.36
2001/2/11	1.22
2001/2/18	1.62
2001/2/25	1.81
2001/3/4	1.53
2001/3/11	1.62
2001/3/18	1.53
2001/3/25	2.26
2001/4/1	1.79
2001/4/8	2.05
2001/4/15	1.77
2001/4/22	1.37
2001/4/29	1.25
2001/5/6	1.1
2001/5/13	1.49
2001/5/20	1.9
2001/5/27	1.34
2001/6/3	2.55
2001/6/10	1.99
2001/6/17	2.66
2001/6/24	2.97
2001/7/1	2.45
2001/7/8	3.44
2001/7/15	2.62
2001/7/22	2.48
2001/7/29	2.68
2001/8/5	2.42
2001/8/12	1.48
2001/8/19	1.88
2001/8/26	2.07
2001/9/2	1.45
2001/9/9	1.22
2001/9/16	1.52
2001/9/23	1.26
2001/9/30	1.32
2001/10/7	1
2001/10/14	1.71
2001/10/21	1.78
2001/10/28	1.37
2001/11/4	1.49
2001/11/11	2.07
2001/11/18	2.21
2001/11/25	2.34
2001/12/2	2.92
2001/12/9	2.26
2001/12/16	2.55
2001/12/23	2.62
2001/12/30	2.49
2002/1/6	1.55
2002/1/13	2.24
2002/1/20	1.27
2002/1/27	1.28
2002/2/3	1.27
2002/2/10	1.23
2002/2/17	1.16
2002/2/24	1.38
2002/3/3	1.49
2002/3/10	0.95
2002/3/17	1.43
2002/3/24	1.11
2002/3/31	1.32
2002/4/7	1.21
2002/4/14	1.09
2002/4/21	0.72
2002/4/28	0.73
2002/5/5	0.5
2002/5/12	0.83
2002/5/19	0.97
2002/5/26	0.68
2002/6/2	0.97
2002/6/9	0.88
2002/6/16	0.66
2002/6/23	0.81
2002/6/30	0.72
2002/7/7	0.77
2002/7/14	0.82
2002/7/21	0.73
2002/7/28	0.68
2002/8/4	0.58
2002/8/11	0.76
2002/8/18	0.7
2002/8/25	0.35
2002/9/1	0.54
2002/9/8	0.73
2002/9/15	0.28
2002/9/22	0.27
2002/9/29	0.35
2002/10/6	0.31
2002/10/13	0.31
2002/10/20	0.32
2002/10/27	0.55
2002/11/3	0.36
2002/11/10	0.38
2002/11/17	0.28
2002/11/24	0.28
2002/12/1	0.39
2002/12/8	0.31
2002/12/15	0.43
2002/12/22	0.66
2002/12/29	0.58
2003/1/5	0.19
2003/1/12	0.57
2003/1/19	0.26
2003/1/26	0.26
2003/2/2	0.31
2003/2/9	0.28
2003/2/16	0.26
2003/2/23	0.46
2003/3/2	0.18
2003/3/9	0.34
2003/3/16	0.19
2003/3/23	0.22
2003/3/30	0.28
2003/4/6	0.41
2003/4/13	0.32
2003/4/20	0.2
2003/4/27	0.18
2003/5/4	0.2
2003/5/11	0.36
2003/5/18	0.42
2003/5/25	0.47
2003/6/1	0.54
2003/6/8	0.53
2003/6/15	0.72
2003/6/22	0.47
2003/6/29	0.8
2003/7/6	0.69
2003/7/13	0.36
2003/7/20	0.34
2003/7/27	0.26
2003/8/3	0.36
2003/8/10	0.2
2003/8/17	0.22
2003/8/24	0.15
2003/8/31	0.12
2003/9/7	0.15
2003/9/14	0.24
2003/9/21	0.14
2003/9/28	0.22
2003/10/5	0.2
2003/10/12	0.08
2003/10/19	0.2
2003/10/26	0.19
2003/11/2	0.23
2003/11/9	0.28
2003/11/16	0.22
2003/11/23	0.19
2003/11/30	0.18
2003/12/7	0.19
2003/12/14	0.18
2003/12/21	0.2
2003/12/28	0.09
2004/1/4	0.12
2004/1/11	0.22
2004/1/18	0.09
2004/1/25	0.11
2004/2/1	0.05
2004/2/8	0.15
2004/2/15	0.11
2004/2/22	0.09
2004/2/29	0.11
2004/3/7	0.09
2004/3/14	0.23
2004/3/21	0.19
2004/3/28	0.18
2004/4/4	0.28
2004/4/11	0.22
2004/4/18	0.16
2004/4/25	0.19
2004/5/2	0.07
2004/5/9	0.22
2004/5/16	0.35
2004/5/23	0.14
2004/5/30	0.12
2004/6/6	0.43
2004/6/13	0.31
2004/6/20	0.35
2004/6/27	0.27
2004/7/4	0.43
2004/7/11	0.57
2004/7/18	0.38
2004/7/25	0.45
2004/8/1	0.3
2004/8/8	0.27
2004/8/15	0.42
2004/8/22	0.3
2004/8/29	0.35
2004/9/5	0.36
2004/9/12	0.42
2004/9/19	0.34
2004/9/26	0.28
2004/10/3	0.19
2004/10/10	0.12
2004/10/17	0.15
2004/10/24	0.3
2004/10/31	0.36
2004/11/7	0.42
2004/11/14	0.51
2004/11/21	0.42
2004/11/28	0.38
2004/12/5	0.51
2004/12/12	0.45
2004/12/19	0.61
2004/12/26	0.57
2005/1/2	0.5
2005/1/9	0.65
2005/1/16	0.65
2005/1/23	0.68
2005/1/30	0.5
2005/2/6	0.35
2005/2/13	0.38
2005/2/20	0.39
2005/2/27	0.34
2005/3/6	0.45
2005/3/13	0.34
2005/3/20	0.41
2005/3/27	0.41
2005/4/3	0.51
2005/4/10	0.55
2005/4/17	0.59
2005/4/24	0.58
2005/5/1	0.72
2005/5/8	0.55
2005/5/15	0.82
2005/5/22	1.08
2005/5/29	1.11
2005/6/5	1.91
2005/6/12	1.34
2005/6/19	1.51
2005/6/26	2.41
2005/7/3	1.85
2005/7/10	2.81
2005/7/17	2.51
2005/7/24	2.32
2005/7/31	2.5
2005/8/7	2.24
2005/8/14	2.03
2005/8/21	2.46
2005/8/28	1.92
2005/9/4	1.62
2005/9/11	1.55
2005/9/18	1.5
2005/9/25	1.49
2005/10/2	1.81
2005/10/9	1.45
2005/10/16	1.38
2005/10/23	1.69
2005/10/30	1.7
2005/11/6	1.59
2005/11/13	2
2005/11/20	1.36
2005/11/27	1.58
2005/12/4	1.62
2005/12/11	2.14
2005/12/18	1.26
2005/12/25	1.81
2006/1/1	1.68
2006/1/8	1.5
2006/1/15	2.12
2006/1/22	1.19
2006/1/29	1.31
2006/2/5	1.51
2006/2/12	1.07
2006/2/19	1.58
2006/2/26	1.72
2006/3/5	1.91
2006/3/12	2.04
2006/3/19	1.88
2006/3/26	2.16
2006/4/2	1.78
2006/4/9	1.53
2006/4/16	1.71
2006/4/23	1.38
2006/4/30	1.57
2006/5/7	1.83
2006/5/14	2.08
2006/5/21	2.23
2006/5/28	2.14
2006/6/4	2.76
2006/6/11	2
2006/6/18	2.15
2006/6/25	2.28
2006/7/2	1.85
2006/7/9	2.25
2006/7/16	1.93
2006/7/23	1.49
2006/7/30	1.89
2006/8/6	1.4
2006/8/13	0.9
2006/8/20	1.28
2006/8/27	1.09
2006/9/3	0.68
2006/9/10	0.61
2006/9/17	0.66
2006/9/24	0.47
2006/10/1	0.63
2006/10/8	0.57
2006/10/15	0.44
2006/10/22	0.62
2006/10/29	0.56
2006/11/5	0.43
2006/11/12	0.4
2006/11/19	0.41
2006/11/26	0.32
2006/12/3	0.31
2006/12/10	0.41
2006/12/17	0.25
2006/12/24	0.28
2006/12/31	0.21
2007/1/7	0.28
2007/1/14	0.2
2007/1/21	0.21
2007/1/28	0.23
2007/2/4	0.2
2007/2/11	0.32
2007/2/18	0.08
2007/2/25	0.23
2007/3/4	0.11
2007/3/11	0.24
2007/3/18	0.15
2007/3/25	0.09
2007/4/1	0.05
2007/4/8	0.22
2007/4/15	0.17
2007/4/22	0.11
2007/4/29	0.15
2007/5/6	0.09
2007/5/13	0.25
2007/5/20	0.28
2007/5/27	0.15
2007/6/3	0.35
2007/6/10	0.32
2007/6/17	0.13
2007/6/24	0.35
2007/7/1	0.27
2007/7/8	0.25
2007/7/15	0.26
2007/7/22	0.25
2007/7/29	0.27
2007/8/5	0.24
2007/8/12	0.13
2007/8/19	0.15
2007/8/26	0.24
2007/9/2	0.09
2007/9/9	0.12
2007/9/16	0.17
2007/9/23	0.13
2007/9/30	0.12
2007/10/7	0.15
2007/10/14	0.07
2007/10/21	0.17
2007/10/28	0.22
2007/11/4	0.07
2007/11/11	0.12
2007/11/18	0.13
2007/11/25	0.01
2007/12/2	0.04
2007/12/9	0.08
2007/12/16	0.08
2007/12/23	0.11
2007/12/30	0.05
2008/1/6	0.05
2008/1/13	0.08
2008/1/20	0.04
2008/1/27	0.09
2008/2/3	0.11
2008/2/10	0.05
2008/2/17	0.09
2008/2/24	0.04
2008/3/2	0.05
2008/3/9	0.07
2008/3/16	0.08
2008/3/23	0
2008/3/30	0.05
2008/4/6	0.04
2008/4/13	0.03
2008/4/20	0.04
2008/4/27	0.09
2008/5/4	0.08
2008/5/11	0.11
2008/5/18	0.21
2008/5/25	0.05
2008/6/1	0.11
2008/6/8	0.17
2008/6/15	0.17
2008/6/22	0.11
2008/6/29	0.17
2008/7/6	0.2
2008/7/13	0.08
2008/7/20	0.11
2008/7/27	0.05
2008/8/3	0.08
2008/8/10	0.07
2008/8/17	0.17
2008/8/24	0.07
2008/8/31	0.11
2008/9/7	0.07
2008/9/14	0.05
2008/9/21	0.12
2008/9/28	0.09
2008/10/5	0.08
2008/10/12	0.12
2008/10/19	0.12
2008/10/26	0.15
2008/11/2	0.12
2008/11/9	0.03
2008/11/16	0.03
2008/11/23	0.09
2008/11/30	0.09
2008/12/7	0.08
2008/12/14	0.12
2008/12/21	0.09
2008/12/28	0.09
2009/1/4	0.04
2009/1/11	0.2
2009/1/18	0.12
2009/1/25	0.07
2009/2/1	0.11
2009/2/8	0.03
2009/2/15	0.09
2009/2/22	0.13
2009/3/1	0.15
2009/3/8	0.08
2009/3/15	1.12
2009/3/22	0.12
2009/3/29	0.21
2009/4/5	0.08
2009/4/12	0.15
2009/4/19	0.24
2009/4/26	0.24
2009/5/3	0.19
2009/5/10	0.24
2009/5/17	0.25
2009/5/24	0.21
2009/5/31	0.33
2009/6/7	0.32
2009/6/14	0.39
2009/6/21	0.39
2009/6/28	0.48
2009/7/5	0.48
2009/7/12	0.44
2009/7/19	0.41
2009/7/26	0.17
2009/8/2	0.43
2009/8/9	0.56
2009/8/16	0.36
2009/8/23	0.37
2009/8/30	0.47
2009/9/6	0.31
2009/9/13	0.69
2009/9/20	0.44
2009/9/27	0.55
2009/10/4	0.55
2009/10/11	0.6
2009/10/18	0.64
2009/10/25	0.83
2009/11/1	0.55
2009/11/8	0.79
2009/11/15	1.92
2009/11/22	0.61
2009/11/29	0.61
2009/12/6	0.63
2009/12/13	0.83
2009/12/20	0.69
2009/12/27	0.81
2010/1/3	0.49
2010/1/10	0.85
2010/1/17	0.75
2010/1/24	0.65
2010/1/31	0.91
2010/2/7	0.69
2010/2/14	0.53
2010/2/21	0.97
2010/2/28	0.91
2010/3/7	0.83
2010/3/14	1.11
2010/3/21	1.28
2010/3/28	1.24
2010/4/4	1.36
2010/4/11	1.37
2010/4/18	0.92
2010/4/25	1.29
2010/5/2	1.07
2010/5/9	1.07
2010/5/16	1.39
2010/5/23	1.47
2010/5/30	1.48
2010/6/6	1.59
2010/6/13	1.39
2010/6/20	1.77
2010/6/27	1.84
2010/7/4	1.72
2010/7/11	1.57
2010/7/18	1.37
2010/7/25	1.21
2010/8/1	1.87
2010/8/8	1.21
2010/8/15	1.19
2010/8/22	0.88
2010/8/29	0.64
2010/9/5	0.56
2010/9/12	0.73
2010/9/19	0.85
2010/9/26	0.84
2010/10/3	0.73
2010/10/10	0.93
2010/10/17	1.08
2010/10/24	0.92
2010/10/31	0.93
2010/11/7	0.95
2010/11/14	0.93
2010/11/21	1.08
2010/11/28	1.07
2010/12/5	0.99
2010/12/12	1.08
2010/12/19	1.03
2010/12/26	1.05
2011/1/2	0.76
2011/1/9	1.09
2011/1/16	0.84
2011/1/23	0.53
2011/1/30	0.55
2011/2/6	0.77
2011/2/13	0.79
2011/2/20	0.65
2011/2/27	1.03
2011/3/6	0.85
2011/3/13	0.52
2011/3/20	0.88
2011/3/27	0.88
2011/4/3	0.83
2011/4/10	0.51
2011/4/17	0.89
2011/4/24	0.89
2011/5/1	0.85
2011/5/8	0.59
2011/5/15	0.77
2011/5/22	0.63
2011/5/29	0.83
2011/6/5	0.88
2011/6/12	0.61
2011/6/19	1.04
2011/6/26	0.73
2011/7/3	0.97
2011/7/10	1.05
2011/7/17	0.95
2011/7/24	0.92
2011/7/31	0.8
2011/8/7	0.75
2011/8/14	0.76
2011/8/21	0.45
2011/8/28	0.84
2011/9/4	0.51
2011/9/11	0.53
2011/9/18	0.6
2011/9/25	0.51
2011/10/2	0.96
2011/10/9	0.72
2011/10/16	0.77
2011/10/23	0.89
2011/10/30	0.65
2011/11/6	1.23
2011/11/13	0.84
2011/11/20	1.05
2011/11/27	1.17
2011/12/4	1.23
2011/12/11	1.39
2011/12/18	1.4
2011/12/25	1.03
2012/1/1	1.09
2012/1/8	1.03
2012/1/15	0.97
2012/1/22	0.45
2012/1/29	0.48
2012/2/5	0.56
2012/2/12	0.35
2012/2/19	0.6
2012/2/26	0.68
2012/3/4	0.23
2012/3/11	0.52
2012/3/18	0.2
2012/3/25	0.35
2012/4/1	0.27
2012/4/8	0.13
2012/4/15	0.28
2012/4/22	0.19
2012/4/29	0.39
2012/5/6	0.16
2012/5/13	0.31
2012/5/20	0.24
2012/5/27	0.29
2012/6/3	0.28
2012/6/10	0.33
2012/6/17	0.2
2012/6/24	0.24
2012/7/1	0.44
2012/7/8	0.28
2012/7/15	0.37
2012/7/22	0.28
2012/7/29	0.31
2012/8/5	0.19
2012/8/12	0.08
2012/8/19	0.12
2012/8/26	0.24
2012/9/2	0.12
2012/9/9	0.13
2012/9/16	0.15
2012/9/23	0.09
2012/9/30	0.08
2012/10/7	0.11
2012/10/14	0.08
2012/10/21	0.16
2012/10/28	0.08
2012/11/4	0.09
2012/11/11	0.12
2012/11/18	0.08
2012/11/25	0.15
2012/12/2	0.17
2012/12/9	0.07
2012/12/16	0.07
2012/12/23	0.11
2012/12/30	0.11
2013/1/6	0.05
2013/1/13	0.15
2013/1/20	0.05
2013/1/27	0.07
2013/2/3	0.13
2013/2/10	0.07
2013/2/17	0.08
2013/2/24	0.09
2013/3/3	0.11
2013/3/10	0.13
2013/3/17	0.05
2013/3/24	0.04
2013/3/31	0.13
2013/4/7	0.04
2013/4/14	0.07
2013/4/21	0.15
2013/4/28	0.07
2013/5/5	0.09
2013/5/12	0.07
2013/5/19	0.15
2013/5/26	0.13
2013/6/2	0.27
2013/6/9	0.16
2013/6/16	0.2
2013/6/23	0.15
2013/6/30	0.11
2013/7/7	0.19
2013/7/14	0.24
2013/7/21	0.12
2013/7/28	0.16
2013/8/4	0.21
2013/8/11	0.07
2013/8/18	0.07
2013/8/25	0.09
2013/9/1	0.13
2013/9/8	0.05
2013/9/15	0.08
2013/9/22	0.12
2013/9/29	0.07
2013/10/6	0.07
2013/10/13	0.08
2013/10/20	0.04
2013/10/27	0.04
2013/11/3	0.08
2013/11/10	0.04
2013/11/17	0.05
2013/11/24	0.03
2013/12/1	0.05
2013/12/8	0.07
2013/12/15	0.08
2013/12/22	0.07
2013/12/29	0.12
2014/1/5	0.03
2014/1/12	0.07
2014/1/19	0.01
2014/1/26	0.05
2014/2/2	0.12
2014/2/9	0.04
2014/2/16	0
2014/2/23	0.03
2014/3/2	0.07
2014/3/9	0.08
2014/3/16	0.04
2014/3/23	0.07
2014/3/30	0.08
2014/4/6	0.09
2014/4/13	0.03
2014/4/20	0.01
2014/4/27	0.08
2014/5/4	0.05
2014/5/11	0.15
2014/5/18	0.09
2014/5/25	0.04
2014/6/1	0.08
2014/6/8	0.11
2014/6/15	0.12
2014/6/22	0.12
2014/6/29	0.12
2014/7/6	0.19
2014/7/13	0.12
2014/7/20	0.21
2014/7/27	0.13
2014/8/3	0.19
2014/8/10	0.12
2014/8/17	0.15
2014/8/24	0.15
2014/8/31	0.12
2014/9/7	0.13
2014/9/14	0.12
2014/9/21	0.16
2014/9/28	0.16
2014/10/5	0.08
2014/10/12	0.2
2014/10/19	0.13
2014/10/26	0.08
2014/11/2	0.11
2014/11/9	0.09
2014/11/16	0.15
2014/11/23	0.07
2014/11/30	0.13
2014/12/7	0.13
2014/12/14	0.09
2014/12/21	0.12
2014/12/28	0.13
2015/1/4	0.08
2015/1/11	0.27
2015/1/18	0.12
2015/1/25	0.16
2015/2/1	0.12
2015/2/8	0.15
2015/2/15	0.17
2015/2/22	0.16
2015/3/1	0.23
2015/3/8	0.28
2015/3/15	0.17
2015/3/22	0.17
2015/3/29	0.15
2015/4/5	0.18
2015/4/12	0.37
2015/4/19	0.21
2015/4/26	0.32
2015/5/3	0.39
2015/5/10	0.37
2015/5/17	0.57
2015/5/24	0.4
2015/5/31	0.63
2015/6/7	0.59
2015/6/14	0.56
2015/6/21	0.69
2015/6/28	0.63
2015/7/5	0.41
2015/7/12	0.77
2015/7/19	0.68
2015/7/26	0.75
2015/8/2	0.96
2015/8/9	0.76
2015/8/16	0.56
2015/8/23	0.84
2015/8/30	0.64
2015/9/6	0.61
2015/9/13	0.76
2015/9/20	0.55
2015/9/27	0.88
2015/10/4	1.09
2015/10/11	0.76
2015/10/18	1.13
2015/10/25	0.76
2015/11/1	0.69
2015/11/8	0.91
2015/11/15	0.85
2015/11/22	1.08
2015/11/29	1.09
2015/12/6	1.01
2015/12/13	1.47
2015/12/20	1.37
2015/12/27	1.48
2016/1/3	1.72
2016/1/10	1.73
2016/1/17	1.09
2016/1/24	0.65
2016/1/31	0.85
2016/2/7	0.68
2016/2/14	1.43
2016/2/21	0.96
2016/2/28	1.03
2016/3/6	0.63
2016/3/13	0.95
2016/3/20	0.75
2016/3/27	0.73
2016/4/3	0.95
2016/4/10	0.68
2016/4/17	0.89
2016/4/24	0.88
2016/5/1	0.89
2016/5/8	0.83
2016/5/15	0.92
2016/5/22	0.71
2016/5/29	0.61
2016/6/5	1.01
2016/6/12	0.89
2016/6/19	1
2016/6/26	1.32
2016/7/3	0.97
2016/7/10	0.96
2016/7/17	1.13
2016/7/24	1.03
2016/7/31	1.07
2016/8/7	1
2016/8/14	0.75
2016/8/21	0.73
2016/8/28	0.52
2016/9/4	0.51
2016/9/11	0.35
2016/9/18	0.44
2016/9/25	0.32
2016/10/2	0.4
2016/10/9	0.29
2016/10/16	0.19
2016/10/23	0.31
2016/10/30	0.23
2016/11/6	0.27
2016/11/13	0.19
2016/11/20	0.33
2016/11/27	0.24
2016/12/4	0.28
2016/12/11	0.31
2016/12/18	0.31
2016/12/25	0.37
2017/1/1	0.31
2017/1/8	0.2
2017/1/15	0.41
2017/1/22	0.21
2017/1/29	0.27
2017/2/5	0.33
2017/2/12	0.25
2017/2/19	0.27
2017/2/26	0.43
2017/3/5	0.27
2017/3/12	0.29
2017/3/19	0.21
2017/3/26	0.17
2017/4/2	0.09
2017/4/9	0.13
2017/4/16	0.12
2017/4/23	0.12
2017/4/30	0.09
2017/5/7	0.15
2017/5/14	0.09
2017/5/21	0.15
2017/5/28	0.13
2017/6/4	0.41
2017/6/11	0.27
2017/6/18	0.31
2017/6/25	0.29
2017/7/2	0.28
2017/7/9	0.23
2017/7/16	0.27
2017/7/23	0.09
2017/7/30	0.2
2017/8/6	0.2
2017/8/13	0.12
2017/8/20	0.11
2017/8/27	0.05
2017/9/3	0.13
2017/9/10	0.12
2017/9/17	0.11
2017/9/24	0.19
2017/10/1	0.13
2017/10/8	0.07
2017/10/15	0.13
2017/10/22	0.12
2017/10/29	0.12
2017/11/5	0.15
2017/11/12	0.13
2017/11/19	0.16
2017/11/26	0.15
2017/12/3	0.08
2017/12/10	0.09
2017/12/17	0.16
2017/12/24	0.12
2017/12/31	0.03
2018/1/7	0.05
2018/1/14	0.21
2018/1/21	0.11
2018/1/28	0.07
2018/2/4	0.05
2018/2/11	0.11
2018/2/18	0.05
2018/2/25	0.08
2018/3/4	0.05
2018/3/11	0.05
2018/3/18	0.08
2018/3/25	0.05
2018/4/1	0.01
2018/4/8	0.11
2018/4/15	0.09
2018/4/22	0.12
2018/4/29	0.12
2018/5/6	0.08
2018/5/13	0.08
2018/5/20	0.08
2018/5/27	0.04
2018/6/3	0.04
2018/6/10	0.05
2018/6/17	0.15
2018/6/24	0.09
2018/7/1	0.05
2018/7/8	0.08
2018/7/15	0.13
2018/7/22	0.07
2018/7/29	0.12
2018/8/5	0.07
2018/8/12	0.04
2018/8/19	0.08
2018/8/26	0.08
2018/9/2	0.04
2018/9/9	0.08
2018/9/16	0.07
2018/9/23	0.07
2018/9/30	0.05
2018/10/7	0.05
2018/10/14	0.05
2018/10/21	0.04
2018/10/28	0.03
2018/11/4	0.09
2018/11/11	0.12
2018/11/18	0.09
2018/11/25	0.05
2018/12/2	0.04
2018/12/9	0.01
2018/12/16	0.05
2018/12/23	0.07
2018/12/30	0.07
2019/1/6	0.03
2019/1/13	0.05
2019/1/20	0.01
2019/1/27	0.07
2019/2/3	0.05
2019/2/10	0.03
2019/2/17	0.05
2019/2/24	0.04
2019/3/3	0.04
2019/3/10	0.01
2019/3/17	0.05
2019/3/24	0.04
2019/3/31	0.04
2019/4/7	0.08
2019/4/14	0.08
2019/4/21	0.12
2019/4/28	0.07
2019/5/5	0.05
2019/5/12	0.08
2019/5/19	0.12
2019/5/26	0.08
2019/6/2	0.11
2019/6/9	0.09
2019/6/16	0.29
2019/6/23	0.11
2019/6/30	0.19
2019/7/7	0.16
2019/7/14	0.16
2019/7/21	0.13
2019/7/28	0.07
2019/8/4	0.07
2019/8/11	0.05
2019/8/18	0.01
2019/8/25	0.08
2019/9/1	0.09
2019/9/8	0.07
2019/9/15	0.12
2019/9/22	0.09
2019/9/29	0.08
2019/10/6	0.08
2019/10/13	0.05
2019/10/20	0.05
2019/10/27	0.07
2019/11/3	0.03
2019/11/10	0.05
2019/11/17	0.13
2019/11/24	0.03
2019/12/1	0.07
2019/12/8	0.05
2019/12/15	0.07
2019/12/22	0.01
2019/12/29	0.04
2020/1/5	0.04
2020/1/12	0.04
2020/1/19	0.08
2020/1/26	0.05
2020/2/2	0.01
2020/2/9	0.01
2020/2/16	0.03
2020/2/23	0.01
2020/3/1	0.03
2020/3/8	0.01
2020/3/15	0.07
2020/3/22	0.07
2020/3/29	0.01
2020/4/5	0.04
2020/4/12	0.03
2020/4/19	0.04
2020/4/26	0.03
2020/5/3	0.03
2020/5/10	0.04
2020/5/17	0.03
2020/5/24	0.01
2020/5/31	0.05
2020/6/7	0.04
2020/6/14	0.01
2020/6/21	0.03
2020/6/28	0.07
2020/7/5	0.04
2020/7/12	0.01
2020/7/19	0.04
2020/7/26	0.03
2020/8/2	0.08
2020/8/9	0.01
2020/8/16	0.01
2020/8/23	0
2020/8/30	0.07
2020/9/6	0.07
2020/9/13	0.05
2020/9/20	0.07
2020/9/27	0.03
2020/10/4	0.04
2020/10/11	0
2020/10/18	0.05
2020/10/25	0.04
2020/11/1	0.04
2020/11/8	0.04
2020/11/15	0.03
2020/11/22	0.01
2020/11/29	0
2020/12/6	0.03
2020/12/13	0
2020/12/20	0.05
2020/12/27	0.01
2021/1/3	0
