# Supplementary material for: Associations between Meteorological Factors and Reported Mumps Cases from 1999 to 2020 in Japan
Source: Epidemiologia (Basel). 2021 Apr 2;2(2):162–78. doi: 10.3390/epidemiologia2020013 (PMC9620933; doi:10.3390/epidemiologia2020013)
Supplement: Supplementary file 1 [file epidemiologia-02-00013-s001.zip › Dataset_S1/9_MUMPS_Tochigi.txt]

1999/4/11	0.64
1999/4/18	0.46
1999/4/25	0.61
1999/5/2	0.53
1999/5/9	0.54
1999/5/16	0.5
1999/5/23	0.23
1999/5/30	0.42
1999/6/6	0.36
1999/6/13	0.29
1999/6/20	0.29
1999/6/27	0.17
1999/7/4	0.25
1999/7/11	0.24
1999/7/18	0.54
1999/7/25	0.18
1999/8/1	0.24
1999/8/8	0.33
1999/8/15	0.09
1999/8/22	0.11
1999/8/29	0.27
1999/9/5	0.26
1999/9/12	0.38
1999/9/19	0.31
1999/9/26	0.24
1999/10/3	0.15
1999/10/10	0.22
1999/10/17	0.18
1999/10/24	0.16
1999/10/31	0.11
1999/11/7	0.16
1999/11/14	0.2
1999/11/21	0.16
1999/11/28	0.16
1999/12/5	0.27
1999/12/12	0.11
1999/12/19	0.18
1999/12/26	0.07
2000/1/2	0.04
2000/1/9	0.16
2000/1/16	0.09
2000/1/23	0.09
2000/1/30	0.09
2000/2/6	0.04
2000/2/13	0.09
2000/2/20	0.07
2000/2/27	0.04
2000/3/5	0.04
2000/3/12	0.02
2000/3/19	0.22
2000/3/26	0.14
2000/4/2	0.15
2000/4/9	0.09
2000/4/16	0.11
2000/4/23	0.16
2000/4/30	0.18
2000/5/7	0.07
2000/5/14	0.29
2000/5/21	0.31
2000/5/28	0.22
2000/6/4	0.49
2000/6/11	0.27
2000/6/18	0.2
2000/6/25	0.42
2000/7/2	0.38
2000/7/9	0.4
2000/7/16	0.36
2000/7/23	0.27
2000/7/30	0.36
2000/8/6	0.29
2000/8/13	0.2
2000/8/20	0.2
2000/8/27	0.29
2000/9/3	0.16
2000/9/10	0.27
2000/9/17	0.18
2000/9/24	0.31
2000/10/1	0.27
2000/10/8	0.18
2000/10/15	0.22
2000/10/22	0.51
2000/10/29	0.33
2000/11/5	0.4
2000/11/12	0.42
2000/11/19	0.42
2000/11/26	0.13
2000/12/3	0.58
2000/12/10	0.51
2000/12/17	0.56
2000/12/24	0.62
2000/12/31	0.56
2001/1/7	0.5
2001/1/14	0.48
2001/1/21	0.33
2001/1/28	0.43
2001/2/4	0.28
2001/2/11	0.46
2001/2/18	0.57
2001/2/25	0.72
2001/3/4	0.61
2001/3/11	0.57
2001/3/18	0.74
2001/3/25	0.98
2001/4/1	0.8
2001/4/8	0.52
2001/4/15	0.93
2001/4/22	0.74
2001/4/29	0.63
2001/5/6	0.48
2001/5/13	0.61
2001/5/20	0.65
2001/5/27	1.02
2001/6/3	0.74
2001/6/10	0.72
2001/6/17	0.98
2001/6/24	1.07
2001/7/1	1.5
2001/7/8	1.5
2001/7/15	1.48
2001/7/22	1.37
2001/7/29	1.02
2001/8/5	1.5
2001/8/12	1.2
2001/8/19	1.11
2001/8/26	1.24
2001/9/2	0.96
2001/9/9	0.89
2001/9/16	0.93
2001/9/23	0.74
2001/9/30	1.13
2001/10/7	0.63
2001/10/14	0.63
2001/10/21	1.87
2001/10/28	1.59
2001/11/4	1.89
2001/11/11	2.46
2001/11/18	1.65
2001/11/25	1.85
2001/12/2	2.2
2001/12/9	2.15
2001/12/16	2.37
2001/12/23	1.8
2001/12/30	1.48
2002/1/6	1.17
2002/1/13	2.35
2002/1/20	1.72
2002/1/27	1.26
2002/2/3	1.87
2002/2/10	1.52
2002/2/17	1.89
2002/2/24	2.2
2002/3/3	2.17
2002/3/10	2.2
2002/3/17	2.65
2002/3/24	2.15
2002/3/31	2.57
2002/4/7	2.5
2002/4/14	1.67
2002/4/21	1.85
2002/4/28	1.3
2002/5/5	1.11
2002/5/12	1.48
2002/5/19	2.09
2002/5/26	1.83
2002/6/2	2.2
2002/6/9	2.52
2002/6/16	1.8
2002/6/23	2.13
2002/6/30	1.93
2002/7/7	2.24
2002/7/14	1.72
2002/7/21	2.37
2002/7/28	2.41
2002/8/4	1.93
2002/8/11	2.65
2002/8/18	1.09
2002/8/25	2.2
2002/9/1	1.24
2002/9/8	1.26
2002/9/15	1.52
2002/9/22	0.89
2002/9/29	1.5
2002/10/6	1.46
2002/10/13	0.8
2002/10/20	1.43
2002/10/27	1.17
2002/11/3	0.83
2002/11/10	1.09
2002/11/17	1.11
2002/11/24	1.65
2002/12/1	1.22
2002/12/8	1.15
2002/12/15	1.17
2002/12/22	1.41
2002/12/29	0.96
2003/1/5	0.65
2003/1/12	1.26
2003/1/19	0.7
2003/1/26	0.5
2003/2/2	0.7
2003/2/9	0.59
2003/2/16	0.5
2003/2/23	0.74
2003/3/2	0.63
2003/3/9	0.65
2003/3/16	0.7
2003/3/23	0.39
2003/3/30	0.46
2003/4/6	0.48
2003/4/13	0.28
2003/4/20	0.37
2003/4/27	0.3
2003/5/4	0.33
2003/5/11	0.7
2003/5/18	0.46
2003/5/25	0.54
2003/6/1	0.74
2003/6/8	0.78
2003/6/15	0.63
2003/6/22	0.43
2003/6/29	0.57
2003/7/6	0.43
2003/7/13	0.26
2003/7/20	0.5
2003/7/27	0.48
2003/8/3	0.28
2003/8/10	0.54
2003/8/17	0.22
2003/8/24	0.22
2003/8/31	0.24
2003/9/7	0.24
2003/9/14	0.28
2003/9/21	0.22
2003/9/28	0.26
2003/10/5	0.28
2003/10/12	0.13
2003/10/19	0.3
2003/10/26	0.22
2003/11/2	0.17
2003/11/9	0.2
2003/11/16	0.3
2003/11/23	0.17
2003/11/30	0.11
2003/12/7	0.33
2003/12/14	0.2
2003/12/21	0.17
2003/12/28	0.11
2004/1/4	0.04
2004/1/11	0.15
2004/1/18	0.13
2004/1/25	0.13
2004/2/1	0.13
2004/2/8	0.11
2004/2/15	0.07
2004/2/22	0.07
2004/2/29	0.09
2004/3/7	0.11
2004/3/14	0.11
2004/3/21	0.07
2004/3/28	0.07
2004/4/4	0.11
2004/4/11	0.15
2004/4/18	0.13
2004/4/25	0.11
2004/5/2	0.11
2004/5/9	0.11
2004/5/16	0.22
2004/5/23	0.26
2004/5/30	0.07
2004/6/6	0.15
2004/6/13	0.15
2004/6/20	0.13
2004/6/27	0.15
2004/7/4	0.35
2004/7/11	0.09
2004/7/18	0.41
2004/7/25	0.46
2004/8/1	0.35
2004/8/8	0.48
2004/8/15	0.24
2004/8/22	0.37
2004/8/29	0.35
2004/9/5	0.39
2004/9/12	0.24
2004/9/19	0.28
2004/9/26	0.5
2004/10/3	0.41
2004/10/10	0.28
2004/10/17	0.59
2004/10/24	0.33
2004/10/31	0.33
2004/11/7	0.2
2004/11/14	0.43
2004/11/21	0.5
2004/11/28	0.8
2004/12/5	0.46
2004/12/12	0.39
2004/12/19	0.3
2004/12/26	0.3
2005/1/2	0.13
2005/1/9	0.41
2005/1/16	0.24
2005/1/23	0.33
2005/1/30	0.48
2005/2/6	0.52
2005/2/13	0.28
2005/2/20	0.28
2005/2/27	0.39
2005/3/6	0.37
2005/3/13	0.35
2005/3/20	0.33
2005/3/27	0.35
2005/4/3	0.41
2005/4/10	0.17
2005/4/17	0.41
2005/4/24	0.41
2005/5/1	0.28
2005/5/8	0.41
2005/5/15	0.48
2005/5/22	0.39
2005/5/29	0.52
2005/6/5	0.76
2005/6/12	0.59
2005/6/19	0.41
2005/6/26	0.54
2005/7/3	0.54
2005/7/10	0.63
2005/7/17	0.59
2005/7/24	0.72
2005/7/31	0.63
2005/8/7	0.76
2005/8/14	0.67
2005/8/21	0.43
2005/8/28	0.72
2005/9/4	0.33
2005/9/11	0.41
2005/9/18	0.57
2005/9/25	0.26
2005/10/2	0.48
2005/10/9	0.61
2005/10/16	0.35
2005/10/23	0.61
2005/10/30	0.46
2005/11/6	0.59
2005/11/13	0.5
2005/11/20	0.54
2005/11/27	0.8
2005/12/4	0.72
2005/12/11	0.7
2005/12/18	0.76
2005/12/25	0.72
2006/1/1	0.48
2006/1/8	0.76
2006/1/15	0.48
2006/1/22	0.52
2006/1/29	0.65
2006/2/5	0.52
2006/2/12	0.35
2006/2/19	0.61
2006/2/26	0.72
2006/3/5	0.89
2006/3/12	0.63
2006/3/19	1.04
2006/3/26	1.13
2006/4/2	1.1
2006/4/9	0.9
2006/4/16	1.17
2006/4/23	0.96
2006/4/30	0.98
2006/5/7	1.35
2006/5/14	1.37
2006/5/21	1.72
2006/5/28	1.11
2006/6/4	1.79
2006/6/11	2.5
2006/6/18	1.93
2006/6/25	1.78
2006/7/2	2.07
2006/7/9	2.24
2006/7/16	1.7
2006/7/23	1.43
2006/7/30	1.72
2006/8/6	1.76
2006/8/13	1.35
2006/8/20	1.37
2006/8/27	1.33
2006/9/3	0.98
2006/9/10	0.91
2006/9/17	0.85
2006/9/24	1.17
2006/10/1	1.26
2006/10/8	1.48
2006/10/15	0.78
2006/10/22	1.37
2006/10/29	1.15
2006/11/5	0.98
2006/11/12	1.26
2006/11/19	1.41
2006/11/26	1.17
2006/12/3	1.39
2006/12/10	1.33
2006/12/17	1.17
2006/12/24	1.37
2006/12/31	0.93
2007/1/7	1.26
2007/1/14	1.32
2007/1/21	0.64
2007/1/28	0.96
2007/2/4	1.15
2007/2/11	0.83
2007/2/18	1.02
2007/2/25	1
2007/3/4	0.68
2007/3/11	0.81
2007/3/18	0.53
2007/3/25	0.57
2007/4/1	0.74
2007/4/8	0.36
2007/4/15	0.57
2007/4/22	0.6
2007/4/29	0.66
2007/5/6	0.4
2007/5/13	0.83
2007/5/20	0.6
2007/5/27	0.72
2007/6/3	0.57
2007/6/10	0.89
2007/6/17	0.51
2007/6/24	0.64
2007/7/1	0.7
2007/7/8	0.45
2007/7/15	0.66
2007/7/22	0.21
2007/7/29	0.43
2007/8/5	0.32
2007/8/12	0.43
2007/8/19	0.26
2007/8/26	0.43
2007/9/2	0.38
2007/9/9	0.21
2007/9/16	0.26
2007/9/23	0.32
2007/9/30	0.32
2007/10/7	0.43
2007/10/14	0.23
2007/10/21	0.43
2007/10/28	0.38
2007/11/4	0.3
2007/11/11	0.28
2007/11/18	0.45
2007/11/25	0.36
2007/12/2	0.38
2007/12/9	0.11
2007/12/16	0.53
2007/12/23	0.51
2007/12/30	0.28
2008/1/6	0.21
2008/1/13	0.32
2008/1/20	0.15
2008/1/27	0.19
2008/2/3	0.43
2008/2/10	0.3
2008/2/17	0.23
2008/2/24	0.57
2008/3/2	0.17
2008/3/9	0.17
2008/3/16	0.28
2008/3/23	0.19
2008/3/30	0.32
2008/4/6	0.19
2008/4/13	0.27
2008/4/20	0.19
2008/4/27	0.21
2008/5/4	0.15
2008/5/11	0.13
2008/5/18	0.1
2008/5/25	0.44
2008/6/1	0.25
2008/6/8	0.35
2008/6/15	0.44
2008/6/22	0.67
2008/6/29	0.58
2008/7/6	0.67
2008/7/13	0.54
2008/7/20	0.35
2008/7/27	0.46
2008/8/3	0.49
2008/8/10	0.38
2008/8/17	0.31
2008/8/24	0.31
2008/8/31	0.29
2008/9/7	0.17
2008/9/14	0.29
2008/9/21	0.31
2008/9/28	0.29
2008/10/5	0.25
2008/10/12	0.27
2008/10/19	0.23
2008/10/26	0.27
2008/11/2	0.15
2008/11/9	0.17
2008/11/16	0.29
2008/11/23	0.13
2008/11/30	0.15
2008/12/7	0.31
2008/12/14	0.31
2008/12/21	0.19
2008/12/28	0.21
2009/1/4	0.1
2009/1/11	0.13
2009/1/18	0.13
2009/1/25	0.19
2009/2/1	0.23
2009/2/8	0.1
2009/2/15	0.17
2009/2/22	0.31
2009/3/1	0.17
2009/3/8	0.17
2009/3/15	0.33
2009/3/22	0.17
2009/3/29	0.17
2009/4/5	0.21
2009/4/12	0.17
2009/4/19	0.25
2009/4/26	0.13
2009/5/3	0.21
2009/5/10	0.25
2009/5/17	0.15
2009/5/24	0.29
2009/5/31	0.33
2009/6/7	0.54
2009/6/14	0.58
2009/6/21	0.38
2009/6/28	0.52
2009/7/5	0.54
2009/7/12	0.29
2009/7/19	0.56
2009/7/26	0.52
2009/8/2	0.63
2009/8/9	0.46
2009/8/16	0.33
2009/8/23	0.35
2009/8/30	0.58
2009/9/6	0.31
2009/9/13	0.4
2009/9/20	0.31
2009/9/27	0.25
2009/10/4	0.25
2009/10/11	0.25
2009/10/18	0.4
2009/10/25	0.35
2009/11/1	0.46
2009/11/8	0.35
2009/11/15	0.6
2009/11/22	0.4
2009/11/29	0.33
2009/12/6	0.6
2009/12/13	0.54
2009/12/20	0.56
2009/12/27	0.71
2010/1/3	0.21
2010/1/10	0.85
2010/1/17	0.46
2010/1/24	0.33
2010/1/31	0.42
2010/2/7	0.4
2010/2/14	0.38
2010/2/21	0.4
2010/2/28	0.31
2010/3/7	0.5
2010/3/14	0.4
2010/3/21	0.52
2010/3/28	0.35
2010/4/4	0.56
2010/4/11	0.52
2010/4/18	0.4
2010/4/25	0.63
2010/5/2	0.63
2010/5/9	0.5
2010/5/16	0.74
2010/5/23	0.87
2010/5/30	0.57
2010/6/6	0.96
2010/6/13	0.81
2010/6/20	0.77
2010/6/27	0.91
2010/7/4	0.96
2010/7/11	0.71
2010/7/18	0.63
2010/7/25	0.98
2010/8/1	1.06
2010/8/8	0.92
2010/8/15	0.71
2010/8/22	1.15
2010/8/29	1
2010/9/5	1
2010/9/12	0.98
2010/9/19	0.96
2010/9/26	1.06
2010/10/3	0.75
2010/10/10	0.73
2010/10/17	0.94
2010/10/24	1.38
2010/10/31	0.9
2010/11/7	1
2010/11/14	1.67
2010/11/21	0.85
2010/11/28	1.1
2010/12/5	1.06
2010/12/12	1.71
2010/12/19	1.38
2010/12/26	1.33
2011/1/2	0.81
2011/1/9	1.28
2011/1/16	1.21
2011/1/23	0.81
2011/1/30	0.68
2011/2/6	0.88
2011/2/13	0.65
2011/2/20	0.77
2011/2/27	0.54
2011/3/6	0.71
2011/3/13	0.54
2011/3/20	0.83
2011/3/27	0.85
2011/4/3	0.58
2011/4/10	0.69
2011/4/17	0.69
2011/4/24	0.54
2011/5/1	0.52
2011/5/8	0.23
2011/5/15	0.67
2011/5/22	0.85
2011/5/29	0.71
2011/6/5	1.06
2011/6/12	0.71
2011/6/19	1.17
2011/6/26	1.13
2011/7/3	0.92
2011/7/10	0.94
2011/7/17	0.85
2011/7/24	0.94
2011/7/31	1.33
2011/8/7	1
2011/8/14	1.13
2011/8/21	0.5
2011/8/28	0.58
2011/9/4	0.56
2011/9/11	0.33
2011/9/18	0.48
2011/9/25	0.46
2011/10/2	0.6
2011/10/9	0.65
2011/10/16	0.46
2011/10/23	0.58
2011/10/30	0.4
2011/11/6	0.48
2011/11/13	0.81
2011/11/20	0.44
2011/11/27	0.56
2011/12/4	0.65
2011/12/11	0.5
2011/12/18	0.52
2011/12/25	0.52
2012/1/1	0.31
2012/1/8	0.58
2012/1/15	0.56
2012/1/22	0.67
2012/1/29	0.27
2012/2/5	0.56
2012/2/12	0.29
2012/2/19	0.4
2012/2/26	0.4
2012/3/4	0.35
2012/3/11	0.21
2012/3/18	0.21
2012/3/25	0.17
2012/4/1	0.15
2012/4/8	0.13
2012/4/15	0.13
2012/4/22	0.17
2012/4/29	0.19
2012/5/6	0.23
2012/5/13	0.44
2012/5/20	0.35
2012/5/27	0.25
2012/6/3	0.35
2012/6/10	0.31
2012/6/17	0.31
2012/6/24	0.44
2012/7/1	0.19
2012/7/8	0.31
2012/7/15	0.56
2012/7/22	0.38
2012/7/29	0.33
2012/8/5	0.42
2012/8/12	0.38
2012/8/19	0.27
2012/8/26	0.29
2012/9/2	0.38
2012/9/9	0.27
2012/9/16	0.4
2012/9/23	0.54
2012/9/30	0.42
2012/10/7	0.23
2012/10/14	0.21
2012/10/21	0.44
2012/10/28	0.31
2012/11/4	0.23
2012/11/11	0.25
2012/11/18	0.23
2012/11/25	0.23
2012/12/2	0.5
2012/12/9	0.26
2012/12/16	0.32
2012/12/23	0.32
2012/12/30	0.04
2013/1/6	0.15
2013/1/13	0.32
2013/1/20	0.13
2013/1/27	0.15
2013/2/3	0.19
2013/2/10	0.21
2013/2/17	0.11
2013/2/24	0.3
2013/3/3	0.26
2013/3/10	0.17
2013/3/17	0.34
2013/3/24	0.3
2013/3/31	0.26
2013/4/7	0.25
2013/4/14	0.29
2013/4/21	0.27
2013/4/28	0.23
2013/5/5	0.17
2013/5/12	0.21
2013/5/19	0.31
2013/5/26	0.19
2013/6/2	0.33
2013/6/9	0.25
2013/6/16	0.38
2013/6/23	0.38
2013/6/30	0.19
2013/7/7	0.35
2013/7/14	0.27
2013/7/21	0.35
2013/7/28	0.27
2013/8/4	0.17
2013/8/11	0.15
2013/8/18	0.13
2013/8/25	0.21
2013/9/1	0.31
2013/9/8	0.13
2013/9/15	0.13
2013/9/22	0.33
2013/9/29	0.17
2013/10/6	0.02
2013/10/13	0.17
2013/10/20	0.13
2013/10/27	0.15
2013/11/3	0.17
2013/11/10	0.13
2013/11/17	0.15
2013/11/24	0.02
2013/12/1	0.13
2013/12/8	0.21
2013/12/15	0.02
2013/12/22	0.33
2013/12/29	0.13
2014/1/5	0.06
2014/1/12	0.33
2014/1/19	0.02
2014/1/26	0.08
2014/2/2	0.04
2014/2/9	0.06
2014/2/16	0.04
2014/2/23	0.13
2014/3/2	0.08
2014/3/9	0.15
2014/3/16	0.19
2014/3/23	0.1
2014/3/30	0.15
2014/4/6	0.1
2014/4/13	0.19
2014/4/20	0.13
2014/4/27	0.19
2014/5/4	0.17
2014/5/11	0.1
2014/5/18	0.15
2014/5/25	0.15
2014/6/1	0.23
2014/6/8	0.15
2014/6/15	0.19
2014/6/22	0.29
2014/6/29	0.29
2014/7/6	0.27
2014/7/13	0.29
2014/7/20	0.35
2014/7/27	0.27
2014/8/3	0.42
2014/8/10	0.27
2014/8/17	0.38
2014/8/24	0.29
2014/8/31	0.23
2014/9/7	0.23
2014/9/14	0.17
2014/9/21	0.13
2014/9/28	0.13
2014/10/5	0.1
2014/10/12	0.21
2014/10/19	0.13
2014/10/26	0.38
2014/11/2	0.29
2014/11/9	0.08
2014/11/16	0.38
2014/11/23	0.27
2014/11/30	0.31
2014/12/7	0.19
2014/12/14	0.1
2014/12/21	0.25
2014/12/28	0.19
2015/1/4	0.02
2015/1/11	0.38
2015/1/18	0.04
2015/1/25	0.15
2015/2/1	0.15
2015/2/8	0.08
2015/2/15	0.1
2015/2/22	0.17
2015/3/1	0.06
2015/3/8	0.17
2015/3/15	0.08
2015/3/22	0.04
2015/3/29	0.19
2015/4/5	0.08
2015/4/12	0.13
2015/4/19	0.17
2015/4/26	0.23
2015/5/3	0.23
2015/5/10	0.23
2015/5/17	0.29
2015/5/24	0.25
2015/5/31	0.6
2015/6/7	0.25
2015/6/14	0.4
2015/6/21	0.48
2015/6/28	0.5
2015/7/5	0.46
2015/7/12	0.44
2015/7/19	0.38
2015/7/26	0.54
2015/8/2	0.5
2015/8/9	0.71
2015/8/16	0.25
2015/8/23	0.46
2015/8/30	0.48
2015/9/6	0.46
2015/9/13	0.56
2015/9/20	0.48
2015/9/27	0.5
2015/10/4	0.54
2015/10/11	0.4
2015/10/18	0.29
2015/10/25	0.48
2015/11/1	0.38
2015/11/8	0.31
2015/11/15	0.4
2015/11/22	0.5
2015/11/29	0.38
2015/12/6	0.69
2015/12/13	0.88
2015/12/20	0.58
2015/12/27	1
2016/1/3	0.31
2016/1/10	0.69
2016/1/17	0.75
2016/1/24	0.48
2016/1/31	0.44
2016/2/7	0.46
2016/2/14	0.4
2016/2/21	0.85
2016/2/28	0.52
2016/3/6	0.81
2016/3/13	0.65
2016/3/20	0.38
2016/3/27	0.71
2016/4/3	0.46
2016/4/10	0.42
2016/4/17	0.48
2016/4/24	0.48
2016/5/1	0.6
2016/5/8	0.38
2016/5/15	0.6
2016/5/22	1
2016/5/29	0.54
2016/6/5	0.65
2016/6/12	0.6
2016/6/19	0.65
2016/6/26	0.65
2016/7/3	0.73
2016/7/10	0.73
2016/7/17	1.13
2016/7/24	0.63
2016/7/31	0.63
2016/8/7	0.75
2016/8/14	0.81
2016/8/21	0.4
2016/8/28	0.48
2016/9/4	0.52
2016/9/11	0.31
2016/9/18	0.73
2016/9/25	0.42
2016/10/2	0.56
2016/10/9	0.71
2016/10/16	0.27
2016/10/23	0.5
2016/10/30	0.38
2016/11/6	0.46
2016/11/13	0.31
2016/11/20	0.35
2016/11/27	0.13
2016/12/4	0.19
2016/12/11	0.27
2016/12/18	0.17
2016/12/25	0.21
2017/1/1	0.06
2017/1/8	0.13
2017/1/15	0.15
2017/1/22	0.29
2017/1/29	0.13
2017/2/5	0.21
2017/2/12	0.13
2017/2/19	0.15
2017/2/26	0.1
2017/3/5	0.27
2017/3/12	0.04
2017/3/19	0.21
2017/3/26	0.13
2017/4/2	0.15
2017/4/9	0.4
2017/4/16	0.02
2017/4/23	0.31
2017/4/30	0.19
2017/5/7	0.15
2017/5/14	0.17
2017/5/21	0.44
2017/5/28	0.27
2017/6/4	0.5
2017/6/11	0.44
2017/6/18	0.5
2017/6/25	0.63
2017/7/2	0.33
2017/7/9	0.29
2017/7/16	0.29
2017/7/23	0.23
2017/7/30	0.42
2017/8/6	0.4
2017/8/13	0.31
2017/8/20	0.4
2017/8/27	0.46
2017/9/3	0.46
2017/9/10	0.27
2017/9/17	0.25
2017/9/24	0.1
2017/10/1	0.13
2017/10/8	0.27
2017/10/15	0.17
2017/10/22	0.27
2017/10/29	0.21
2017/11/5	0.08
2017/11/12	0.21
2017/11/19	0.21
2017/11/26	0.08
2017/12/3	0.1
2017/12/10	0.02
2017/12/17	0.02
2017/12/24	0.06
2017/12/31	0.04
2018/1/7	0.02
2018/1/14	0.08
2018/1/21	0.04
2018/1/28	0.04
2018/2/4	0.06
2018/2/11	0.02
2018/2/18	0.1
2018/2/25	0.08
2018/3/4	0.02
2018/3/11	0.02
2018/3/18	0.04
2018/3/25	0
2018/4/1	0.1
2018/4/8	0.04
2018/4/15	0.04
2018/4/22	0.08
2018/4/29	0
2018/5/6	0.04
2018/5/13	0.1
2018/5/20	0.19
2018/5/27	0.1
2018/6/3	0.04
2018/6/10	0.15
2018/6/17	0.08
2018/6/24	0.04
2018/7/1	0.06
2018/7/8	0.19
2018/7/15	0.23
2018/7/22	0.17
2018/7/29	0.1
2018/8/5	0.06
2018/8/12	0.04
2018/8/19	0.04
2018/8/26	0.06
2018/9/2	0.08
2018/9/9	0.08
2018/9/16	0.08
2018/9/23	0.04
2018/9/30	0.06
2018/10/7	0.08
2018/10/14	0.04
2018/10/21	0.08
2018/10/28	0.02
2018/11/4	0.02
2018/11/11	0.06
2018/11/18	0.19
2018/11/25	0.02
2018/12/2	0.13
2018/12/9	0.02
2018/12/16	0.08
2018/12/23	0.02
2018/12/30	0.04
2019/1/6	0.02
2019/1/13	0.02
2019/1/20	0.04
2019/1/27	0.06
2019/2/3	0.08
2019/2/10	0.04
2019/2/17	0.04
2019/2/24	0.13
2019/3/3	0.13
2019/3/10	0.04
2019/3/17	0.17
2019/3/24	0.04
2019/3/31	0.17
2019/4/7	0.06
2019/4/14	0.1
2019/4/21	0.06
2019/4/28	0.08
2019/5/5	0.06
2019/5/12	0.1
2019/5/19	0.04
2019/5/26	0.13
2019/6/2	0.13
2019/6/9	0.06
2019/6/16	0.17
2019/6/23	0.04
2019/6/30	0.08
2019/7/7	0.06
2019/7/14	0.13
2019/7/21	0.23
2019/7/28	0.08
2019/8/4	0.08
2019/8/11	0.13
2019/8/18	0.04
2019/8/25	0.15
2019/9/1	0.1
2019/9/8	0.04
2019/9/15	0.02
2019/9/22	0.08
2019/9/29	0.02
2019/10/6	0.06
2019/10/13	0.04
2019/10/20	0.04
2019/10/27	0.02
2019/11/3	0.13
2019/11/10	0.1
2019/11/17	0.04
2019/11/24	0.1
2019/12/1	0.08
2019/12/8	0.04
2019/12/15	0.17
2019/12/22	0.08
2019/12/29	0.06
2020/1/5	0.04
2020/1/12	0.06
2020/1/19	0
2020/1/26	0.02
2020/2/2	0.02
2020/2/9	0.06
2020/2/16	0.02
2020/2/23	0.06
2020/3/1	0
2020/3/8	0
2020/3/15	0.08
2020/3/22	0.02
2020/3/29	0.02
2020/4/5	0.08
2020/4/12	0.06
2020/4/19	0.02
2020/4/26	0.06
2020/5/3	0.02
2020/5/10	0.04
2020/5/17	0
2020/5/24	0.08
2020/5/31	0
2020/6/7	0.06
2020/6/14	0.04
2020/6/21	0.02
2020/6/28	0.04
2020/7/5	0.06
2020/7/12	0.06
2020/7/19	0.08
2020/7/26	0.02
2020/8/2	0.06
2020/8/9	0.13
2020/8/16	0.02
2020/8/23	0.08
2020/8/30	0.08
2020/9/6	0.06
2020/9/13	0.08
2020/9/20	0.04
2020/9/27	0.02
2020/10/4	0.15
2020/10/11	0.04
2020/10/18	0.06
2020/10/25	0.1
2020/11/1	0.02
2020/11/8	0.02
2020/11/15	0.06
2020/11/22	0.1
2020/11/29	0.06
2020/12/6	0.06
2020/12/13	0.02
2020/12/20	0
2020/12/27	0.02
2021/1/3	0
