# Supplementary material for: Associations between Meteorological Factors and Reported Mumps Cases from 1999 to 2020 in Japan
Source: Epidemiologia (Basel). 2021 Apr 2;2(2):162–78. doi: 10.3390/epidemiologia2020013 (PMC9620933; doi:10.3390/epidemiologia2020013)
Supplement: Supplementary file 1 [file epidemiologia-02-00013-s001.zip › Dataset_S1/JPN_MUMPS_1981_2020.txt]

1981/7/11	1.76
1981/7/18	1.82
1981/7/25	1.99
1981/8/1	1.95
1981/8/8	2.16
1981/8/15	1.84
1981/8/22	1.87
1981/8/29	1.53
1981/9/5	1.42
1981/9/12	1.32
1981/9/19	1.51
1981/9/26	1.39
1981/10/3	1.8
1981/10/10	1.49
1981/10/17	1.94
1981/10/24	2.17
1981/10/31	2.13
1981/11/7	2.2
1981/11/14	2.4
1981/11/21	2.37
1981/11/28	2.41
1981/12/5	2.36
1981/12/12	2.27
1981/12/19	2.38
1981/12/26	2.15
1981/12/31	1.59
1982/1/9	2.63
1982/1/16	2.01
1982/1/23	1.46
1982/1/30	1.51
1982/2/6	1.4
1982/2/13	1.23
1982/2/20	1.61
1982/2/27	1.49
1982/3/6	1.41
1982/3/13	1.83
1982/3/20	1.84
1982/3/27	1.79
1982/4/3	1.85
1982/4/10	1.91
1982/4/17	1.62
1982/4/24	1.42
1982/5/1	1.77
1982/5/8	1.59
1982/5/15	1.84
1982/5/22	2.1
1982/5/29	1.97
1982/6/5	2.28
1982/6/12	2.26
1982/6/19	2.35
1982/6/26	2.82
1982/7/3	2.43
1982/7/10	2.72
1982/7/17	2.77
1982/7/24	2.46
1982/7/31	2.6
1982/8/7	2.69
1982/8/14	2.3
1982/8/21	2.12
1982/8/28	1.87
1982/9/4	1.56
1982/9/11	1.51
1982/9/18	1.33
1982/9/25	1.37
1982/10/2	1.58
1982/10/9	1.51
1982/10/16	1.57
1982/10/23	1.79
1982/10/30	1.71
1982/11/6	1.7
1982/11/13	1.94
1982/11/20	1.9
1982/11/27	1.86
1982/12/4	2.07
1982/12/11	1.89
1982/12/18	1.89
1982/12/25	1.96
1982/12/31	1.49
1983/1/8	2.14
1983/1/15	1.79
1983/1/22	1.4
1983/1/29	1.47
1983/2/5	1.38
1983/2/12	1.1
1983/2/19	1.33
1983/2/26	1.42
1983/3/5	1.31
1983/3/12	1.56
1983/3/19	1.61
1983/3/26	1.57
1983/4/2	1.6
1983/4/9	1.66
1983/4/16	1.49
1983/4/23	1.23
1983/4/30	1.34
1983/5/7	1.46
1983/5/14	1.42
1983/5/21	1.5
1983/5/28	1.5
1983/6/4	1.65
1983/6/11	1.59
1983/6/18	1.73
1983/6/25	1.7
1983/7/2	1.75
1983/7/9	1.82
1983/7/16	1.86
1983/7/23	1.79
1983/7/30	1.78
1983/8/6	1.7
1983/8/13	1.46
1983/8/20	1.36
1983/8/27	1.19
1983/9/3	1.01
1983/9/10	0.9
1983/9/17	0.89
1983/9/24	0.83
1983/10/1	0.86
1983/10/8	0.88
1983/10/15	0.83
1983/10/22	0.94
1983/10/29	0.9
1983/11/5	0.93
1983/11/12	0.98
1983/11/19	0.97
1983/11/26	0.89
1983/12/3	0.94
1983/12/10	0.88
1983/12/17	0.85
1983/12/24	0.82
1983/12/31	0.68
1984/1/7	0.76
1984/1/14	0.77
1984/1/21	0.52
1984/1/28	0.51
1984/2/4	0.6
1984/2/11	0.41
1984/2/18	0.56
1984/2/25	0.6
1984/3/3	0.56
1984/3/10	0.65
1984/3/17	0.67
1984/3/24	0.61
1984/3/31	0.71
1984/4/7	0.68
1984/4/14	0.66
1984/4/21	0.64
1984/4/28	0.63
1984/5/5	0.57
1984/5/12	0.75
1984/5/19	0.75
1984/5/26	0.77
1984/6/2	0.82
1984/6/9	1
1984/6/16	0.9
1984/6/23	0.96
1984/6/30	0.96
1984/7/7	0.88
1984/7/14	1.03
1984/7/21	1.01
1984/7/28	0.94
1984/8/4	1.02
1984/8/11	0.92
1984/8/18	0.76
1984/8/25	0.87
1984/9/1	0.71
1984/9/8	0.58
1984/9/15	0.63
1984/9/22	0.62
1984/9/29	0.66
1984/10/6	0.75
1984/10/13	0.68
1984/10/20	0.81
1984/10/27	0.88
1984/11/3	0.89
1984/11/10	1.07
1984/11/17	1.07
1984/11/24	1.05
1984/12/1	1.07
1984/12/8	1.21
1984/12/15	1.18
1984/12/22	1.19
1984/12/29	1.25
1985/1/5	0.92
1985/1/12	1.5
1985/1/19	1.12
1985/1/26	0.93
1985/2/2	1.07
1985/2/9	0.87
1985/2/16	1.01
1985/2/23	1.08
1985/3/2	1.06
1985/3/9	1.28
1985/3/16	1.46
1985/3/23	1.41
1985/3/30	1.72
1985/4/6	1.7
1985/4/13	1.57
1985/4/20	1.34
1985/4/27	1.33
1985/5/4	1.56
1985/5/11	1.49
1985/5/18	1.75
1985/5/25	1.84
1985/6/1	2.08
1985/6/8	2.21
1985/6/15	2.57
1985/6/22	2.49
1985/6/29	2.6
1985/7/6	2.91
1985/7/13	3.05
1985/7/20	3.3
1985/7/27	3.09
1985/8/3	3
1985/8/10	2.9
1985/8/17	2.37
1985/8/24	2.39
1985/8/31	1.88
1985/9/7	1.54
1985/9/14	1.68
1985/9/21	1.4
1985/9/28	1.57
1985/10/5	1.72
1985/10/12	1.74
1985/10/19	2.14
1985/10/26	2.06
1985/11/2	2.17
1985/11/9	2.39
1985/11/16	2.42
1985/11/23	2.45
1985/11/30	2.69
1985/12/7	2.69
1985/12/14	2.39
1985/12/21	2.37
1985/12/28	2.47
1986/1/4	1.63
1986/1/11	2.8
1986/1/18	2.18
1986/1/25	1.66
1986/2/1	2.14
1986/2/8	1.71
1986/2/15	1.72
1986/2/22	2.16
1986/3/1	1.93
1986/3/8	2.23
1986/3/15	2.4
1986/3/22	2.1
1986/3/29	2.18
1986/4/5	2.18
1986/4/12	1.98
1986/4/19	1.68
1986/4/26	1.54
1986/5/3	1.63
1986/5/10	1.67
1986/5/17	1.71
1986/5/24	1.79
1986/5/31	1.77
1986/6/7	1.82
1986/6/14	1.83
1986/6/21	1.86
1986/6/28	1.72
1986/7/5	1.67
1986/7/12	1.72
1986/7/19	1.51
1986/7/26	1.5
1986/8/2	1.42
1986/8/9	1.2
1986/8/16	1.05
1986/8/23	0.97
1986/8/30	0.83
1986/9/6	0.77
1986/9/13	0.71
1986/9/20	0.64
1986/9/27	0.61
1986/10/4	0.67
1986/10/11	0.6
1986/10/18	0.62
1986/10/25	0.61
1986/11/1	0.61
1986/11/8	0.55
1986/11/15	0.67
1986/11/22	0.6
1986/11/29	0.6
1986/12/6	0.7
1986/12/13	0.61
1986/12/20	0.65
1986/12/27	0.63
1986/12/31	0.29
1987/1/10	0.71
1987/1/17	0.45
1987/1/24	0.39
1987/1/31	0.48
1987/2/7	0.38
1987/2/14	0.37
1987/2/21	0.47
1987/2/28	0.45
1987/3/7	0.5
1987/3/14	0.48
1987/3/21	0.46
1987/3/28	0.55
1987/4/4	0.5
1987/4/11	0.52
1987/4/18	0.45
1987/4/25	0.43
1987/5/2	0.5
1987/5/9	0.41
1987/5/16	0.48
1987/5/23	0.55
1987/5/30	0.54
1987/6/6	0.65
1987/6/13	0.62
1987/6/20	0.63
1987/6/27	0.66
1987/7/4	0.67
1987/7/11	0.63
1987/7/18	0.63
1987/7/25	0.58
1987/8/1	0.54
1987/8/8	0.53
1987/8/15	0.45
1987/8/22	0.49
1987/8/29	0.45
1987/9/5	0.39
1987/9/12	0.39
1987/9/19	0.38
1987/9/26	0.36
1987/10/3	0.39
1987/10/10	0.34
1987/10/17	0.43
1987/10/24	0.43
1987/10/31	0.44
1987/11/7	0.46
1987/11/14	0.5
1987/11/21	0.53
1987/11/28	0.54
1987/12/5	0.54
1987/12/12	0.55
1987/12/19	0.61
1987/12/26	0.59
1987/12/31	0.34
1988/1/9	0.74
1988/1/16	0.63
1988/1/23	0.52
1988/1/30	0.59
1988/2/6	0.59
1988/2/13	0.57
1988/2/20	0.69
1988/2/27	0.67
1988/3/5	0.67
1988/3/12	0.69
1988/3/19	0.73
1988/3/26	0.68
1988/4/2	0.75
1988/4/9	0.82
1988/4/16	0.76
1988/4/23	0.68
1988/4/30	0.74
1988/5/7	0.72
1988/5/14	0.83
1988/5/21	0.93
1988/5/28	0.85
1988/6/4	1.02
1988/6/11	1.01
1988/6/18	1.17
1988/6/25	1.29
1988/7/2	1.27
1988/7/9	1.29
1988/7/16	1.33
1988/7/23	1.36
1988/7/30	1.29
1988/8/6	1.41
1988/8/13	1.19
1988/8/20	1.14
1988/8/27	1.14
1988/9/3	0.94
1988/9/10	0.9
1988/9/17	0.91
1988/9/24	0.89
1988/10/1	1.09
1988/10/8	0.96
1988/10/15	1.22
1988/10/22	1.34
1988/10/29	1.23
1988/11/5	1.52
1988/11/12	1.6
1988/11/19	1.62
1988/11/26	1.62
1988/12/3	1.75
1988/12/10	1.89
1988/12/17	1.77
1988/12/24	1.87
1988/12/31	1.52
1989/1/7	1.6
1989/1/14	1.96
1989/1/21	1.33
1989/1/28	1.35
1989/2/4	1.67
1989/2/11	1.25
1989/2/18	1.9
1989/2/25	1.87
1989/3/4	2.01
1989/3/11	2.5
1989/3/18	2.24
1989/3/25	2.42
1989/4/1	2.38
1989/4/8	2.32
1989/4/15	2.18
1989/4/22	1.82
1989/4/29	1.76
1989/5/6	1.9
1989/5/13	2.03
1989/5/20	2.29
1989/5/27	1.99
1989/6/3	2.63
1989/6/10	2.63
1989/6/17	2.53
1989/6/24	2.66
1989/7/1	2.82
1989/7/8	2.8
1989/7/15	2.91
1989/7/22	2.68
1989/7/29	2.53
1989/8/5	2.51
1989/8/12	2.16
1989/8/19	1.65
1989/8/26	1.61
1989/9/2	1.36
1989/9/9	1.16
1989/9/16	1.18
1989/9/23	1.05
1989/9/30	1.4
1989/10/7	1.21
1989/10/14	1.3
1989/10/21	1.31
1989/10/28	1.37
1989/11/4	1.37
1989/11/11	1.58
1989/11/18	1.49
1989/11/25	1.34
1989/12/2	1.5
1989/12/9	1.51
1989/12/16	1.4
1989/12/23	1.46
1989/12/30	1.33
1990/1/6	1.13
1990/1/13	1.53
1990/1/20	0.89
1990/1/27	0.82
1990/2/3	0.93
1990/2/10	0.7
1990/2/17	0.85
1990/2/24	0.89
1990/3/3	0.87
1990/3/10	0.95
1990/3/17	0.95
1990/3/24	0.87
1990/3/31	0.84
1990/4/7	0.86
1990/4/14	0.79
1990/4/21	0.68
1990/4/28	0.65
1990/5/5	0.48
1990/5/12	0.85
1990/5/19	0.81
1990/5/26	0.7
1990/6/2	0.81
1990/6/9	0.86
1990/6/16	0.76
1990/6/23	0.8
1990/6/30	0.82
1990/7/7	0.77
1990/7/14	0.78
1990/7/21	0.75
1990/7/28	0.67
1990/8/4	0.63
1990/8/11	0.6
1990/8/18	0.48
1990/8/25	0.43
1990/9/1	0.41
1990/9/8	0.34
1990/9/15	0.33
1990/9/22	0.34
1990/9/29	0.34
1990/10/6	0.33
1990/10/13	0.33
1990/10/23	0.34
1990/10/27	0.33
1990/11/3	0.3
1990/11/10	0.32
1990/11/17	0.29
1990/11/24	0.26
1990/12/1	0.29
1990/12/8	0.31
1990/12/15	0.29
1990/12/22	0.29
1990/12/29	0.25
1991/1/5	0.17
1991/1/12	0.3
1991/1/19	0.24
1991/1/26	0.19
1991/2/2	0.22
1991/2/9	0.19
1991/2/16	0.21
1991/2/23	0.24
1991/3/2	0.21
1991/3/9	0.26
1991/3/16	0.23
1991/3/23	0.24
1991/3/30	0.25
1991/4/6	0.26
1991/4/13	0.27
1991/4/20	0.24
1991/4/27	0.24
1991/5/4	0.21
1991/5/11	0.29
1991/5/18	0.31
1991/5/25	0.34
1991/6/1	0.34
1991/6/8	0.4
1991/6/15	0.34
1991/6/22	0.4
1991/6/29	0.38
1991/7/6	0.33
1991/7/13	0.37
1991/7/20	0.33
1991/7/27	0.33
1991/8/3	0.29
1991/8/10	0.3
1991/8/17	0.25
1991/8/24	0.25
1991/8/31	0.23
1991/9/7	0.21
1991/9/14	0.22
1991/9/21	0.19
1991/9/28	0.2
1991/10/5	0.22
1991/10/12	0.2
1991/10/19	0.26
1991/10/26	0.24
1991/11/2	0.27
1991/11/9	0.26
1991/11/16	0.26
1991/11/23	0.24
1991/11/30	0.31
1991/12/7	0.32
1991/12/14	0.33
1991/12/21	0.31
1991/12/28	0.31
1992/1/4	0.14
1992/1/11	0.41
1992/1/18	0.25
1992/1/25	0.25
1992/2/1	0.3
1992/2/8	0.23
1992/2/15	0.27
1992/2/22	0.3
1992/2/29	0.27
1992/3/7	0.3
1992/3/14	0.37
1992/3/21	0.33
1992/3/28	0.4
1992/4/4	0.42
1992/4/11	0.44
1992/4/18	0.4
1992/4/25	0.37
1992/5/2	0.42
1992/5/9	0.39
1992/5/16	0.48
1992/5/23	0.5
1992/5/30	0.54
1992/6/6	0.65
1992/6/13	0.61
1992/6/20	0.69
1992/6/27	0.66
1992/7/4	0.67
1992/7/11	0.69
1992/7/18	0.71
1992/7/25	0.64
1992/8/1	0.61
1992/8/8	0.65
1992/8/15	0.51
1992/8/22	0.55
1992/8/29	0.46
1992/9/5	0.39
1992/9/12	0.42
1992/9/19	0.39
1992/9/26	0.37
1992/10/3	0.45
1992/10/10	0.36
1992/10/17	0.51
1992/10/24	0.52
1992/10/31	0.5
1992/11/7	0.57
1992/11/14	0.58
1992/11/21	0.55
1992/11/28	0.6
1992/12/5	0.64
1992/12/12	0.61
1992/12/19	0.69
1992/12/26	0.61
1992/12/31	0.35
1993/1/9	0.72
1993/1/16	0.49
1993/1/23	0.38
1993/1/30	0.43
1993/2/6	0.43
1993/2/13	0.38
1993/2/20	0.5
1993/2/27	0.51
1993/3/6	0.5
1993/3/13	0.59
1993/3/20	0.52
1993/3/27	0.63
1993/4/3	0.66
1993/4/10	0.66
1993/4/17	0.6
1993/4/24	0.52
1993/5/1	0.64
1993/5/8	0.52
1993/5/15	0.73
1993/5/22	0.73
1993/5/29	0.71
1993/6/5	0.88
1993/6/12	0.87
1993/6/19	0.85
1993/6/26	1
1993/7/3	0.93
1993/7/10	0.99
1993/7/17	1.05
1993/7/24	0.99
1993/7/31	0.91
1993/8/7	0.99
1993/8/14	0.79
1993/8/21	0.71
1993/8/28	0.69
1993/9/4	0.52
1993/9/11	0.55
1993/9/18	0.56
1993/9/25	0.52
1993/10/2	0.67
1993/10/9	0.58
1993/10/16	0.68
1993/10/23	0.76
1993/10/30	0.75
1993/11/6	0.84
1993/11/13	0.89
1993/11/20	0.96
1993/11/27	0.93
1993/12/4	1.07
1993/12/11	1.03
1993/12/18	1.17
1993/12/25	1.15
1993/12/31	0.91
1994/1/8	1.32
1994/1/15	1.19
1994/1/22	0.94
1994/1/29	0.97
1994/2/5	1.14
1994/2/12	0.92
1994/2/19	1.36
1994/2/26	1.36
1994/3/5	1.25
1994/3/12	1.41
1994/3/19	1.31
1994/3/26	1.29
1994/4/2	1.39
1994/4/9	1.31
1994/4/16	1.36
1994/4/23	1.06
1994/4/30	1.13
1994/5/7	1.17
1994/5/14	1.19
1994/5/21	1.33
1994/5/28	1.14
1994/6/4	1.48
1994/6/11	1.26
1994/6/18	1.37
1994/6/25	1.43
1994/7/2	1.36
1994/7/9	1.36
1994/7/16	1.42
1994/7/23	1.19
1994/7/30	1.23
1994/8/6	1.13
1994/8/13	0.94
1994/8/20	0.88
1994/8/27	0.84
1994/9/3	0.72
1994/9/10	0.67
1994/9/17	0.68
1994/9/24	0.59
1994/10/1	0.65
1994/10/8	0.56
1994/10/15	0.57
1994/10/22	0.63
1994/10/29	0.57
1994/11/5	0.57
1994/11/12	0.66
1994/11/19	0.64
1994/11/26	0.57
1994/12/3	0.66
1994/12/10	0.64
1994/12/17	0.65
1994/12/24	0.62
1994/12/31	0.55
1995/1/7	0.56
1995/1/14	0.64
1995/1/21	0.39
1995/1/28	0.36
1995/2/4	0.41
1995/2/11	0.33
1995/2/18	0.42
1995/2/25	0.44
1995/3/4	0.43
1995/3/11	0.52
1995/3/18	0.5
1995/3/25	0.51
1995/4/1	0.54
1995/4/8	0.56
1995/4/15	0.54
1995/4/22	0.47
1995/4/29	0.47
1995/5/6	0.47
1995/5/13	0.57
1995/5/20	0.7
1995/5/27	0.58
1995/6/3	0.7
1995/6/10	0.7
1995/6/17	0.64
1995/6/24	0.72
1995/7/1	0.75
1995/7/8	0.68
1995/7/15	0.68
1995/7/22	0.68
1995/7/29	0.68
1995/8/5	0.66
1995/8/12	0.63
1995/8/19	0.53
1995/8/26	0.54
1995/9/2	0.49
1995/9/9	0.42
1995/9/16	0.43
1995/9/23	0.36
1995/9/30	0.5
1995/10/7	0.46
1995/10/14	0.47
1995/10/21	0.54
1995/10/28	0.58
1995/11/4	0.53
1995/11/11	0.59
1995/11/18	0.62
1995/11/25	0.58
1995/12/2	0.74
1995/12/9	0.7
1995/12/16	0.7
1995/12/23	0.67
1995/12/30	0.68
1996/1/6	0.55
1996/1/13	0.84
1996/1/20	0.53
1996/1/27	0.47
1996/2/3	0.64
1996/2/10	0.46
1996/2/17	0.62
1996/2/24	0.67
1996/3/2	0.68
1996/3/9	0.78
1996/3/16	0.79
1996/3/23	0.75
1996/3/30	0.9
1996/4/6	0.9
1996/4/13	0.91
1996/4/20	0.78
1996/4/27	0.74
1996/5/4	0.65
1996/5/11	0.96
1996/5/18	0.93
1996/5/25	0.91
1996/6/1	1.11
1996/6/8	1.13
1996/6/15	1.13
1996/6/22	1.11
1996/6/29	1.14
1996/7/6	1.24
1996/7/13	1.25
1996/7/20	1.22
1996/7/27	1.29
1996/8/3	1.28
1996/8/10	1.14
1996/8/17	0.93
1996/8/24	0.95
1996/8/31	0.82
1996/9/7	0.65
1996/9/14	0.7
1996/9/21	0.61
1996/9/28	0.68
1996/10/5	0.75
1996/10/12	0.64
1996/10/19	0.9
1996/10/26	0.86
1996/11/2	0.83
1996/11/9	0.95
1996/11/16	0.9
1996/11/23	0.91
1996/11/30	1.19
1996/12/7	1.1
1996/12/14	1.11
1996/12/21	1.19
1996/12/28	1.07
1997/1/4	0.57
1997/1/11	1.37
1997/1/18	0.94
1997/1/25	0.73
1997/2/1	0.96
1997/2/8	0.72
1997/2/15	0.83
1997/2/22	1.05
1997/3/1	1.01
1997/3/8	1.1
1997/3/15	1.2
1997/3/22	1.09
1997/3/29	1.15
1997/4/5	1.29
1997/4/12	1.08
1997/4/19	1.06
1997/4/26	0.97
1997/5/3	0.97
1997/5/10	1.05
1997/5/17	1.23
1997/5/24	1.22
1997/5/31	1.34
1997/6/7	1.47
1997/6/14	1.41
1997/6/21	1.54
1997/6/28	1.62
1997/7/5	1.59
1997/7/12	1.61
1997/7/19	1.62
1997/7/26	1.41
1997/8/2	1.66
1997/8/9	1.43
1997/8/16	1.09
1997/8/23	1.37
1997/8/30	1.08
1997/9/6	0.9
1997/9/13	0.99
1997/9/20	0.86
1997/9/27	0.93
1997/10/4	0.96
1997/10/11	0.92
1997/10/18	1.12
1997/10/25	1.09
1997/11/1	1.16
1997/11/8	1.15
1997/11/15	1.29
1997/11/22	1.3
1997/11/29	1.33
1997/12/6	1.5
1997/12/13	1.4
1997/12/20	1.49
1997/12/27	1.5
1997/12/31	0.69
1998/1/10	1.86
1998/1/17	1.27
1998/1/24	0.93
1998/1/31	1.1
1998/2/7	0.88
1998/2/14	0.81
1998/2/21	1.11
1998/2/28	1.07
1998/3/7	1.09
1998/3/14	1.34
1998/3/21	1.21
1998/3/28	1.33
1998/4/4	1.5
1998/4/11	1.29
1998/4/18	1.18
1998/4/25	1.07
1998/5/2	1.15
1998/5/9	1.07
1998/5/16	1.21
1998/5/23	1.24
1998/5/30	1.2
1998/6/6	1.43
1998/6/13	1.25
1998/6/20	1.44
1998/6/27	1.64
1998/7/4	1.41
1998/7/11	1.53
1998/7/18	1.53
1998/7/25	1.22
1998/8/1	1.36
1998/8/8	1.27
1998/8/15	0.9
1998/8/22	1.05
1998/8/29	0.87
1998/9/5	0.77
1998/9/12	0.79
1998/9/19	0.71
1998/9/26	0.78
1998/10/3	0.84
1998/10/10	0.75
1998/10/17	0.89
1998/10/24	0.82
1998/10/31	0.89
1998/11/7	0.87
1998/11/14	1
1998/11/21	0.95
1998/11/28	0.93
1998/12/5	1.07
1998/12/12	1.08
1998/12/19	1.06
1998/12/26	1.12
1998/12/31	0.59
1999/1/9	1.22
1999/1/16	0.88
1999/1/23	0.58
1999/1/30	0.72
1999/2/6	0.65
1999/2/13	0.58
1999/2/20	0.74
1999/2/27	0.66
1999/3/6	0.68
1999/3/13	0.76
1999/3/20	0.71
1999/3/27	0.64
1999/4/3	0.49
1999/4/11	0.72
1999/4/18	0.77
1999/4/25	0.67
1999/5/2	0.72
1999/5/9	0.56
1999/5/16	0.73
1999/5/23	0.75
1999/5/30	0.74
1999/6/6	0.8
1999/6/13	0.76
1999/6/20	0.84
1999/6/27	0.78
1999/7/4	0.78
1999/7/11	0.8
1999/7/18	0.88
1999/7/25	0.74
1999/8/1	0.78
1999/8/8	0.78
1999/8/15	0.54
1999/8/22	0.6
1999/8/29	0.53
1999/9/5	0.46
1999/9/12	0.5
1999/9/19	0.47
1999/9/26	0.48
1999/10/3	0.5
1999/10/10	0.48
1999/10/17	0.44
1999/10/24	0.49
1999/10/31	0.49
1999/11/7	0.48
1999/11/14	0.55
1999/11/21	0.54
1999/11/28	0.52
1999/12/5	0.61
1999/12/12	0.57
1999/12/19	0.62
1999/12/26	0.59
2000/1/2	0.39
2000/1/9	0.66
2000/1/16	0.62
2000/1/23	0.41
2000/1/30	0.4
2000/2/6	0.43
2000/2/13	0.36
2000/2/20	0.48
2000/2/27	0.51
2000/3/5	0.47
2000/3/12	0.59
2000/3/19	0.6
2000/3/26	0.57
2000/4/2	0.61
2000/4/9	0.61
2000/4/16	1
2000/4/23	0.57
2000/4/30	0.52
2000/5/7	0.56
2000/5/14	0.75
2000/5/21	0.8
2000/5/28	0.69
2000/6/4	0.92
2000/6/11	0.92
2000/6/18	0.87
2000/6/25	0.98
2000/7/2	1.08
2000/7/9	1.02
2000/7/16	1.16
2000/7/23	1.12
2000/7/30	1.07
2000/8/6	1.09
2000/8/13	0.84
2000/8/20	0.78
2000/8/27	0.83
2000/9/3	0.71
2000/9/10	0.69
2000/9/17	0.72
2000/9/24	0.64
2000/10/1	0.94
2000/10/8	0.81
2000/10/15	0.83
2000/10/22	1.11
2000/10/29	0.88
2000/11/5	0.98
2000/11/12	1.35
2000/11/19	1.19
2000/11/26	1.31
2000/12/3	1.43
2000/12/10	1.6
2000/12/17	1.52
2000/12/24	1.54
2000/12/31	1.49
2001/1/7	1.29
2001/1/14	1.85
2001/1/21	1.28
2001/1/28	1.17
2001/2/4	1.53
2001/2/11	1.26
2001/2/18	1.56
2001/2/25	1.73
2001/3/4	1.71
2001/3/11	1.76
2001/3/18	1.81
2001/3/25	1.76
2001/4/1	1.76
2001/4/8	1.81
2001/4/15	1.61
2001/4/22	1.43
2001/4/29	1.34
2001/5/6	0.94
2001/5/13	1.75
2001/5/20	1.77
2001/5/27	1.53
2001/6/3	1.9
2001/6/10	1.84
2001/6/17	1.94
2001/6/24	1.96
2001/7/1	2
2001/7/8	2.16
2001/7/15	2.21
2001/7/22	1.95
2001/7/29	2.11
2001/8/5	2.04
2001/8/12	1.58
2001/8/19	1.47
2001/8/26	1.6
2001/9/2	1.36
2001/9/9	1.13
2001/9/16	1.25
2001/9/23	1.24
2001/9/30	1.3
2001/10/7	1.33
2001/10/14	1.21
2001/10/21	1.42
2001/10/28	1.45
2001/11/4	1.32
2001/11/11	1.91
2001/11/18	1.58
2001/11/25	1.66
2001/12/2	2.09
2001/12/9	1.78
2001/12/16	1.84
2001/12/23	2.02
2001/12/30	1.72
2002/1/6	1.27
2002/1/13	2.18
2002/1/20	1.4
2002/1/27	1.29
2002/2/3	1.57
2002/2/10	1.26
2002/2/17	1.35
2002/2/24	1.54
2002/3/3	1.38
2002/3/10	1.45
2002/3/17	1.6
2002/3/24	1.47
2002/3/31	1.56
2002/4/7	1.46
2002/4/14	1.38
2002/4/21	1.21
2002/4/28	1.13
2002/5/5	0.98
2002/5/12	1.28
2002/5/19	1.32
2002/5/26	1.33
2002/6/2	1.51
2002/6/9	1.56
2002/6/16	1.39
2002/6/23	1.48
2002/6/30	1.49
2002/7/7	1.43
2002/7/14	1.45
2002/7/21	1.41
2002/7/28	1.34
2002/8/4	1.29
2002/8/11	1.2
2002/8/18	0.85
2002/8/25	1.03
2002/9/1	0.83
2002/9/8	0.67
2002/9/15	0.76
2002/9/22	0.65
2002/9/29	0.65
2002/10/6	0.73
2002/10/13	0.64
2002/10/20	0.75
2002/10/27	0.77
2002/11/3	0.64
2002/11/10	0.68
2002/11/17	0.78
2002/11/24	0.72
2002/12/1	0.88
2002/12/8	0.86
2002/12/15	0.79
2002/12/22	0.87
2002/12/29	0.7
2003/1/5	0.39
2003/1/12	0.88
2003/1/19	0.54
2003/1/26	0.44
2003/2/2	0.56
2003/2/9	0.44
2003/2/16	0.51
2003/2/23	0.56
2003/3/2	0.51
2003/3/9	0.58
2003/3/16	0.62
2003/3/23	0.52
2003/3/30	0.6
2003/4/6	0.62
2003/4/13	0.58
2003/4/20	0.53
2003/4/27	0.53
2003/5/4	0.54
2003/5/11	0.56
2003/5/18	0.66
2003/5/25	0.58
2003/6/1	0.66
2003/6/8	0.77
2003/6/15	0.66
2003/6/22	0.68
2003/6/29	0.74
2003/7/6	0.65
2003/7/13	0.69
2003/7/20	0.66
2003/7/27	0.6
2003/8/3	0.62
2003/8/10	0.53
2003/8/17	0.42
2003/8/24	0.49
2003/8/31	0.39
2003/9/7	0.36
2003/9/14	0.41
2003/9/21	0.32
2003/9/28	0.37
2003/10/5	0.38
2003/10/12	0.36
2003/10/19	0.4
2003/10/26	0.41
2003/11/2	0.44
2003/11/9	0.46
2003/11/16	0.5
2003/11/23	0.49
2003/11/30	0.48
2003/12/7	0.52
2003/12/14	0.5
2003/12/21	0.57
2003/12/28	0.51
2004/1/4	0.23
2004/1/11	0.73
2004/1/18	0.46
2004/1/25	0.35
2004/2/1	0.47
2004/2/8	0.4
2004/2/15	0.4
2004/2/22	0.53
2004/2/29	0.57
2004/3/7	0.56
2004/3/14	0.61
2004/3/21	0.57
2004/3/28	0.7
2004/4/4	0.62
2004/4/11	0.69
2004/4/18	0.66
2004/4/25	0.59
2004/5/2	0.61
2004/5/9	0.55
2004/5/16	0.75
2004/5/23	0.82
2004/5/30	0.74
2004/6/6	0.99
2004/6/13	0.94
2004/6/20	0.91
2004/6/27	1.05
2004/7/4	1.02
2004/7/11	1
2004/7/18	1.13
2004/7/25	0.94
2004/8/1	1.05
2004/8/8	1.03
2004/8/15	0.77
2004/8/22	0.9
2004/8/29	0.85
2004/9/5	0.72
2004/9/12	0.81
2004/9/19	0.76
2004/9/26	0.7
2004/10/3	0.92
2004/10/10	0.79
2004/10/17	0.84
2004/10/24	0.98
2004/10/31	0.91
2004/11/7	0.87
2004/11/14	1.1
2004/11/21	1.05
2004/11/28	0.99
2004/12/5	1.16
2004/12/12	1.17
2004/12/19	1.13
2004/12/26	1.17
2005/1/2	0.82
2005/1/9	1.24
2005/1/16	1.19
2005/1/23	0.83
2005/1/30	0.96
2005/2/6	0.96
2005/2/13	0.8
2005/2/20	0.98
2005/2/27	0.95
2005/3/6	0.83
2005/3/13	0.99
2005/3/20	0.96
2005/3/27	0.86
2005/4/3	1.09
2005/4/10	1
2005/4/17	1.03
2005/4/24	0.93
2005/5/1	0.9
2005/5/8	0.98
2005/5/15	1.19
2005/5/22	1.1
2005/5/29	1.09
2005/6/5	1.35
2005/6/12	1.25
2005/6/19	1.42
2005/6/26	1.47
2005/7/3	1.34
2005/7/10	1.64
2005/7/17	1.46
2005/7/24	1.46
2005/7/31	1.64
2005/8/7	1.43
2005/8/14	1.23
2005/8/21	1.25
2005/8/28	1.19
2005/9/4	1.09
2005/9/11	1.06
2005/9/18	1.12
2005/9/25	0.98
2005/10/2	1.22
2005/10/9	1.1
2005/10/16	1.05
2005/10/23	1.24
2005/10/30	1.15
2005/11/6	1.18
2005/11/13	1.34
2005/11/20	1.3
2005/11/27	1.31
2005/12/4	1.53
2005/12/11	1.48
2005/12/18	1.46
2005/12/25	1.55
2006/1/1	1.23
2006/1/8	1.45
2006/1/15	1.56
2006/1/22	1.06
2006/1/29	1.05
2006/2/5	1.24
2006/2/12	0.94
2006/2/19	1.33
2006/2/26	1.41
2006/3/5	1.39
2006/3/12	1.66
2006/3/19	1.54
2006/3/26	1.52
2006/4/2	1.62
2006/4/9	1.53
2006/4/16	1.44
2006/4/23	1.31
2006/4/30	1.17
2006/5/7	1.28
2006/5/14	1.56
2006/5/21	1.68
2006/5/28	1.42
2006/6/4	1.77
2006/6/11	1.76
2006/6/18	1.55
2006/6/25	1.74
2006/7/2	1.74
2006/7/9	1.68
2006/7/16	1.78
2006/7/23	1.61
2006/7/30	1.62
2006/8/6	1.59
2006/8/13	1.42
2006/8/20	1.18
2006/8/27	1.11
2006/9/3	1.03
2006/9/10	0.89
2006/9/17	0.98
2006/9/24	0.78
2006/10/1	1.05
2006/10/8	1
2006/10/15	0.88
2006/10/22	1.14
2006/10/29	0.97
2006/11/5	0.89
2006/11/12	0.99
2006/11/19	0.9
2006/11/26	0.81
2006/12/3	0.93
2006/12/10	0.91
2006/12/17	0.9
2006/12/24	0.86
2006/12/31	0.84
2007/1/7	0.69
2007/1/14	0.85
2007/1/21	0.64
2007/1/28	0.53
2007/2/4	0.69
2007/2/11	0.58
2007/2/18	0.56
2007/2/25	0.67
2007/3/4	0.57
2007/3/11	0.61
2007/3/18	0.56
2007/3/25	0.49
2007/4/1	0.53
2007/4/8	0.49
2007/4/15	0.44
2007/4/22	0.43
2007/4/29	0.41
2007/5/6	0.29
2007/5/13	0.52
2007/5/20	0.49
2007/5/27	0.44
2007/6/3	0.53
2007/6/10	0.49
2007/6/17	0.5
2007/6/24	0.5
2007/7/1	0.5
2007/7/8	0.5
2007/7/15	0.49
2007/7/22	0.42
2007/7/29	0.42
2007/8/5	0.41
2007/8/12	0.35
2007/8/19	0.29
2007/8/26	0.34
2007/9/2	0.29
2007/9/9	0.28
2007/9/16	0.32
2007/9/23	0.26
2007/9/30	0.27
2007/10/7	0.31
2007/10/14	0.28
2007/10/21	0.3
2007/10/28	0.26
2007/11/4	0.26
2007/11/11	0.32
2007/11/18	0.3
2007/11/25	0.28
2007/12/2	0.29
2007/12/9	0.31
2007/12/16	0.31
2007/12/23	0.31
2007/12/30	0.29
2008/1/6	0.17
2008/1/13	0.34
2008/1/20	0.24
2008/1/27	0.23
2008/2/3	0.27
2008/2/10	0.23
2008/2/17	0.25
2008/2/24	0.28
2008/3/2	0.27
2008/3/9	0.3
2008/3/16	0.33
2008/3/23	0.31
2008/3/30	0.34
2008/4/6	0.36
2008/4/13	0.34
2008/4/20	0.34
2008/4/27	0.31
2008/5/4	0.35
2008/5/11	0.39
2008/5/18	0.43
2008/5/25	0.43
2008/6/1	0.43
2008/6/8	0.5
2008/6/15	0.45
2008/6/22	0.6
2008/6/29	0.59
2008/7/6	0.56
2008/7/13	0.65
2008/7/20	0.57
2008/7/27	0.47
2008/8/3	0.57
2008/8/10	0.53
2008/8/17	0.39
2008/8/24	0.52
2008/8/31	0.41
2008/9/7	0.39
2008/9/14	0.47
2008/9/21	0.4
2008/9/28	0.41
2008/10/5	0.43
2008/10/12	0.41
2008/10/19	0.43
2008/10/26	0.49
2008/11/2	0.46
2008/11/9	0.45
2008/11/16	0.49
2008/11/23	0.47
2008/11/30	0.48
2008/12/7	0.51
2008/12/14	0.49
2008/12/21	0.58
2008/12/28	0.55
2009/1/4	0.25
2009/1/11	0.71
2009/1/18	0.44
2009/1/25	0.35
2009/2/1	0.45
2009/2/8	0.38
2009/2/15	0.42
2009/2/22	0.51
2009/3/1	0.48
2009/3/8	0.53
2009/3/15	0.61
2009/3/22	0.58
2009/3/29	0.64
2009/4/5	0.58
2009/4/12	0.59
2009/4/19	0.6
2009/4/26	0.53
2009/5/3	0.56
2009/5/10	0.49
2009/5/17	0.67
2009/5/24	0.66
2009/5/31	0.69
2009/6/7	0.77
2009/6/14	0.73
2009/6/21	0.86
2009/6/28	0.86
2009/7/5	0.84
2009/7/12	0.89
2009/7/19	0.9
2009/7/26	0.82
2009/8/2	0.91
2009/8/9	0.84
2009/8/16	0.68
2009/8/23	0.81
2009/8/30	0.72
2009/9/6	0.63
2009/9/13	0.69
2009/9/20	0.69
2009/9/27	0.54
2009/10/4	0.73
2009/10/11	0.66
2009/10/18	0.56
2009/10/25	0.84
2009/11/1	0.61
2009/11/8	0.66
2009/11/15	0.81
2009/11/22	0.61
2009/11/29	0.69
2009/12/6	0.75
2009/12/13	0.74
2009/12/20	0.78
2009/12/27	0.75
2010/1/3	0.46
2010/1/10	1
2010/1/17	0.76
2010/1/24	0.6
2010/1/31	0.76
2010/2/7	0.71
2010/2/14	0.72
2010/2/21	0.96
2010/2/28	0.99
2010/3/7	1.09
2010/3/14	1.15
2010/3/21	1.15
2010/3/28	1.15
2010/4/4	1.16
2010/4/11	1.15
2010/4/18	1.12
2010/4/25	1.01
2010/5/2	1.11
2010/5/9	1.01
2010/5/16	1.36
2010/5/23	1.24
2010/5/30	1.22
2010/6/6	1.55
2010/6/13	1.31
2010/6/20	1.51
2010/6/27	1.49
2010/7/4	1.34
2010/7/11	1.53
2010/7/18	1.43
2010/7/25	1.3
2010/8/1	1.45
2010/8/8	1.28
2010/8/15	1.13
2010/8/22	1.2
2010/8/29	1.06
2010/9/5	0.95
2010/9/12	1.04
2010/9/19	1.06
2010/9/26	0.97
2010/10/3	1.13
2010/10/10	1.05
2010/10/17	1.02
2010/10/24	1.21
2010/10/31	1.02
2010/11/7	1.1
2010/11/14	1.22
2010/11/21	1.16
2010/11/28	1.22
2010/12/5	1.23
2010/12/12	1.3
2010/12/19	1.27
2010/12/26	1.3
2011/1/2	0.94
2011/1/9	1.37
2011/1/16	1.15
2011/1/23	0.78
2011/1/30	0.83
2011/2/6	0.9
2011/2/13	0.74
2011/2/20	0.98
2011/2/27	0.94
2011/3/6	0.91
2011/3/13	0.98
2011/3/20	0.97
2011/3/27	0.97
2011/4/3	0.96
2011/4/10	0.9
2011/4/17	0.89
2011/4/24	0.78
2011/5/1	0.81
2011/5/8	0.79
2011/5/15	0.95
2011/5/22	0.91
2011/5/29	0.87
2011/6/5	1.04
2011/6/12	0.91
2011/6/19	1.11
2011/6/26	1.06
2011/7/3	0.94
2011/7/10	1.15
2011/7/17	0.99
2011/7/24	0.92
2011/7/31	0.96
2011/8/7	0.86
2011/8/14	0.78
2011/8/21	0.74
2011/8/28	0.72
2011/9/4	0.61
2011/9/11	0.65
2011/9/18	0.69
2011/9/25	0.56
2011/10/2	0.71
2011/10/9	0.67
2011/10/16	0.6
2011/10/23	0.78
2011/10/30	0.65
2011/11/6	0.67
2011/11/13	0.74
2011/11/20	0.67
2011/11/27	0.66
2011/12/4	0.76
2011/12/11	0.69
2011/12/18	0.78
2011/12/25	0.71
2012/1/1	0.58
2012/1/8	0.71
2012/1/15	0.69
2012/1/22	0.5
2012/1/29	0.47
2012/2/5	0.48
2012/2/12	0.39
2012/2/19	0.51
2012/2/26	0.49
2012/3/4	0.45
2012/3/11	0.51
2012/3/18	0.44
2012/3/25	0.49
2012/4/1	0.49
2012/4/8	0.44
2012/4/15	0.47
2012/4/22	0.42
2012/4/29	0.44
2012/5/6	0.3
2012/5/13	0.52
2012/5/20	0.47
2012/5/27	0.41
2012/6/3	0.51
2012/6/10	0.47
2012/6/17	0.49
2012/6/24	0.54
2012/7/1	0.5
2012/7/8	0.55
2012/7/15	0.56
2012/7/22	0.52
2012/7/29	0.52
2012/8/5	0.45
2012/8/12	0.41
2012/8/19	0.36
2012/8/26	0.39
2012/9/2	0.38
2012/9/9	0.34
2012/9/16	0.4
2012/9/23	0.32
2012/9/30	0.38
2012/10/7	0.38
2012/10/14	0.33
2012/10/21	0.4
2012/10/28	0.32
2012/11/4	0.34
2012/11/11	0.4
2012/11/18	0.33
2012/11/25	0.32
2012/12/2	0.38
2012/12/9	0.35
2012/12/16	0.34
2012/12/23	0.37
2012/12/30	0.28
2013/1/6	0.19
2013/1/13	0.34
2013/1/20	0.23
2013/1/27	0.2
2013/2/3	0.23
2013/2/10	0.2
2013/2/17	0.21
2013/2/24	0.24
2013/3/3	0.23
2013/3/10	0.25
2013/3/17	0.24
2013/3/24	0.25
2013/3/31	0.25
2013/4/7	0.25
2013/4/14	0.24
2013/4/21	0.25
2013/4/28	0.24
2013/5/5	0.19
2013/5/12	0.26
2013/5/19	0.3
2013/5/26	0.28
2013/6/2	0.31
2013/6/9	0.3
2013/6/16	0.28
2013/6/23	0.33
2013/6/30	0.29
2013/7/7	0.32
2013/7/14	0.34
2013/7/21	0.28
2013/7/28	0.28
2013/8/4	0.28
2013/8/11	0.22
2013/8/18	0.22
2013/8/25	0.22
2013/9/1	0.23
2013/9/8	0.21
2013/9/15	0.23
2013/9/22	0.23
2013/9/29	0.23
2013/10/6	0.23
2013/10/13	0.23
2013/10/20	0.22
2013/10/27	0.22
2013/11/3	0.21
2013/11/10	0.21
2013/11/17	0.25
2013/11/24	0.22
2013/12/1	0.28
2013/12/8	0.29
2013/12/15	0.26
2013/12/22	0.29
2013/12/29	0.23
2014/1/5	0.15
2014/1/12	0.31
2014/1/19	0.2
2014/1/26	0.18
2014/2/2	0.24
2014/2/9	0.2
2014/2/16	0.2
2014/2/23	0.23
2014/3/2	0.22
2014/3/9	0.24
2014/3/16	0.23
2014/3/23	0.2
2014/3/30	0.25
2014/4/6	0.23
2014/4/13	0.23
2014/4/20	0.25
2014/4/27	0.23
2014/5/4	0.23
2014/5/11	0.26
2014/5/18	0.29
2014/5/25	0.29
2014/6/1	0.32
2014/6/8	0.35
2014/6/15	0.31
2014/6/22	0.35
2014/6/29	0.37
2014/7/6	0.4
2014/7/13	0.38
2014/7/20	0.39
2014/7/27	0.34
2014/8/3	0.34
2014/8/10	0.33
2014/8/17	0.27
2014/8/24	0.33
2014/8/31	0.3
2014/9/7	0.27
2014/9/14	0.31
2014/9/21	0.29
2014/9/28	0.29
2014/10/5	0.3
2014/10/12	0.28
2014/10/19	0.28
2014/10/26	0.3
2014/11/2	0.28
2014/11/9	0.28
2014/11/16	0.31
2014/11/23	0.28
2014/11/30	0.3
2014/12/7	0.33
2014/12/14	0.3
2014/12/21	0.32
2014/12/28	0.31
2015/1/4	0.14
2015/1/11	0.43
2015/1/18	0.26
2015/1/25	0.22
2015/2/1	0.3
2015/2/8	0.23
2015/2/15	0.27
2015/2/22	0.3
2015/3/1	0.28
2015/3/8	0.33
2015/3/15	0.33
2015/3/22	0.3
2015/3/29	0.37
2015/4/5	0.34
2015/4/12	0.35
2015/4/19	0.39
2015/4/26	0.34
2015/5/3	0.41
2015/5/10	0.33
2015/5/17	0.41
2015/5/24	0.43
2015/5/31	0.42
2015/6/7	0.48
2015/6/14	0.43
2015/6/21	0.49
2015/6/28	0.56
2015/7/5	0.55
2015/7/12	0.58
2015/7/19	0.56
2015/7/26	0.52
2015/8/2	0.58
2015/8/9	0.53
2015/8/16	0.44
2015/8/23	0.53
2015/8/30	0.51
2015/9/6	0.48
2015/9/13	0.52
2015/9/20	0.54
2015/9/27	0.45
2015/10/4	0.6
2015/10/11	0.58
2015/10/18	0.56
2015/10/25	0.68
2015/11/1	0.54
2015/11/8	0.65
2015/11/15	0.7
2015/11/22	0.67
2015/11/29	0.77
2015/12/6	0.81
2015/12/13	0.85
2015/12/20	0.94
2015/12/27	0.88
2016/1/3	0.56
2016/1/10	1.2
2016/1/17	0.88
2016/1/24	0.66
2016/1/31	0.85
2016/2/7	0.75
2016/2/14	0.73
2016/2/21	0.85
2016/2/28	0.8
2016/3/6	0.79
2016/3/13	0.86
2016/3/20	0.79
2016/3/27	0.8
2016/4/3	0.9
2016/4/10	0.81
2016/4/17	0.82
2016/4/24	0.74
2016/5/1	0.8
2016/5/8	0.76
2016/5/15	0.95
2016/5/22	0.95
2016/5/29	0.85
2016/6/5	1.11
2016/6/12	0.94
2016/6/19	1.06
2016/6/26	1.13
2016/7/3	1.06
2016/7/10	1.21
2016/7/17	1.27
2016/7/24	1.22
2016/7/31	1.31
2016/8/7	1.17
2016/8/14	1.05
2016/8/21	1.09
2016/8/28	1.06
2016/9/4	0.94
2016/9/11	0.99
2016/9/18	1.07
2016/9/25	0.94
2016/10/2	1.2
2016/10/9	1.11
2016/10/16	0.94
2016/10/23	1.27
2016/10/30	0.97
2016/11/6	1.05
2016/11/13	1.07
2016/11/20	0.96
2016/11/27	0.98
2016/12/4	1.05
2016/12/11	0.99
2016/12/18	0.97
2016/12/25	0.88
2017/1/1	0.72
2017/1/8	0.83
2017/1/15	0.85
2017/1/22	0.59
2017/1/29	0.59
2017/2/5	0.66
2017/2/12	0.53
2017/2/19	0.64
2017/2/26	0.63
2017/3/5	0.61
2017/3/12	0.65
2017/3/19	0.62
2017/3/26	0.57
2017/4/2	0.58
2017/4/9	0.57
2017/4/16	0.58
2017/4/23	0.49
2017/4/30	0.53
2017/5/7	0.44
2017/5/14	0.58
2017/5/21	0.6
2017/5/28	0.46
2017/6/4	0.56
2017/6/11	0.5
2017/6/18	0.49
2017/6/25	0.57
2017/7/2	0.53
2017/7/9	0.52
2017/7/16	0.52
2017/7/23	0.44
2017/7/30	0.51
2017/8/6	0.47
2017/8/13	0.38
2017/8/20	0.38
2017/8/27	0.39
2017/9/3	0.36
2017/9/10	0.37
2017/9/17	0.39
2017/9/24	0.31
2017/10/1	0.39
2017/10/8	0.33
2017/10/15	0.3
2017/10/22	0.34
2017/10/29	0.31
2017/11/5	0.28
2017/11/12	0.38
2017/11/19	0.31
2017/11/26	0.27
2017/12/3	0.31
2017/12/10	0.29
2017/12/17	0.28
2017/12/24	0.28
2017/12/31	0.23
2018/1/7	0.18
2018/1/14	0.22
2018/1/21	0.16
2018/1/28	0.15
2018/2/4	0.15
2018/2/11	0.14
2018/2/18	0.12
2018/2/25	0.15
2018/3/4	0.12
2018/3/11	0.13
2018/3/18	0.14
2018/3/25	0.12
2018/4/1	0.12
2018/4/8	0.14
2018/4/15	0.15
2018/4/22	0.14
2018/4/29	0.16
2018/5/6	0.12
2018/5/13	0.2
2018/5/20	0.18
2018/5/27	0.15
2018/6/3	0.19
2018/6/10	0.18
2018/6/17	0.18
2018/6/24	0.19
2018/7/1	0.2
2018/7/8	0.2
2018/7/15	0.2
2018/7/22	0.17
2018/7/29	0.18
2018/8/5	0.16
2018/8/12	0.12
2018/8/19	0.12
2018/8/26	0.14
2018/9/2	0.13
2018/9/9	0.12
2018/9/16	0.13
2018/9/23	0.12
2018/9/30	0.12
2018/10/7	0.13
2018/10/14	0.11
2018/10/21	0.12
2018/10/28	0.11
2018/11/4	0.11
2018/11/11	0.13
2018/11/18	0.11
2018/11/25	0.11
2018/12/2	0.13
2018/12/9	0.13
2018/12/16	0.12
2018/12/23	0.12
2018/12/30	0.1
2019/1/6	0.06
2019/1/13	0.1
2019/1/20	0.09
2019/1/27	0.08
2019/2/3	0.1
2019/2/10	0.09
2019/2/17	0.07
2019/2/24	0.09
2019/3/3	0.09
2019/3/10	0.11
2019/3/17	0.1
2019/3/24	0.09
2019/3/31	0.09
2019/4/7	0.08
2019/4/14	0.08
2019/4/21	0.09
2019/4/28	0.1
2019/5/5	0.05
2019/5/12	0.1
2019/5/19	0.1
2019/5/26	0.12
2019/6/2	0.14
2019/6/9	0.13
2019/6/16	0.14
2019/6/23	0.13
2019/6/30	0.15
2019/7/7	0.14
2019/7/14	0.13
2019/7/21	0.1
2019/7/28	0.12
2019/8/4	0.08
2019/8/11	0.08
2019/8/18	0.06
2019/8/25	0.09
2019/9/1	0.09
2019/9/8	0.09
2019/9/15	0.1
2019/9/22	0.09
2019/9/29	0.09
2019/10/6	0.11
2019/10/13	0.09
2019/10/20	0.08
2019/10/27	0.07
2019/11/3	0.07
[truncated: 61 more rows]
